# Supplementary material for: Transcriptomic Response of the Atlantic Surfclam (Spisula solidissima) to Acute Heat Stress
Source: Mar Biotechnol (NY). 2024 Jan 19;26(1):149–68. doi: 10.1007/s10126-024-10285-0 (PMC10869415; doi:10.1007/s10126-024-10285-0)
Supplement: Supplementary file 1 — Supplementary file1 (XLSX 4101 KB) [file 10126_2024_10285_MOESM1_ESM.xlsx]

## Sheet: All_consolidated
gene_id	HS16_readcount	RC16_readcount	log2FoldChange	pval	padj	Gene Length	NR GI	NR ID	NR Score	NR Evalue	NR Description	NT GI	NT ID	NT Score	NT Evalue	NT Description	KO ID	KO Name	KO Description	Http Link	Swissprot ID	Swissprot Score	Swissprot Evalue	Swissprot Description	PFAM ID	PFAM description	Gene Ontology Biological Pathway	BP Description	Gene Ontology Molecular Function	MF Description	Gene Ontology Cellular Component	CC Description	KOG ID	KOG Description
Cluster-17909.48476	0	262.387	-Inf	7.5656e-13	1.21e-07	11254	762087147	XP_011425857.1	1831	3.5e-201	PREDICTED: uncharacterized protein LOC105327225 isoform X5 [Crassostrea gigas]	--	--	--	--	--	--	--	--	--	G3UYX5	172	3.5e-10	Regulator of G-protein signaling 22 OS=Mus musculus GN=Rgs22 PE=1 SV=1	PF05353//PF06397	Delta Atracotoxin//Desulfoferrodoxin, N-terminal domain	GO:0006810//GO:0009405	transport//pathogenesis	GO:0019871//GO:0005506	sodium channel inhibitor activity//iron ion binding	GO:0005576	extracellular region	--	--
Cluster-17909.90948	13.7673	323.077	-4.5526	1.8816e-12	1.5046e-07	2848	762140165	XP_011453245.1	564	7.4e-55	PREDICTED: uncharacterized protein LOC105346399 isoform X1 [Crassostrea gigas]	--	--	--	--	--	--	--	--	--	--	--	--	--	PF00001	7 transmembrane receptor (rhodopsin family)	GO:0007186	G-protein coupled receptor signaling pathway	GO:0004930	G-protein coupled receptor activity	GO:0016021	integral component of membrane	--	--
Cluster-17909.45629	0	61.7492	-Inf	1.0642e-09	4.2549e-05	1964	602672906	XP_007441954.1	627	2.5e-62	PREDICTED: caspase-7 [Python bivittatus]	--	--	--	--	--	K04397	CASP7	caspase 7	http://www.genome.jp/dbget-bin/www_bget?ko:K04397	Q8MJC3	612	5.8e-62	Caspase-3 OS=Oryctolagus cuniculus GN=CASP3 PE=2 SV=1	PF02772//PF00656	S-adenosylmethionine synthetase, central domain//Caspase domain	GO:0006555//GO:0006556//GO:0006508	methionine metabolic process//S-adenosylmethionine biosynthetic process//proteolysis	GO:0004478//GO:0004197	methionine adenosyltransferase activity//cysteine-type endopeptidase activity	--	--	KOG3573	Caspase, apoptotic cysteine protease
Cluster-17909.45197	0	51.3528	-Inf	1.4963e-08	0.00029913	1350	762088507	XP_011426573.1	541	1.6e-52	PREDICTED: ficolin-2-like [Crassostrea gigas]>gi|405952847|gb|EKC20609.1| Ficolin-2 [Crassostrea gigas]	--	--	--	--	--	K10104	FCN	ficolin	http://www.genome.jp/dbget-bin/www_bget?ko:K10104	Q9U8W8	466	3.4e-45	Techylectin-5A OS=Tachypleus tridentatus PE=1 SV=1	PF00014	Kunitz/Bovine pancreatic trypsin inhibitor domain	--	--	GO:0004867	serine-type endopeptidase inhibitor activity	--	--	--	--
Cluster-17909.98727	2.31639	84.7814	-5.1938	1.1688e-08	0.00029913	2530	--	--	--	--	--	--	--	--	--	--	--	--	--	--	--	--	--	--	--	--	--	--	--	--	--	--	--	--
Cluster-17909.99251	0	76.3256	-Inf	1.4288e-08	0.00029913	4101	762138581	XP_011452618.1	3757	0	PREDICTED: C-1-tetrahydrofolate synthase, cytoplasmic-like [Crassostrea gigas]	676440387	XM_009050913.1	532	0	Lottia gigantea hypothetical protein mRNA	K00288	MTHFD	methylenetetrahydrofolate dehydrogenase (NADP+) / methenyltetrahydrofolate cyclohydrolase / formyltetrahydrofolate synthetase	http://www.genome.jp/dbget-bin/www_bget?ko:K00288	P11586	3316	0	C-1-tetrahydrofolate synthase, cytoplasmic OS=Homo sapiens GN=MTHFD1 PE=1 SV=3	PF00763//PF02882//PF01268	Tetrahydrofolate dehydrogenase/cyclohydrolase, catalytic domain//Tetrahydrofolate dehydrogenase/cyclohydrolase, NAD(P)-binding domain//Formate--tetrahydrofolate ligase	GO:0046487//GO:0055114//GO:0009396	glyoxylate metabolic process//oxidation-reduction process//folic acid-containing compound biosynthetic process	GO:0005524//GO:0004488//GO:0004329//GO:0003824	ATP binding//methylenetetrahydrofolate dehydrogenase (NADP+) activity//formate-tetrahydrofolate ligase activity//catalytic activity	--	--	KOG4230	C1-tetrahydrofolate synthase
Cluster-17909.129479	0	47.3479	-Inf	2.5901e-08	0.00041424	4739	762151894	XP_011413944.1	796	1.5e-81	PREDICTED: uncharacterized protein LOC105318482 [Crassostrea gigas]	--	--	--	--	--	K09228	KRAB	KRAB domain-containing zinc finger protein	http://www.genome.jp/dbget-bin/www_bget?ko:K09228	A6NDX5	205	2.2e-14	Putative zinc finger protein 840 OS=Homo sapiens GN=ZNF840P PE=5 SV=5	PF00096//PF16622//PF13465	Zinc finger, C2H2 type//zinc-finger C2H2-type//Zinc-finger double domain	--	--	GO:0046872	metal ion binding	--	--	--	--
Cluster-17909.102001	0	43.7016	-Inf	7.0143e-08	0.0010198	3992	762078825	XP_011456017.1	782	5.4e-80	PREDICTED: uncharacterized protein LOC105348342 [Crassostrea gigas]>gi|762078827|ref|XP_011456022.1| PREDICTED: uncharacterized protein LOC105348342 [Crassostrea gigas]	--	--	--	--	--	--	--	--	--	--	--	--	--	PF13414//PF00515//PF13181//PF00931//PF13374//PF13176//PF01637	TPR repeat//Tetratricopeptide repeat//Tetratricopeptide repeat//NB-ARC domain//Tetratricopeptide repeat//Tetratricopeptide repeat//Archaeal ATPase	--	--	GO:0005515//GO:0005524//GO:0043531	protein binding//ATP binding//ADP binding	--	--	--	--
Cluster-17909.79147	0	48.0906	-Inf	1.4244e-07	0.0018984	1707	751792488	XP_011205890.1	196	2.1e-12	PREDICTED: dopamine N-acetyltransferase-like [Bactrocera dorsalis]	--	--	--	--	--	--	--	--	--	--	--	--	--	PF08445//PF13508//PF13673//PF00583//PF01160	FR47-like protein//Acetyltransferase (GNAT) domain//Acetyltransferase (GNAT) domain//Acetyltransferase (GNAT) family//Vertebrate endogenous opioids neuropeptide	GO:0007218//GO:0042967	neuropeptide signaling pathway//acyl-carrier-protein biosynthetic process	GO:0008080//GO:0016747	N-acetyltransferase activity//transferase activity, transferring acyl groups other than amino-acyl groups	--	--	--	--
Cluster-17909.108984	8.22392	120.759	-3.8762	1.9232e-07	0.0021392	2419	405974628	EKC39257.1	536	1.1e-51	Calcium-dependent protein kinase isoform 2 [Crassostrea gigas]	--	--	--	--	--	--	--	--	--	Q9D6P8	199	5.5e-14	Calmodulin-like protein 3 OS=Mus musculus GN=Calml3 PE=2 SV=1	PF00036//PF12763//PF13833//PF13202//PF13499//PF13405//PF10591	EF hand//Cytoskeletal-regulatory complex EF hand//EF-hand domain pair//EF hand//EF-hand domain pair//EF-hand domain//Secreted protein acidic and rich in cysteine Ca binding region	GO:0007165	signal transduction	GO:0005509//GO:0005515	calcium ion binding//protein binding	GO:0005578	proteinaceous extracellular matrix	KOG0027	Calmodulin and related proteins (EF-Hand superfamily)
Cluster-17909.46678	0	39.6276	-Inf	2.0804e-07	0.0021392	5435	762090314	XP_011427532.1	1725	3.3e-189	PREDICTED: FYVE, RhoGEF and PH domain-containing protein 6-like [Crassostrea gigas]	--	--	--	--	--	K05724	FGD5_6	FYVE, RhoGEF and PH domain containing 5/6	http://www.genome.jp/dbget-bin/www_bget?ko:K05724	Q6ZV73	1374	7e-150	FYVE, RhoGEF and PH domain-containing protein 6 OS=Homo sapiens GN=FGD6 PE=1 SV=2	PF01363//PF00621	FYVE zinc finger//RhoGEF domain	GO:0035023//GO:0043087	regulation of Rho protein signal transduction//regulation of GTPase activity	GO:0005089//GO:0046872	Rho guanyl-nucleotide exchange factor activity//metal ion binding	--	--	KOG1729	FYVE finger containing protein
Cluster-17909.41923	2.14158	69.0939	-5.0118	3.7813e-07	0.0033597	1155	--	--	--	--	--	--	--	--	--	--	--	--	--	--	--	--	--	--	--	--	--	--	--	--	--	--	--	--
Cluster-17909.101484	0	35.5744	-Inf	5.358e-07	0.0045101	3549	762094321	XP_011429639.1	1105	1.7e-117	PREDICTED: ubinuclein-1-like isoform X1 [Crassostrea gigas]	--	--	--	--	--	--	--	--	--	E1B7L7	496	2.9e-48	Ubinuclein-2 OS=Bos taurus GN=UBN2 PE=3 SV=1	--	--	--	--	--	--	--	--	KOG4786	Ubinuclein, nuclear protein interacting with cellular and viral transcription factors
Cluster-17909.101617	0	34.511	-Inf	6.237e-07	0.0049875	1539	--	--	--	--	--	--	--	--	--	--	--	--	--	--	--	--	--	--	PF03074	Glutamate-cysteine ligase	GO:0006750//GO:0006749	glutathione biosynthetic process//glutathione metabolic process	GO:0004357	glutamate-cysteine ligase activity	GO:0017109	glutamate-cysteine ligase complex	--	--
Cluster-17909.83532	0	62.2361	-Inf	9.2394e-07	0.0070366	2002	871246961	XP_012940594.1	621	1.3e-61	PREDICTED: uncharacterized protein LOC101847742 [Aplysia californica]	--	--	--	--	--	--	--	--	--	--	--	--	--	--	--	--	--	--	--	--	--	--	--
Cluster-17909.60824	0	33.7437	-Inf	1.4332e-06	0.010419	1641	--	--	--	--	--	--	--	--	--	--	--	--	--	--	--	--	--	--	--	--	--	--	--	--	--	--	--	--
Cluster-17909.120180	0.278459	38.9527	-7.1281	1.6076e-06	0.011179	2376	762133116	XP_011449752.1	997	3.8e-105	PREDICTED: glycine receptor subunit alpha-3-like isoform X2 [Crassostrea gigas]	--	--	--	--	--	K05195	GLRA3	glycine receptor alpha-3	http://www.genome.jp/dbget-bin/www_bget?ko:K05195	P24524	707	6.7e-73	Glycine receptor subunit alpha-3 OS=Rattus norvegicus GN=Glra3 PE=1 SV=1	PF02931//PF02932	Neurotransmitter-gated ion-channel ligand binding domain//Neurotransmitter-gated ion-channel transmembrane region	GO:0006811//GO:0006810	ion transport//transport	GO:0005230	extracellular ligand-gated ion channel activity	GO:0016020	membrane	KOG3644	Ligand-gated ion channel
Cluster-17909.103258	66.9848	411.707	-2.6197	2.0331e-06	0.0129	1744	--	--	--	--	--	--	--	--	--	--	--	--	--	--	--	--	--	--	--	--	--	--	--	--	--	--	--	--
Cluster-17909.83296	0.772129	41.4937	-5.7479	3.1272e-06	0.018524	981	--	--	--	--	--	--	--	--	--	--	--	--	--	--	--	--	--	--	PF01671	African swine fever virus multigene family 360 protein	GO:0042330	taxis	--	--	--	--	--	--
Cluster-17909.90135	2.50613	64.14	-4.6777	3.9491e-06	0.022557	1882	762074964	XP_011439768.1	1049	2.8e-111	PREDICTED: leucine-rich repeat-containing protein 71-like isoform X9 [Crassostrea gigas]	--	--	--	--	--	--	--	--	--	Q9D3W5	470	1.6e-45	Leucine-rich repeat-containing protein 71 OS=Mus musculus GN=Lrrc71 PE=2 SV=1	PF13855//PF13516	Leucine rich repeat//Leucine Rich repeat	--	--	GO:0005515	protein binding	--	--	--	--
Cluster-17909.121414	0	29.3737	-Inf	5.278e-06	0.029108	6259	871220750	XP_012935803.1	5272	0	PREDICTED: uncharacterized protein LOC101849679 [Aplysia californica]	908474723	XM_013234340.1	633	0	PREDICTED: Biomphalaria glabrata protein unc-13 homolog A-like (LOC106073711), mRNA	K15293	UNC13, MUNC13	protein unc-13	http://www.genome.jp/dbget-bin/www_bget?ko:K15293	Q9Z1N9	4366	0	Protein unc-13 homolog B OS=Mus musculus GN=Unc13b PE=1 SV=2	PF00130//PF00168	Phorbol esters/diacylglycerol binding domain (C1 domain)//C2 domain	GO:0035556	intracellular signal transduction	GO:0005515	protein binding	--	--	KOG1011	Neurotransmitter release regulator, UNC-13
Cluster-17909.108364	3.34151	67.6047	-4.3386	5.8632e-06	0.030776	1410	676472337	XP_009059460.1	644	1.9e-64	hypothetical protein LOTGIDRAFT_164694 [Lottia gigantea]>gi|556101342|gb|ESO89994.1| hypothetical protein LOTGIDRAFT_164694 [Lottia gigantea]	--	--	--	--	--	--	--	--	--	Q8BG94	498	6.8e-49	COMM domain-containing protein 7 OS=Mus musculus GN=Commd7 PE=1 SV=1	--	--	--	--	--	--	--	--	--	--
Cluster-17909.105853	62.5921	0	Inf	8.0292e-10	4.2549e-05	4059	762118790	XP_011442286.1	1363	2.4e-147	PREDICTED: uncharacterized protein LOC105338743 isoform X1 [Crassostrea gigas]>gi|762118792|ref|XP_011442287.1| PREDICTED: uncharacterized protein LOC105338743 isoform X2 [Crassostrea gigas]>gi|762118794|ref|XP_011442288.1| PREDICTED: uncharacterized protein LOC105338743 isoform X1 [Crassostrea gigas]>gi|762118796|ref|XP_011442289.1| PREDICTED: uncharacterized protein LOC105338743 isoform X1 [Cra…	--	--	--	--	--	--	--	--	--	Q6UXZ4	200	7.1e-14	Netrin receptor UNC5D OS=Homo sapiens GN=UNC5D PE=1 SV=1	PF00945	Rhabdovirus nucleocapsid protein	--	--	--	--	GO:0019013	viral nucleocapsid	KOG3538	Disintegrin metalloproteinases with thrombospondin repeats
Cluster-17909.121604	53.3636	0	Inf	6.9662e-09	0.00022282	2709	762128789	XP_011447503.1	1253	8.9e-135	PREDICTED: leucine-rich repeat-containing protein 74B-like [Crassostrea gigas]	--	--	--	--	--	--	--	--	--	A0JPI9	600	2e-60	Leucine-rich repeat-containing protein 74A OS=Rattus norvegicus GN=Lrrc74a PE=2 SV=1	PF13405//PF13499//PF13202//PF06368//PF13855//PF13516//PF00762//PF13833//PF00036	EF-hand domain//EF-hand domain pair//EF hand//Methylaspartate mutase E chain (MutE)//Leucine rich repeat//Leucine Rich repeat//Ferrochelatase//EF-hand domain pair//EF hand	GO:0015994//GO:0006783//GO:0019670	chlorophyll metabolic process//heme biosynthetic process//anaerobic glutamate catabolic process	GO:0004325//GO:0005515//GO:0050097//GO:0005509	ferrochelatase activity//protein binding//methylaspartate mutase activity//calcium ion binding	--	--	KOG1909	Ran GTPase-activating protein
Cluster-17909.105537	160.018	8.76363	4.1906	2.0743e-08	0.00036861	5940	762102356	XP_011433673.1	264	9.4e-20	PREDICTED: unconventional myosin-XVI-like isoform X3 [Crassostrea gigas]	--	--	--	--	--	--	--	--	--	--	--	--	--	PF03884//PF00541//PF03615	Domain of unknown function (DUF329)//Adenoviral fibre protein (knob domain)//GCM motif protein	GO:0006355//GO:0019062	regulation of transcription, DNA-templated//virion attachment to host cell	GO:0008270//GO:0003677	zinc ion binding//DNA binding	GO:0019028	viral capsid	--	--
Cluster-35747.4	42.6748	0	Inf	1.6006e-07	0.0019692	5744	762139399	XP_011453048.1	1052	3.9e-111	PREDICTED: parathyroid hormone 2 receptor-like isoform X1 [Crassostrea gigas]	--	--	--	--	--	K04585	PTHR1	parathyroid hormone receptor 1	http://www.genome.jp/dbget-bin/www_bget?ko:K04585	P25107	591	4.6e-59	Parathyroid hormone/parathyroid hormone-related peptide receptor OS=Didelphis virginiana GN=PTH1R PE=1 SV=2	PF04192//PF00612//PF00002//PF02793	Utp21 specific WD40 associated putative domain//IQ calmodulin-binding motif//7 transmembrane receptor (Secretin family)//Hormone receptor domain	GO:0007186//GO:0006364	G-protein coupled receptor signaling pathway//rRNA processing	GO:0005515//GO:0004930	protein binding//G-protein coupled receptor activity	GO:0016021//GO:0016020//GO:0032040	integral component of membrane//membrane//small-subunit processome	KOG4564	Adenylate cyclase-coupled calcitonin receptor
Cluster-17909.81525	167.635	12.2094	3.7793	2.1401e-07	0.0021392	3679	464252	P20397.3	389	1.9e-34	RecName: Full=Nucleolin; AltName: Full=Protein C23 [Xenopus laevis]>gi|64937|emb|CAA44805.1| nucleolin [Xenopus laevis]	--	--	--	--	--	K11294	NCL, NSR1	nucleolin	http://www.genome.jp/dbget-bin/www_bget?ko:K11294	P20397	389	7.8e-36	Nucleolin OS=Xenopus laevis GN=ncl PE=2 SV=3	PF00973//PF16367//PF00076//PF09055//PF09788	Paramyxovirus nucleocapsid protein//RNA recognition motif//RNA recognition motif. (a.k.a. RRM, RBD, or RNP domain)//Nickel-containing superoxide dismutase//Transmembrane protein 55A	GO:0006412//GO:0046856//GO:0006801	translation//phosphatidylinositol dephosphorylation//superoxide metabolic process	GO:0005198//GO:0004784//GO:0016209//GO:0003676//GO:0034597//GO:0016151	structural molecule activity//superoxide dismutase activity//antioxidant activity//nucleic acid binding//phosphatidylinositol-4,5-bisphosphate 4-phosphatase activity//nickel cation binding	GO:0019013	viral nucleocapsid	KOG0123	Polyadenylate-binding protein (RRM superfamily)
Cluster-17909.29683	45.1416	0.268445	7.3937	3.7539e-07	0.0033597	2996	762158526	XP_011417445.1	2078	2.1e-230	PREDICTED: NADPH oxidase 5-like [Crassostrea gigas]	--	--	--	--	--	--	--	--	--	Q96PH1	1733	9e-192	NADPH oxidase 5 OS=Homo sapiens GN=NOX5 PE=1 SV=1	PF08022//PF00036//PF13833//PF13405//PF08030//PF08414//PF13499//PF13202	FAD-binding domain//EF hand//EF-hand domain pair//EF-hand domain//Ferric reductase NAD binding domain//Respiratory burst NADPH oxidase//EF-hand domain pair//EF hand	GO:0006804//GO:0055114//GO:0006979	obsolete peroxidase reaction//oxidation-reduction process//response to oxidative stress	GO:0016491//GO:0005509//GO:0004601//GO:0050664	oxidoreductase activity//calcium ion binding//peroxidase activity//oxidoreductase activity, acting on NAD(P)H, oxygen as acceptor	--	--	KOG0039	Ferric reductase, NADH/NADPH oxidase and related proteins
Cluster-17909.104679	32.4123	0	Inf	2.0971e-06	0.0129	2634	--	--	--	--	--	--	--	--	--	--	--	--	--	--	--	--	--	--	--	--	--	--	--	--	--	--	--	--
Cluster-17909.107654	32.8517	0	Inf	1.9762e-06	0.0129	2701	194756904	XP_001960710.1	616	6.5e-61	GF13490 [Drosophila ananassae]>gi|190622008|gb|EDV37532.1| GF13490 [Drosophila ananassae]	--	--	--	--	--	K07968	B4GALT3	beta-1,4-galactosyltransferase 3	http://www.genome.jp/dbget-bin/www_bget?ko:K07968	P15291	508	9.1e-50	Beta-1,4-galactosyltransferase 1 OS=Homo sapiens GN=B4GALT1 PE=1 SV=5	--	--	--	--	--	--	--	--	KOG3916	UDP-Gal:glucosylceramide beta-1,4-galactosyltransferase
Cluster-17909.78521	412.032	0	Inf	5.9653e-06	0.030776	1489	--	--	--	--	--	--	--	--	--	--	--	--	--	--	--	--	--	--	--	--	--	--	--	--	--	--	--	--
gene_id	HS29_readcount	HS16_readcount	log2FoldChange	pval	padj	Gene Length	NR GI	NR ID	NR Score	NR Evalue	NR Description	NT GI	NT ID	NT Score	NT Evalue	NT Description	KO ID	KO Name	KO Description	Http Link	Swissprot ID	Swissprot Score	Swissprot Evalue	Swissprot Description	PFAM ID	PFAM description	Gene Ontology Biological Pathway	BP Description	Gene Ontology Molecular Function	MF Description	Gene Ontology Cellular Component	CC Description	KOG ID	KOG Description
Cluster-17909.87332	3.8496	391.296	-6.6674	3.149e-13	3.09e-10	4848	762136847	XP_011451708.1	257	5e-19	PREDICTED: arginine/serine-rich protein PNISR-like isoform X2 [Crassostrea gigas]	--	--	--	--	--	--	--	--	--	Q8TF01	163	1.7e-09	Arginine/serine-rich protein PNISR OS=Homo sapiens GN=PNISR PE=1 SV=2	PF02724//PF04574//PF06422//PF01465	CDC45-like protein//Protein of unknown function (DUF592)//CDR ABC transporter//GRIP domain	GO:0000042//GO:0006355//GO:0006342//GO:0006807//GO:0006476//GO:0006810//GO:0006270	protein targeting to Golgi//regulation of transcription, DNA-templated//chromatin silencing//nitrogen compound metabolic process//protein deacetylation//transport//DNA replication initiation	GO:0017136//GO:0051287//GO:0008270//GO:0016811//GO:0005524//GO:0042626//GO:0005515	NAD-dependent histone deacetylase activity//NAD binding//zinc ion binding//hydrolase activity, acting on carbon-nitrogen (but not peptide) bonds, in linear amides//ATP binding//ATPase activity, coupled to transmembrane movement of substances//protein binding	GO:0000118//GO:0016021	histone deacetylase complex//integral component of membrane	--	--
Cluster-17909.90580	7.75951	423.425	-5.77	2.458e-12	2.1089e-09	3502	443695697	ELT96555.1	144	4.6e-06	hypothetical protein CAPTEDRAFT_227192 [Capitella teleta]	--	--	--	--	--	--	--	--	--	--	--	--	--	PF05091//PF07267//PF06459	Eukaryotic translation initiation factor 3 subunit 7 (eIF-3)//Nucleopolyhedrovirus capsid protein P87//Ryanodine Receptor TM 4-6	GO:0006874//GO:0006446//GO:0006816	cellular calcium ion homeostasis//regulation of translational initiation//calcium ion transport	GO:0003743//GO:0005219	translation initiation factor activity//ryanodine-sensitive calcium-release channel activity	GO:0016021//GO:0019028//GO:0005840//GO:0005622//GO:0005737//GO:0005852	integral component of membrane//viral capsid//ribosome//intracellular//cytoplasm//eukaryotic translation initiation factor 3 complex	--	--
Cluster-17909.11555	0	133.977	-Inf	2.0313e-11	1.4536e-08	5522	676490740	XP_009065368.1	734	2.8e-74	hypothetical protein LOTGIDRAFT_108621 [Lottia gigantea]>gi|556095597|gb|ESO84250.1| hypothetical protein LOTGIDRAFT_108621 [Lottia gigantea]	--	--	--	--	--	--	--	--	--	Q8N2G6	676	6.1e-69	Zinc finger CCHC domain-containing protein 24 OS=Homo sapiens GN=ZCCHC24 PE=1 SV=1	PF06743//PF05495	FAST kinase-like protein, subdomain 1//CHY zinc finger	--	--	GO:0008270//GO:0004672	zinc ion binding//protein kinase activity	--	--	--	--
Cluster-17909.81525	0	122.634	-Inf	6.3046e-11	4.1326e-08	3679	464252	P20397.3	389	1.9e-34	RecName: Full=Nucleolin; AltName: Full=Protein C23 [Xenopus laevis]>gi|64937|emb|CAA44805.1| nucleolin [Xenopus laevis]	--	--	--	--	--	K11294	NCL, NSR1	nucleolin	http://www.genome.jp/dbget-bin/www_bget?ko:K11294	P20397	389	7.8e-36	Nucleolin OS=Xenopus laevis GN=ncl PE=2 SV=3	PF00973//PF16367//PF00076//PF09055//PF09788	Paramyxovirus nucleocapsid protein//RNA recognition motif//RNA recognition motif. (a.k.a. RRM, RBD, or RNP domain)//Nickel-containing superoxide dismutase//Transmembrane protein 55A	GO:0006412//GO:0046856//GO:0006801	translation//phosphatidylinositol dephosphorylation//superoxide metabolic process	GO:0005198//GO:0004784//GO:0016209//GO:0003676//GO:0034597//GO:0016151	structural molecule activity//superoxide dismutase activity//antioxidant activity//nucleic acid binding//phosphatidylinositol-4,5-bisphosphate 4-phosphatase activity//nickel cation binding	GO:0019013	viral nucleocapsid	KOG0123	Polyadenylate-binding protein (RRM superfamily)
Cluster-17909.90424	0	119.937	-Inf	8.7354e-11	5.5058e-08	1383	676464651	XP_009056989.1	787	5e-81	hypothetical protein LOTGIDRAFT_121010, partial [Lottia gigantea]>gi|556103783|gb|ESO92435.1| hypothetical protein LOTGIDRAFT_121010, partial [Lottia gigantea]	--	--	--	--	--	K12886	HNRNPK	heterogeneous nuclear ribonucleoprotein K	http://www.genome.jp/dbget-bin/www_bget?ko:K12886	Q5ZIQ3	592	8.4e-60	Heterogeneous nuclear ribonucleoprotein K OS=Gallus gallus GN=HNRNPK PE=2 SV=1	PF00013//PF13014//PF07650//PF13184	KH domain//KH domain//KH domain//NusA-like KH domain	--	--	GO:0003723	RNA binding	--	--	KOG2192	PolyC-binding hnRNP-K protein HRB57A/hnRNP, contains KH domain
Cluster-17909.93834	0	114.363	-Inf	1.2977e-10	7.9945e-08	2232	762162890	XP_011419722.1	1180	2.1e-126	PREDICTED: U2 snRNP-associated SURP motif-containing protein-like isoform X3 [Crassostrea gigas]	926614158	XM_013916659.1	83	8.43647e-33	PREDICTED: Limulus polyphemus U2 snRNP-associated SURP motif-containing protein-like (LOC106457268), mRNA	K12842	SR140	U2-associated protein SR140	http://www.genome.jp/dbget-bin/www_bget?ko:K12842	Q6NV83	992	5.7e-106	U2 snRNP-associated SURP motif-containing protein OS=Mus musculus GN=U2surp PE=1 SV=3	PF01805	Surp module	GO:0006396	RNA processing	GO:0003723	RNA binding	--	--	KOG0151	Predicted splicing regulator, contains RRM, SWAP and RPR domains
Cluster-17909.117827	0	115.242	-Inf	1.4068e-10	8.5069e-08	4763	699249234	XP_009860550.1	1395	5.4e-151	PREDICTED: histone acetyltransferase KAT6A [Ciona intestinalis]	585675655	XM_006818758.1	176	3.63384e-84	PREDICTED: Saccoglossus kowalevskii histone acetyltransferase KAT6B-like (LOC102802108), mRNA	K11305	MYST3, KAT6A	histone acetyltransferase MYST3	http://www.genome.jp/dbget-bin/www_bget?ko:K11305	Q92794	1082	4.4e-116	Histone acetyltransferase KAT6A OS=Homo sapiens GN=KAT6A PE=1 SV=2	PF00628//PF16866//PF00538//PF01530//PF01853	PHD-finger//PHD-finger//linker histone H1 and H5 family//Zinc finger, C2HC type//MOZ/SAS family	GO:0006355//GO:0006334	regulation of transcription, DNA-templated//nucleosome assembly	GO:0003700//GO:0003677//GO:0008270//GO:0016747//GO:0005515	transcription factor activity, sequence-specific DNA binding//DNA binding//zinc ion binding//transferase activity, transferring acyl groups other than amino-acyl groups//protein binding	GO:0000786//GO:0005667//GO:0005634	nucleosome//transcription factor complex//nucleus	KOG2747	Histone acetyltransferase (MYST family)
Cluster-17909.73914	8.30419	366.268	-5.4629	1.5206e-10	9.1277e-08	3093	676464651	XP_009056989.1	553	1.5e-53	hypothetical protein LOTGIDRAFT_121010, partial [Lottia gigantea]>gi|556103783|gb|ESO92435.1| hypothetical protein LOTGIDRAFT_121010, partial [Lottia gigantea]	--	--	--	--	--	--	--	--	--	Q5ZIQ3	388	8.5e-36	Heterogeneous nuclear ribonucleoprotein K OS=Gallus gallus GN=HNRNPK PE=2 SV=1	PF13184//PF00013//PF07650//PF13014	NusA-like KH domain//KH domain//KH domain//KH domain	--	--	GO:0003723	RNA binding	--	--	KOG2192	PolyC-binding hnRNP-K protein HRB57A/hnRNP, contains KH domain
Cluster-17909.87485	0	110.795	-Inf	2.2807e-10	1.3301e-07	5470	762083129	XP_011424225.1	1007	6.1e-106	PREDICTED: soluble scavenger receptor cysteine-rich domain-containing protein SSC5D-like [Crassostrea gigas]	928017510	XM_014000687.1	39	6.00572e-08	PREDICTED: Austrofundulus limnaeus protein-lysine 6-oxidase-like (LOC106511976), mRNA	K00280	LOXL2_3_4	lysyl oxidase-like protein 2/3/4	http://www.genome.jp/dbget-bin/www_bget?ko:K00280	P58215	752	9.4e-78	Lysyl oxidase homolog 3 OS=Homo sapiens GN=LOXL3 PE=1 SV=1	PF00530//PF01080//PF09272//PF01186//PF15494//PF10152	Scavenger receptor cysteine-rich domain//Presenilin//Hepsin, SRCR//Lysyl oxidase//Scavenger receptor cysteine-rich domain//Predicted coiled-coil domain-containing protein (DUF2360)	GO:0055114//GO:0007165	oxidation-reduction process//signal transduction	GO:0005507//GO:0016641//GO:0004190//GO:0070008//GO:0005044//GO:0004252	copper ion binding//oxidoreductase activity, acting on the CH-NH2 group of donors, oxygen as acceptor//aspartic-type endopeptidase activity//serine-type exopeptidase activity//scavenger receptor activity//serine-type endopeptidase activity	GO:0016020//GO:0071203//GO:0016021	membrane//WASH complex//integral component of membrane	--	--
Cluster-17909.114796	0	105.463	-Inf	3.704e-10	2.0859e-07	4422	762129996	XP_011448127.1	344	3.7e-29	PREDICTED: uncharacterized protein LOC105342778 [Crassostrea gigas]>gi|762129998|ref|XP_011448128.1| PREDICTED: uncharacterized protein LOC105342778 [Crassostrea gigas]>gi|762130000|ref|XP_011448129.1| PREDICTED: uncharacterized protein LOC105342778 [Crassostrea gigas]>gi|762130002|ref|XP_011448130.1| PREDICTED: uncharacterized protein LOC105342778 [Crassostrea gigas]	--	--	--	--	--	--	--	--	--	--	--	--	--	PF13606	Ankyrin repeat	--	--	GO:0005515	protein binding	--	--	--	--
Cluster-17909.99018	0	125.738	-Inf	3.7816e-10	2.115e-07	5060	291243848	XP_002741812.1	1275	4.7e-137	PREDICTED: leucine-rich repeat and WD repeat-containing protein KIAA1239-like [Saccoglossus kowalevskii]	--	--	--	--	--	--	--	--	--	A6H603	824	3.9e-86	NACHT domain- and WD repeat-containing protein 1 OS=Mus musculus GN=Nwd1 PE=2 SV=2	PF00400//PF04851//PF01637//PF00931//PF00910//PF00930//PF00102//PF07569//PF00005//PF00004//PF03193//PF06414	WD domain, G-beta repeat//Type III restriction enzyme, res subunit//Archaeal ATPase//NB-ARC domain//RNA helicase//Dipeptidyl peptidase IV (DPP IV) N-terminal region//Protein-tyrosine phosphatase//TUP1-like enhancer of split//ABC transporter//ATPase family associated with various cellular activities (AAA)//Protein of unknown function, DUF258//Zeta toxin	GO:0006570//GO:0006355//GO:0006508//GO:0006470	tyrosine metabolic process//regulation of transcription, DNA-templated//proteolysis//protein dephosphorylation	GO:0003924//GO:0003723//GO:0005515//GO:0004725//GO:0016787//GO:0005525//GO:0003724//GO:0005524//GO:0016301//GO:0003677//GO:0043531//GO:0016887	GTPase activity//RNA binding//protein binding//protein tyrosine phosphatase activity//hydrolase activity//GTP binding//RNA helicase activity//ATP binding//kinase activity//DNA binding//ADP binding//ATPase activity	GO:0005634	nucleus	KOG3602	WD40 repeat-containing protein
Cluster-17909.91741	0	99.7947	-Inf	8.6564e-10	4.4192e-07	9101	405954000	EKC21550.1	2479	2.1e-276	Sodium channel protein type 5 subunit alpha [Crassostrea gigas]	939255070	XM_014391786.1	62	1.64141e-20	PREDICTED: Cimex lectularius sodium channel protein 60E-like (LOC106665388), transcript variant X6, mRNA	K04841	SCN9A	voltage-gated sodium channel type IX alpha	http://www.genome.jp/dbget-bin/www_bget?ko:K04841	Q05973	2025	3.8e-225	Sodium channel protein 1 brain OS=Heterololigo bleekeri PE=2 SV=1	PF00612//PF00520//PF06512//PF05739	IQ calmodulin-binding motif//Ion transport protein//Sodium ion transport-associated//SNARE domain	GO:0006814//GO:0055085//GO:0006811	sodium ion transport//transmembrane transport//ion transport	GO:0005248//GO:0005216//GO:0005515	voltage-gated sodium channel activity//ion channel activity//protein binding	GO:0001518//GO:0016020	voltage-gated sodium channel complex//membrane	KOG2301	Voltage-gated Ca2+ channels, alpha1 subunits
Cluster-17909.98092	0	98.9067	-Inf	9.8054e-10	4.929e-07	3491	762144822	XP_011455680.1	2367	7.7e-264	PREDICTED: dihydroxyacetone phosphate acyltransferase-like [Crassostrea gigas]	--	--	--	--	--	K00649	GNPAT	glyceronephosphate O-acyltransferase	http://www.genome.jp/dbget-bin/www_bget?ko:K00649	A4IF87	1279	4.6e-139	Dihydroxyacetone phosphate acyltransferase OS=Bos taurus GN=GNPAT PE=2 SV=1	PF01805//PF00628//PF03943//PF01553	Surp module//PHD-finger//TAP C-terminal domain//Acyltransferase	GO:0051028//GO:0008152//GO:0006396	mRNA transport//metabolic process//RNA processing	GO:0005515//GO:0003723//GO:0016746	protein binding//RNA binding//transferase activity, transferring acyl groups	GO:0005634	nucleus	KOG3730	Acyl-CoA:dihydroxyactetone-phosphate acyltransferase DHAPAT
Cluster-17909.84076	2.98704	183.256	-5.939	3.4319e-09	1.5159e-06	2479	762143250	XP_011454871.1	1679	3.3e-184	PREDICTED: uncharacterized protein LOC105347460 isoform X2 [Crassostrea gigas]>gi|405976261|gb|EKC40774.1| Glutaredoxin [Crassostrea gigas]	--	--	--	--	--	--	--	--	--	Q9HU55	155	7.1e-09	Glutaredoxin OS=Pseudomonas aeruginosa (strain ATCC 15692 / DSM 22644 / CIP 104116 / JCM 14847 / LMG 12228 / 1C / PRS 101 / PAO1) GN=grx PE=3 SV=1	PF00610//PF13417//PF00462	Domain found in Dishevelled, Egl-10, and Pleckstrin (DEP)//Glutathione S-transferase, N-terminal domain//Glutaredoxin	GO:0006118//GO:0045454//GO:0035556	obsolete electron transport//cell redox homeostasis//intracellular signal transduction	GO:0005515//GO:0015035//GO:0009055	protein binding//protein disulfide oxidoreductase activity//electron carrier activity	--	--	KOG1752	Glutaredoxin and related proteins
Cluster-17909.68062	0	87.4169	-Inf	3.5593e-09	1.5554e-06	3820	762133647	XP_011450033.1	3197	0	PREDICTED: annexin A6-like [Crassostrea gigas]	--	--	--	--	--	K17094	ANXA6	annexin A6	http://www.genome.jp/dbget-bin/www_bget?ko:K17094	P79134	1416	6.6e-155	Annexin A6 OS=Bos taurus GN=ANXA6 PE=1 SV=2	PF00191//PF06479//PF04546	Annexin//Ribonuclease 2-5A//Sigma-70, non-essential region	GO:0006352//GO:0051252//GO:0006355//GO:0006397	DNA-templated transcription, initiation//regulation of RNA metabolic process//regulation of transcription, DNA-templated//mRNA processing	GO:0004540//GO:0005544//GO:0003700//GO:0003677//GO:0016987//GO:0005509	ribonuclease activity//calcium-dependent phospholipid binding//transcription factor activity, sequence-specific DNA binding//DNA binding//sigma factor activity//calcium ion binding	GO:0005667	transcription factor complex	KOG0819	Annexin
Cluster-17909.46860	0	100.954	-Inf	4.6118e-09	1.9478e-06	3865	762088593	XP_011426619.1	2651	1e-296	PREDICTED: WD repeat-containing protein 78-like isoform X2 [Crassostrea gigas]	--	--	--	--	--	--	--	--	--	Q5VTH9	1497	2.7e-164	WD repeat-containing protein 78 OS=Homo sapiens GN=WDR78 PE=2 SV=1	PF00872//PF00400//PF08683	Transposase, Mutator family//WD domain, G-beta repeat//Microtubule-binding calmodulin-regulated spectrin-associated	GO:0006313	transposition, DNA-mediated	GO:0008017//GO:0003677//GO:0005515//GO:0004803	microtubule binding//DNA binding//protein binding//transposase activity	GO:0045298	tubulin complex	KOG1587	Cytoplasmic dynein intermediate chain
Cluster-17909.80010	262.616	3618.44	-3.7843	4.7369e-09	1.9865e-06	626	--	--	--	--	--	--	--	--	--	--	--	--	--	--	--	--	--	--	--	--	--	--	--	--	--	--	--	--
Cluster-17909.74122	6.79382	363.826	-5.7429	7.2548e-09	2.9139e-06	1244	--	--	--	--	--	--	--	--	--	--	--	--	--	--	--	--	--	--	--	--	--	--	--	--	--	--	--	--
Cluster-17909.76926	0	78.664	-Inf	1.2874e-08	4.9178e-06	3889	762098909	XP_011431859.1	2474	3.4e-276	PREDICTED: kelch-like ECH-associated protein 1 [Crassostrea gigas]>gi|762098911|ref|XP_011431860.1| PREDICTED: kelch-like ECH-associated protein 1 [Crassostrea gigas]>gi|762098913|ref|XP_011431861.1| PREDICTED: kelch-like ECH-associated protein 1 [Crassostrea gigas]>gi|762098915|ref|XP_011431862.1| PREDICTED: kelch-like ECH-associated protein 1 [Crassostrea gigas]>gi|762098917|ref|XP_011431863.1|…	--	--	--	--	--	K10456	KLHL19, KEAP1, INRF2	kelch-like protein 19	http://www.genome.jp/dbget-bin/www_bget?ko:K10456	Q684M4	1588	7.6e-175	Kelch-like ECH-associated protein 1 OS=Sus scrofa GN=KEAP1 PE=3 SV=1	PF10541//PF07646//PF01344//PF00651	Nuclear envelope localisation domain//Kelch motif//Kelch motif//BTB/POZ domain	--	--	GO:0005515	protein binding	GO:0016021	integral component of membrane	KOG4441	Proteins containing BTB/POZ and Kelch domains, involved in regulatory/signal transduction processes
Cluster-17909.68601	0	78.1812	-Inf	1.5977e-08	5.9236e-06	2626	762087938	XP_011426274.1	2843	0	PREDICTED: axonemal dynein light chain domain-containing protein 1-like isoform X2 [Crassostrea gigas]	--	--	--	--	--	--	--	--	--	Q5T1B0	1124	3.3e-121	Axonemal dynein light chain domain-containing protein 1 OS=Homo sapiens GN=AXDND1 PE=2 SV=1	PF04513//PF07464	Baculovirus polyhedron envelope protein, PEP, C terminus//Apolipophorin-III precursor (apoLp-III)	GO:0006869	lipid transport	GO:0005198//GO:0008289	structural molecule activity//lipid binding	GO:0019031//GO:0005576//GO:0019028	viral envelope//extracellular region//viral capsid	--	--
Cluster-17909.49699	0	76.8707	-Inf	1.691e-08	6.1716e-06	2225	405956905	EKC23148.1	2276	1.7e-253	Armadillo repeat-containing protein 3 [Crassostrea gigas]	676434622	XM_009049039.1	101	8.29144e-43	Lottia gigantea hypothetical protein partial mRNA	--	--	--	--	Q5W041	853	7.4e-90	Armadillo repeat-containing protein 3 OS=Homo sapiens GN=ARMC3 PE=2 SV=2	PF11698//PF02985//PF06432//PF00514	V-ATPase subunit H//HEAT repeat//Phosphatidylinositol N-acetylglucosaminyltransferase//Armadillo/beta-catenin-like repeat	GO:0006506//GO:0015991	GPI anchor biosynthetic process//ATP hydrolysis coupled proton transport	GO:0017176//GO:0005515//GO:0016820	phosphatidylinositol N-acetylglucosaminyltransferase activity//protein binding//hydrolase activity, acting on acid anhydrides, catalyzing transmembrane movement of substances	GO:0016021//GO:0000221	integral component of membrane//vacuolar proton-transporting V-type ATPase, V1 domain	KOG4224	Armadillo repeat protein VAC8 required for vacuole fusion, inheritance and cytosol-to-vacuole protein targeting
Cluster-17909.53580	0	94.7044	-Inf	1.8822e-08	6.7641e-06	2263	260812010	XP_002600714.1	148	1e-06	hypothetical protein BRAFLDRAFT_83455 [Branchiostoma floridae]>gi|229286003|gb|EEN56726.1| hypothetical protein BRAFLDRAFT_83455 [Branchiostoma floridae]	--	--	--	--	--	--	--	--	--	Q6DCW1	146	7.2e-08	Zinc finger protein Gfi-1b OS=Xenopus laevis GN=gfi1b PE=2 SV=1	PF13912//PF13465//PF00096//PF07535	C2H2-type zinc finger//Zinc-finger double domain//Zinc finger, C2H2 type//DBF zinc finger	--	--	GO:0046872//GO:0003676//GO:0008270	metal ion binding//nucleic acid binding//zinc ion binding	--	--	KOG1721	FOG: Zn-finger
Cluster-17909.76831	115.609	1455.15	-3.6538	1.98e-08	7.0536e-06	2336	556765832	XP_005978172.1	1052	1.6e-111	PREDICTED: dimethylaniline monooxygenase [N-oxide-forming] 3-like [Pantholops hodgsonii]	--	--	--	--	--	--	--	--	--	Q8MP06	331	2.6e-29	Senecionine N-oxygenase OS=Tyria jacobaeae GN=sno1 PE=1 SV=1	PF07992//PF00743	Pyridine nucleotide-disulphide oxidoreductase//Flavin-binding monooxygenase-like	GO:0055114	oxidation-reduction process	GO:0050660//GO:0050661//GO:0004499//GO:0016491	flavin adenine dinucleotide binding//NADP binding//N,N-dimethylaniline monooxygenase activity//oxidoreductase activity	--	--	KOG1399	Flavin-containing monooxygenase
Cluster-17909.59055	0	73.5188	-Inf	2.6688e-08	9.0547e-06	2040	762133293	XP_011449844.1	175	6.8e-10	PREDICTED: tripartite motif-containing protein 2-like [Crassostrea gigas]>gi|405957218|gb|EKC23446.1| Tripartite motif-containing protein 56 [Crassostrea gigas]	--	--	--	--	--	--	--	--	--	--	--	--	--	PF01436	NHL repeat	--	--	GO:0005515	protein binding	--	--	--	--
Cluster-17909.56170	0	178.463	-Inf	5.6694e-08	1.7372e-05	2499	--	--	--	--	--	--	--	--	--	--	--	--	--	--	--	--	--	--	PF03332	Eukaryotic phosphomannomutase	GO:0006000//GO:0006013//GO:0009298	fructose metabolic process//mannose metabolic process//GDP-mannose biosynthetic process	GO:0004615	phosphomannomutase activity	GO:0005737	cytoplasm	--	--
Cluster-17909.101928	0	67.6793	-Inf	5.8151e-08	1.7713e-05	5670	46241321	DAA01767.2	904	5.5e-94	TPA_exp: polyprotein [Lytechinus variegatus]	--	--	--	--	--	--	--	--	--	--	--	--	--	PF00589//PF06817	Phage integrase family//Reverse transcriptase thumb domain	GO:0006278//GO:0006310//GO:0015074	RNA-dependent DNA replication//DNA recombination//DNA integration	GO:0003964//GO:0003677	RNA-directed DNA polymerase activity//DNA binding	--	--	--	--
Cluster-17909.67247	0	109.815	-Inf	6.4229e-08	1.9278e-05	8843	871209502	XP_012942196.1	8065	0	PREDICTED: acetyl-CoA carboxylase-like [Aplysia californica]	762131582	XM_011450661.1	370	0	PREDICTED: Crassostrea gigas acetyl-CoA carboxylase 1-like (LOC105343342), mRNA	K11262	ACACA	acetyl-CoA carboxylase / biotin carboxylase 1	http://www.genome.jp/dbget-bin/www_bget?ko:K11262	P11029	7549	0	Acetyl-CoA carboxylase OS=Gallus gallus GN=ACAC PE=1 SV=1	PF07478//PF06954//PF08326//PF02655//PF02786	D-ala D-ala ligase C-terminus//Resistin//Acetyl-CoA carboxylase, central region//ATP-grasp domain//Carbamoyl-phosphate synthase L chain, ATP binding domain	GO:0007165//GO:0006090//GO:0009252//GO:0046436//GO:0006633	signal transduction//pyruvate metabolic process//peptidoglycan biosynthetic process//D-alanine metabolic process//fatty acid biosynthetic process	GO:0046872//GO:0005524//GO:0008716//GO:0003989//GO:0005179	metal ion binding//ATP binding//D-alanine-D-alanine ligase activity//acetyl-CoA carboxylase activity//hormone activity	GO:0009317//GO:0005576	acetyl-CoA carboxylase complex//extracellular region	KOG0368	Acetyl-CoA carboxylase
Cluster-17909.120154	0	66.1719	-Inf	7.288e-08	2.148e-05	3253	762089823	XP_011427267.1	219	8.5e-15	PREDICTED: uncharacterized protein LOC105328198 [Crassostrea gigas]	--	--	--	--	--	--	--	--	--	--	--	--	--	--	--	--	--	--	--	--	--	--	--
Cluster-17909.78095	227.722	2898.11	-3.6698	7.6995e-08	2.2411e-05	1506	--	--	--	--	--	--	--	--	--	--	--	--	--	--	--	--	--	--	--	--	--	--	--	--	--	--	--	--
Cluster-17909.120405	0	65.8152	-Inf	8.2579e-08	2.3909e-05	3830	762136693	XP_011451630.1	887	3.5e-92	PREDICTED: transcription factor 4-like isoform X6 [Crassostrea gigas]	--	--	--	--	--	K15603	TCF4_12	transcription factor 4/12	http://www.genome.jp/dbget-bin/www_bget?ko:K15603	P15884	371	9.9e-34	Transcription factor 4 OS=Homo sapiens GN=TCF4 PE=1 SV=3	PF00010	Helix-loop-helix DNA-binding domain	--	--	GO:0046983	protein dimerization activity	--	--	--	--
Cluster-17909.65530	0	77.0472	-Inf	1.1002e-07	3.0662e-05	8126	156359821	XP_001624963.1	1314	2.3e-141	predicted protein [Nematostella vectensis]>gi|156211771|gb|EDO32863.1| predicted protein [Nematostella vectensis]	--	--	--	--	--	--	--	--	--	Q9JLC8	1024	4e-109	Sacsin OS=Mus musculus GN=Sacs PE=1 SV=2	PF08782	c-SKI Smad4 binding domain	--	--	GO:0046332	SMAD binding	--	--	--	--
Cluster-17909.104405	1.49352	105.068	-6.1365	1.1654e-07	3.2314e-05	6903	762124915	XP_011445472.1	1581	2.1e-172	PREDICTED: protein very KIND-like isoform X1 [Crassostrea gigas]	--	--	--	--	--	--	--	--	--	Q76NI1	524	3.2e-51	Protein very KIND OS=Homo sapiens GN=KNDC1 PE=2 SV=2	PF12937//PF00617	F-box-like//RasGEF domain	GO:0007264//GO:0043087	small GTPase mediated signal transduction//regulation of GTPase activity	GO:0005515//GO:0005085	protein binding//guanyl-nucleotide exchange factor activity	--	--	--	--
Cluster-17909.67518	0	63.644	-Inf	1.3593e-07	3.7063e-05	5686	762110607	XP_011438000.1	2925	0	PREDICTED: adenylate cyclase type 9-like isoform X2 [Crassostrea gigas]	--	--	--	--	--	K08049	ADCY9	adenylate cyclase 9	http://www.genome.jp/dbget-bin/www_bget?ko:K08049	P98999	1126	4.2e-121	Adenylate cyclase type 9 OS=Xenopus laevis GN=adcy9 PE=1 SV=2	PF00211//PF10538	Adenylate and Guanylate cyclase catalytic domain//Immunoreceptor tyrosine-based activation motif	GO:0035556//GO:0009190//GO:0007165	intracellular signal transduction//cyclic nucleotide biosynthetic process//signal transduction	GO:0016849	phosphorus-oxygen lyase activity	--	--	KOG3619	Adenylate/guanylate cyclase
Cluster-17909.77874	7.5725	195.336	-4.689	1.372e-07	3.7349e-05	1452	--	--	--	--	--	--	--	--	--	--	--	--	--	--	--	--	--	--	--	--	--	--	--	--	--	--	--	--
Cluster-17909.57905	18.9391	323.543	-4.0945	1.5879e-07	4.2038e-05	1541	--	--	--	--	--	--	--	--	--	--	--	--	--	--	--	--	--	--	--	--	--	--	--	--	--	--	--	--
Cluster-17909.94597	165.523	1729.16	-3.385	1.6694e-07	4.384e-05	1071	762085772	XP_011425201.1	260	4.9e-20	PREDICTED: uncharacterized protein LOC105326725 [Crassostrea gigas]	--	--	--	--	--	--	--	--	--	--	--	--	--	PF01496//PF07989	V-type ATPase 116kDa subunit family//Centrosomin N-terminal motif 1	GO:0015992//GO:0015991	proton transport//ATP hydrolysis coupled proton transport	GO:0015078	hydrogen ion transmembrane transporter activity	GO:0005815//GO:0033179	microtubule organizing center//proton-transporting V-type ATPase, V0 domain	--	--
Cluster-17909.70989	3.45025	130.763	-5.2441	1.7512e-07	4.5552e-05	2718	871254781	XP_005105589.2	629	2e-62	PREDICTED: uncharacterized protein LOC101856043 [Aplysia californica]	--	--	--	--	--	--	--	--	--	Q6DDL7	487	2.5e-47	Protein unc-93 homolog A OS=Xenopus laevis GN=unc93a PE=2 SV=1	PF05008//PF02217	Vesicle transport v-SNARE protein N-terminus//Origin of replication binding protein	GO:0006260//GO:0006886	DNA replication//intracellular protein transport	GO:0003688	DNA replication origin binding	GO:0016020//GO:0046809	membrane//replication compartment	KOG3097	Predicted membrane protein
Cluster-17909.80019	16.8599	306.642	-4.1849	1.8702e-07	4.8188e-05	536	--	--	--	--	--	--	--	--	--	--	--	--	--	--	--	--	--	--	PF01426	BAH domain	--	--	GO:0003682	chromatin binding	GO:0000785	chromatin	--	--
Cluster-17909.74134	0	59.1983	-Inf	2.4224e-07	5.9695e-05	2991	762088496	XP_011426568.1	473	2.8e-44	PREDICTED: uncharacterized protein LOC105327667 [Crassostrea gigas]	--	--	--	--	--	--	--	--	--	--	--	--	--	--	--	--	--	--	--	--	--	--	--
Cluster-17909.104464	0	54.6692	-Inf	5.0377e-07	0.00011387	3065	762128222	XP_011447209.1	1943	9.9e-215	PREDICTED: myosin-2 heavy chain-like [Crassostrea gigas]	--	--	--	--	--	--	--	--	--	P0C221	393	2.2e-36	Coiled-coil domain-containing protein 175 OS=Homo sapiens GN=CCDC175 PE=4 SV=2	PF13851//PF00943	Growth-arrest specific micro-tubule binding//Alphavirus E2 glycoprotein	GO:0048870	cell motility	GO:0005198	structural molecule activity	GO:0019028//GO:0031514	viral capsid//motile cilium	--	--
Cluster-17909.57949	0	52.5299	-Inf	6.6365e-07	0.00014462	2329	762105190	XP_011435154.1	834	3e-86	PREDICTED: HIV Tat-specific factor 1 homolog [Crassostrea gigas]>gi|762105192|ref|XP_011435155.1| PREDICTED: HIV Tat-specific factor 1 homolog [Crassostrea gigas]>gi|762105194|ref|XP_011435156.1| PREDICTED: HIV Tat-specific factor 1 homolog [Crassostrea gigas]	--	--	--	--	--	K13093	HTATSF1	HIV Tat-specific factor 1	http://www.genome.jp/dbget-bin/www_bget?ko:K13093	Q8BGC0	701	3.3e-72	HIV Tat-specific factor 1 homolog OS=Mus musculus GN=Htatsf1 PE=1 SV=1	PF00076//PF16367//PF00420	RNA recognition motif. (a.k.a. RRM, RBD, or RNP domain)//RNA recognition motif//NADH-ubiquinone/plastoquinone oxidoreductase chain 4L	GO:0042773//GO:0055114	ATP synthesis coupled electron transport//oxidation-reduction process	GO:0016651//GO:0003676	oxidoreductase activity, acting on NAD(P)H//nucleic acid binding	--	--	KOG1548	Transcription elongation factor TAT-SF1
Cluster-17909.76279	5.38835	131.799	-4.6124	6.9297e-07	0.00014962	1358	871242672	XP_012939830.1	240	1.3e-17	PREDICTED: epidermal growth factor receptor kinase substrate 8-like [Aplysia californica]	--	--	--	--	--	--	--	--	--	Q8TE67	142	1.3e-07	Epidermal growth factor receptor kinase substrate 8-like protein 3 OS=Homo sapiens GN=EPS8L3 PE=1 SV=2	PF14604//PF00018	Variant SH3 domain//SH3 domain	--	--	GO:0005515	protein binding	--	--	KOG3557	Epidermal growth factor receptor kinase substrate
Cluster-17909.89764	45.594	544.04	-3.5768	7.6887e-07	0.00016342	2106	762142379	XP_011454407.1	444	4.5e-41	PREDICTED: heterogeneous nuclear ribonucleoprotein D-like isoform X3 [Crassostrea gigas]	751440835	XM_011193528.1	42	4.92363e-10	PREDICTED: Bactrocera cucurbitae RNA-binding protein squid (LOC105218134), transcript variant X2, mRNA	K13044	HNRNPABD	heterogeneous nuclear ribonucleoprotein A/B/D	http://www.genome.jp/dbget-bin/www_bget?ko:K13044	Q60668	371	5.4e-34	Heterogeneous nuclear ribonucleoprotein D0 OS=Mus musculus GN=Hnrnpd PE=1 SV=2	PF16367//PF03699//PF05297//PF15957//PF02450//PF00076	RNA recognition motif//Uncharacterised protein family (UPF0182)//Herpesvirus latent membrane protein 1 (LMP1)//Commissureless//Lecithin:cholesterol acyltransferase//RNA recognition motif. (a.k.a. RRM, RBD, or RNP domain)	GO:0019087//GO:0007411//GO:0006629//GO:0042967	transformation of host cell by virus//axon guidance//lipid metabolic process//acyl-carrier-protein biosynthetic process	GO:0003676//GO:0008374	nucleic acid binding//O-acyltransferase activity	GO:0016021	integral component of membrane	KOG4205	RNA-binding protein musashi/mRNA cleavage and polyadenylation factor I complex, subunit HRP1
Cluster-17909.130105	0	52.132	-Inf	8.2124e-07	0.00017292	3696	762122643	XP_011444279.1	1023	5.7e-108	PREDICTED: annexin A6-like isoform X4 [Crassostrea gigas]	--	--	--	--	--	--	--	--	--	Q4R5L5	505	2.8e-49	Annexin A7 OS=Macaca fascicularis GN=ANXA7 PE=2 SV=1	PF00191//PF00917	Annexin//MATH domain	--	--	GO:0005509//GO:0005515//GO:0005544	calcium ion binding//protein binding//calcium-dependent phospholipid binding	--	--	KOG0819	Annexin
Cluster-17909.129906	0	52.1139	-Inf	8.3292e-07	0.00017432	5279	762112190	XP_011438826.1	1048	1e-110	PREDICTED: inverted formin-2-like [Crassostrea gigas]	--	--	--	--	--	--	--	--	--	Q0IHV1	627	2.8e-63	Inverted formin-2 OS=Xenopus tropicalis GN=inf2 PE=2 SV=1	PF06371//PF06367	Diaphanous GTPase-binding Domain//Diaphanous FH3 Domain	GO:0030036//GO:0016043	actin cytoskeleton organization//cellular component organization	GO:0017048//GO:0003779	Rho GTPase binding//actin binding	--	--	KOG1922	Rho GTPase effector BNI1 and related formins
Cluster-17909.80020	283.609	2448.71	-3.11	1.2963e-06	0.00025811	3124	762138279	XP_011452454.1	1762	9.8e-194	PREDICTED: probable ATP-dependent RNA helicase DDX10 [Crassostrea gigas]	--	--	--	--	--	K14776	DDX10, DBP4	ATP-dependent RNA helicase DDX10/DBP4	http://www.genome.jp/dbget-bin/www_bget?ko:K14776	Q80Y44	1590	3.6e-175	Probable ATP-dependent RNA helicase DDX10 OS=Mus musculus GN=Ddx10 PE=1 SV=2	PF00270	DEAD/DEAH box helicase	--	--	GO:0003676//GO:0005524	nucleic acid binding//ATP binding	--	--	KOG0343	RNA Helicase
Cluster-17909.26941	0	49.0041	-Inf	1.489e-06	0.00028979	2721	762109026	XP_011437156.1	636	3.2e-63	PREDICTED: single-stranded DNA-binding protein 2-like isoform X10 [Crassostrea gigas]	762109031	XM_011438858.1	154	3.50314e-72	PREDICTED: Crassostrea gigas single-stranded DNA-binding protein 3-like (LOC105335111), transcript variant X13, mRNA	--	--	--	--	Q9R050	578	7e-58	Single-stranded DNA-binding protein 3 OS=Rattus norvegicus GN=Ssbp3 PE=1 SV=1	--	--	--	--	--	--	--	--	KOG4594	Sequence-specific single-stranded-DNA-binding protein
Cluster-17909.91499	0	48.9325	-Inf	1.5194e-06	0.00029397	1582	676440517	XP_009049202.1	1223	1.6e-131	hypothetical protein LOTGIDRAFT_158234 [Lottia gigantea]>gi|556111359|gb|ESP00011.1| hypothetical protein LOTGIDRAFT_158234 [Lottia gigantea]	--	--	--	--	--	K01189	GLA	alpha-galactosidase	http://www.genome.jp/dbget-bin/www_bget?ko:K01189	P51569	1022	1.3e-109	Alpha-galactosidase A OS=Mus musculus GN=Gla PE=1 SV=1	PF16499//PF02065	Alpha galactosidase A//Melibiase	GO:0006012//GO:0001575//GO:0005975//GO:0046486	galactose metabolic process//globoside metabolic process//carbohydrate metabolic process//glycerolipid metabolic process	GO:0004553//GO:0004557	hydrolase activity, hydrolyzing O-glycosyl compounds//alpha-galactosidase activity	--	--	KOG2366	Alpha-D-galactosidase (melibiase)
Cluster-17909.67400	0	48.2849	-Inf	1.5847e-06	0.00030337	1463	762158839	XP_011417612.1	1235	5.9e-133	PREDICTED: WD repeat-containing protein 88-like [Crassostrea gigas]	--	--	--	--	--	--	--	--	--	Q6ZMY6	701	2.1e-72	WD repeat-containing protein 88 OS=Homo sapiens GN=WDR88 PE=2 SV=2	PF00400//PF04512	WD domain, G-beta repeat//Baculovirus polyhedron envelope protein, PEP, N terminus	--	--	GO:0005198//GO:0005515	structural molecule activity//protein binding	GO:0019028//GO:0019031	viral capsid//viral envelope	KOG0266	WD40 repeat-containing protein
Cluster-17909.73602	0	46.9738	-Inf	1.8885e-06	0.0003489	2892	762145061	XP_011455807.1	1425	1.1e-154	PREDICTED: sodium- and chloride-dependent GABA transporter 2-like isoform X1 [Crassostrea gigas]	--	--	--	--	--	K05038	SLC6A5S	solute carrier family 6 (neurotransmitter transporter, amino acid) member 5/7/9/14	http://www.genome.jp/dbget-bin/www_bget?ko:K05038	A7Y2W8	1127	1.6e-121	Sodium- and chloride-dependent glycine transporter 1 OS=Xenopus laevis GN=slc6a9 PE=2 SV=1	PF00209	Sodium:neurotransmitter symporter family	GO:0006812//GO:0006836	cation transport//neurotransmitter transport	GO:0005328	neurotransmitter:sodium symporter activity	GO:0016021	integral component of membrane	KOG3660	Sodium-neurotransmitter symporter
Cluster-17909.101931	1.07732	64.4916	-5.9036	2.0595e-06	0.00037626	8579	46241321	DAA01767.2	904	8.3e-94	TPA_exp: polyprotein [Lytechinus variegatus]	--	--	--	--	--	--	--	--	--	B0BM95	261	1.3e-20	UPF0692 protein C19orf54 homolog OS=Xenopus tropicalis PE=2 SV=2	PF06817//PF00589	Reverse transcriptase thumb domain//Phage integrase family	GO:0006278//GO:0006310//GO:0015074	RNA-dependent DNA replication//DNA recombination//DNA integration	GO:0003677//GO:0003964	DNA binding//RNA-directed DNA polymerase activity	--	--	--	--
Cluster-17909.70905	43.8941	495.874	-3.4979	2.1821e-06	0.00039556	3208	762152629	XP_011414323.1	485	1.2e-45	PREDICTED: switch-associated protein 70-like [Crassostrea gigas]	--	--	--	--	--	--	--	--	--	Q9UH65	333	2.1e-29	Switch-associated protein 70 OS=Homo sapiens GN=SWAP70 PE=1 SV=1	--	--	--	--	--	--	--	--	--	--
Cluster-17909.45930	0.862561	63.9542	-6.2123	2.2157e-06	0.00040106	2973	310706692	ADP8790	330	1e-27	nicotinic acetylcholine receptor alpha subunit [Azumapecten farreri]	--	--	--	--	--	--	--	--	--	P91766	211	2.7e-15	Acetylcholine receptor subunit alpha-like OS=Manduca sexta GN=ARA1 PE=2 SV=1	PF09066//PF02931//PF02932	Beta2-adaptin appendage, C-terminal sub-domain//Neurotransmitter-gated ion-channel ligand binding domain//Neurotransmitter-gated ion-channel transmembrane region	GO:0006810//GO:0006811//GO:0006886//GO:0016192	transport//ion transport//intracellular protein transport//vesicle-mediated transport	GO:0005230	extracellular ligand-gated ion channel activity	GO:0030131//GO:0016020	clathrin adaptor complex//membrane	KOG3645	Acetylcholine receptor
Cluster-17909.76230	752.437	5666.03	-2.9127	2.2173e-06	0.00040106	2904	557323372	XP_006034748.1	285	1.7e-22	PREDICTED: endonuclease domain-containing 1 protein-like [Alligator sinensis]	--	--	--	--	--	K15049	ENDOD1	endonuclease domain-containing 1 protein	http://www.genome.jp/dbget-bin/www_bget?ko:K15049	--	--	--	--	PF00383	Cytidine and deoxycytidylate deaminase zinc-binding region	--	--	GO:0008270	zinc ion binding	--	--	--	--
Cluster-17909.76089	15.9033	222.002	-3.8032	2.552e-06	0.00045261	3997	405957331	EKC23550.1	326	4.1e-27	Interferon-induced protein 44-like protein [Crassostrea gigas]	--	--	--	--	--	--	--	--	--	P27473	205	1.8e-14	Interferon-induced protein 44 OS=Pan troglodytes GN=IFI44 PE=1 SV=1	PF03193//PF10662//PF04670//PF01695//PF00025//PF01926//PF02367//PF13304//PF00503//PF08477//PF04548//PF00735	Protein of unknown function, DUF258//Ethanolamine utilisation - propanediol utilisation//Gtr1/RagA G protein conserved region//IstB-like ATP binding protein//ADP-ribosylation factor family//50S ribosome-binding GTPase//Threonylcarbamoyl adenosine biosynthesis protein TsaE//AAA domain, putative AbiEii toxin, Type IV TA system//G-protein alpha subunit//Ras of Complex, Roc, domain of DAPkinase//AIG1…	GO:0002949//GO:0007165//GO:0007186//GO:0006576//GO:0007264	tRNA threonylcarbamoyladenosine modification//signal transduction//G-protein coupled receptor signaling pathway//cellular biogenic amine metabolic process//small GTPase mediated signal transduction	GO:0003924//GO:0019001//GO:0005524//GO:0031683//GO:0005525//GO:0004871	GTPase activity//guanyl nucleotide binding//ATP binding//G-protein beta/gamma-subunit complex binding//GTP binding//signal transducer activity	--	--	--	--
Cluster-17909.128919	0	44.4541	-Inf	2.8369e-06	0.00049669	6419	767961880	XP_011537699.1	986	1.9e-103	PREDICTED: deleted in malignant brain tumors 1 protein isoform X11 [Homo sapiens]	--	--	--	--	--	--	--	--	--	Q9UGM3	954	4.1e-101	Deleted in malignant brain tumors 1 protein OS=Homo sapiens GN=DMBT1 PE=1 SV=2	PF02883//PF00530//PF02793//PF09272//PF06119//PF15494	Adaptin C-terminal domain//Scavenger receptor cysteine-rich domain//Hormone receptor domain//Hepsin, SRCR//Nidogen-like//Scavenger receptor cysteine-rich domain	GO:0007186//GO:0007165//GO:0007160//GO:0006886//GO:0016192	G-protein coupled receptor signaling pathway//signal transduction//cell-matrix adhesion//intracellular protein transport//vesicle-mediated transport	GO:0004252//GO:0005044//GO:0070008//GO:0004930	serine-type endopeptidase activity//scavenger receptor activity//serine-type exopeptidase activity//G-protein coupled receptor activity	GO:0030131//GO:0016020	clathrin adaptor complex//membrane	--	--
Cluster-17909.93113	0	53.2129	-Inf	3.0917e-06	0.00053557	2909	762119783	XP_011442806.1	698	2.2e-70	PREDICTED: uncharacterized protein C7orf57-like [Crassostrea gigas]>gi|405970837|gb|EKC35705.1| Uncharacterized protein C7orf57-like protein [Crassostrea gigas]	--	--	--	--	--	--	--	--	--	Q8NEG2	240	1.2e-18	Uncharacterized protein C7orf57 OS=Homo sapiens GN=C7orf57 PE=2 SV=3	--	--	--	--	--	--	--	--	--	--
Cluster-17909.132854	0	43.5692	-Inf	3.4876e-06	0.00059596	5988	762124044	XP_011445023.1	1731	7.4e-190	PREDICTED: uncharacterized protein LOC105340589 isoform X2 [Crassostrea gigas]	--	--	--	--	--	K12968	ADAR, ADAR1	double-stranded RNA-specific adenosine deaminase	http://www.genome.jp/dbget-bin/www_bget?ko:K12968	Q99MU3	1130	1.5e-121	Double-stranded RNA-specific adenosine deaminase OS=Mus musculus GN=Adar PE=1 SV=2	PF02295//PF02137	Adenosine deaminase z-alpha domain//Adenosine-deaminase (editase) domain	GO:0006396//GO:0006807//GO:0006144	RNA processing//nitrogen compound metabolic process//purine nucleobase metabolic process	GO:0003726//GO:0004000//GO:0003723	double-stranded RNA adenosine deaminase activity//adenosine deaminase activity//RNA binding	--	--	KOG2777	tRNA-specific adenosine deaminase 1
Cluster-17909.104896	1.29384	68.5207	-5.7268	3.6817e-06	0.00062263	980	--	--	--	--	--	--	--	--	--	--	--	--	--	--	--	--	--	--	--	--	--	--	--	--	--	--	--	--
Cluster-17909.80750	7.82831	142.912	-4.1903	3.7453e-06	0.00063263	1209	--	--	--	--	--	--	--	--	--	--	--	--	--	--	--	--	--	--	PF01372//PF00228	Melittin//Bowman-Birk serine protease inhibitor family	GO:0045859	regulation of protein kinase activity	GO:0004867//GO:0004860	serine-type endopeptidase inhibitor activity//protein kinase inhibitor activity	GO:0005576	extracellular region	--	--
Cluster-17909.55530	8.5147	302.247	-5.1496	3.9464e-06	0.00066194	2004	--	--	--	--	--	--	--	--	--	--	--	--	--	--	--	--	--	--	PF11857	Domain of unknown function (DUF3377)	--	--	GO:0004222	metalloendopeptidase activity	--	--	--	--
Cluster-17909.82112	73.0623	585.107	-3.0015	4.255e-06	0.00070504	2161	524914715	XP_005112168.1	913	1.9e-95	PREDICTED: uncharacterized protein LOC101858150 isoform X1 [Aplysia californica]>gi|871274174|ref|XP_012945684.1| PREDICTED: uncharacterized protein LOC101858150 isoform X1 [Aplysia californica]>gi|871274177|ref|XP_012945685.1| PREDICTED: uncharacterized protein LOC101858150 isoform X1 [Aplysia californica]>gi|871274180|ref|XP_012945686.1| PREDICTED: uncharacterized protein LOC101858150 isoform X…	--	--	--	--	--	--	--	--	--	--	--	--	--	PF08718	Glycolipid transfer protein (GLTP)	GO:0046836	glycolipid transport	GO:0051861//GO:0017089	glycolipid binding//glycolipid transporter activity	GO:0005737	cytoplasm	--	--
Cluster-17909.50496	0	42.31	-Inf	4.857e-06	0.00079119	2038	602644051	XP_007428480.1	532	2.7e-51	PREDICTED: carbohydrate sulfotransferase 15-like [Python bivittatus]	--	--	--	--	--	K08106	CHST15	N-acetylgalactosamine 4-sulfate 6-O-sulfotransferase	http://www.genome.jp/dbget-bin/www_bget?ko:K08106	Q8CHI9	495	2.2e-48	Carbohydrate sulfotransferase 15 OS=Rattus norvegicus GN=Chst15 PE=2 SV=1	PF00685	Sulfotransferase domain	--	--	GO:0008146	sulfotransferase activity	--	--	--	--
Cluster-17909.88518	8.65647	143.117	-4.0473	5.5962e-06	0.00088449	927	256549344	ACU83226.1	304	3.4e-25	sialic acid-binding lectin [Ruditapes philippinarum]	--	--	--	--	--	--	--	--	--	Q9D8U4	150	1e-08	Complement C1q tumor necrosis factor-related protein 2 OS=Mus musculus GN=C1qtnf2 PE=1 SV=1	--	--	--	--	--	--	--	--	--	--
Cluster-17909.100862	0	41.7591	-Inf	5.6321e-06	0.00088917	3236	676474482	XP_009060164.1	637	2.9e-63	hypothetical protein LOTGIDRAFT_154206 [Lottia gigantea]>gi|556100471|gb|ESO89123.1| hypothetical protein LOTGIDRAFT_154206 [Lottia gigantea]	--	--	--	--	--	--	--	--	--	A7XYH5	350	2.3e-31	Sine oculis-binding protein homolog OS=Gallus gallus GN=SOBP PE=2 SV=1	PF06467//PF00858	MYM-type Zinc finger with FCS sequence motif//Amiloride-sensitive sodium channel	GO:0006814	sodium ion transport	GO:0008270//GO:0005272	zinc ion binding//sodium channel activity	GO:0016020	membrane	--	--
Cluster-17909.57090	33.0047	345.923	-3.3897	5.8487e-06	0.00091107	4290	762161746	XP_011419112.1	1695	7.9e-186	PREDICTED: CCR4-NOT transcription complex subunit 4-like isoform X4 [Crassostrea gigas]	939684896	XM_014431417.1	201	4.14147e-98	PREDICTED: Halyomorpha halys uncharacterized LOC106687494 (LOC106687494), transcript variant X3, mRNA	K10643	CNOT4, NOT4, MOT2	CCR4-NOT transcription complex subunit 4	http://www.genome.jp/dbget-bin/www_bget?ko:K10643	Q8BT14	1007	2e-107	CCR4-NOT transcription complex subunit 4 OS=Mus musculus GN=Cnot4 PE=1 SV=2	PF14634//PF13639//PF00076//PF04632//PF15337//PF00097	zinc-RING finger domain//Ring finger domain//RNA recognition motif. (a.k.a. RRM, RBD, or RNP domain)//Fusaric acid resistance protein family//Vascular protein family Vasculin-like 1//Zinc finger, C3HC4 type (RING finger)	GO:0006351//GO:0045893//GO:0006810	transcription, DNA-templated//positive regulation of transcription, DNA-templated//transport	GO:0008270//GO:0003676//GO:0003700//GO:0005515//GO:0046872	zinc ion binding//nucleic acid binding//transcription factor activity, sequence-specific DNA binding//protein binding//metal ion binding	GO:0005667//GO:0005886//GO:0005634	transcription factor complex//plasma membrane//nucleus	KOG2068	MOT2 transcription factor
Cluster-17909.28207	0	40.5908	-Inf	6.2187e-06	0.00096093	2552	762103873	XP_011434467.1	814	6.8e-84	PREDICTED: uncharacterized protein LOC105333263 [Crassostrea gigas]	--	--	--	--	--	--	--	--	--	--	--	--	--	--	--	--	--	--	--	--	--	--	--
Cluster-17909.98350	2.47854	75.4811	-4.9286	6.8121e-06	0.0010404	2468	524865350	XP_005089505.1	1898	1.3e-209	PREDICTED: galactocerebrosidase-like [Aplysia californica]	--	--	--	--	--	K01202	GALC	galactosylceramidase	http://www.genome.jp/dbget-bin/www_bget?ko:K01202	Q498K0	1625	2.5e-179	Galactocerebrosidase OS=Xenopus laevis GN=galc PE=2 SV=2	PF02057//PF02055	Glycosyl hydrolase family 59//O-Glycosyl hydrolase family 30	GO:0005975//GO:0006807//GO:0006665//GO:0006683//GO:0006687	carbohydrate metabolic process//nitrogen compound metabolic process//sphingolipid metabolic process//galactosylceramide catabolic process//glycosphingolipid metabolic process	GO:0004348//GO:0004336	glucosylceramidase activity//galactosylceramidase activity	--	--	--	--
Cluster-17909.85052	14.3435	184.355	-3.684	6.9869e-06	0.0010639	2681	871259834	XP_012942973.1	847	1.1e-87	PREDICTED: annulin-like [Aplysia californica]	--	--	--	--	--	--	--	--	--	Q9GLK0	669	1.9e-68	Protein-glutamine gamma-glutamyltransferase K OS=Canis lupus familiaris GN=TGM1 PE=2 SV=1	PF00868//PF05887//PF01064	Transglutaminase family//Procyclic acidic repetitive protein (PARP)//Activin types I and II receptor domain	GO:0018149//GO:0016310//GO:0007178//GO:0009069	peptide cross-linking//phosphorylation//transmembrane receptor protein serine/threonine kinase signaling pathway//serine family amino acid metabolic process	GO:0004675	transmembrane receptor protein serine/threonine kinase activity	GO:0016020	membrane	--	--
Cluster-17909.92590	3.77061	84.2028	-4.481	7.1606e-06	0.0010845	3961	871261073	XP_012943186.1	594	3.4e-58	PREDICTED: spermatogenesis-associated protein 6-like [Aplysia californica]	--	--	--	--	--	--	--	--	--	Q6AYJ3	308	2.1e-26	Spermatogenesis associated 6-like protein OS=Rattus norvegicus GN=Spata6l PE=1 SV=1	--	--	--	--	--	--	--	--	--	--
Cluster-17909.80226	1223.51	9062.26	-2.8888	7.3364e-06	0.001106	2527	260827154	XP_002608530.1	302	1.6e-24	hypothetical protein BRAFLDRAFT_92388 [Branchiostoma floridae]>gi|229293881|gb|EEN64540.1| hypothetical protein BRAFLDRAFT_92388 [Branchiostoma floridae]	--	--	--	--	--	--	--	--	--	Q99715	178	1.6e-11	Collagen alpha-1(XII) chain OS=Homo sapiens GN=COL12A1 PE=1 SV=2	--	--	--	--	--	--	--	--	--	--
Cluster-33018.1	0	39.7624	-Inf	7.3441e-06	0.0011062	946	--	--	--	--	--	--	--	--	--	--	--	--	--	--	--	--	--	--	--	--	--	--	--	--	--	--	--	--
Cluster-17909.70904	0	40.3231	-Inf	7.4285e-06	0.0011168	980	--	--	--	--	--	--	--	--	--	--	--	--	--	--	--	--	--	--	--	--	--	--	--	--	--	--	--	--
Cluster-17909.65055	0	44.31	-Inf	7.766e-06	0.001157	3143	676494051	XP_009066436.1	2204	5.5e-245	hypothetical protein LOTGIDRAFT_109151 [Lottia gigantea]>gi|556093978|gb|ESO82631.1| hypothetical protein LOTGIDRAFT_109151 [Lottia gigantea]	--	--	--	--	--	--	--	--	--	Q9UBS5	440	8.1e-42	Gamma-aminobutyric acid type B receptor subunit 1 OS=Homo sapiens GN=GABBR1 PE=1 SV=1	PF04069	Substrate binding domain of ABC-type glycine betaine transport system	GO:0006810	transport	GO:0005215	transporter activity	--	--	KOG1056	Glutamate-gated metabotropic ion channel receptor subunit GRM2 and related subunits, G-protein coupled receptor superfamily
Cluster-17909.101678	1.72512	68.9623	-5.321	7.9578e-06	0.0011791	4357	871269357	XP_005110637.2	1088	2e-115	PREDICTED: protein SON-like [Aplysia californica]	--	--	--	--	--	--	--	--	--	Q9QX47	691	8.8e-71	Protein SON OS=Mus musculus GN=Son PE=1 SV=2	PF01585//PF01673//PF01767	G-patch domain//Herpesvirus putative major envelope glycoprotein//Birnavirus VP3 protein	--	--	GO:0003676//GO:0005198	nucleic acid binding//structural molecule activity	GO:0019031	viral envelope	--	--
Cluster-17909.51446	0	38.8566	-Inf	8.7918e-06	0.0012898	1585	676424175	XP_009044203.1	789	3.3e-81	hypothetical protein LOTGIDRAFT_208637 [Lottia gigantea]>gi|556117006|gb|ESP05658.1| hypothetical protein LOTGIDRAFT_208637 [Lottia gigantea]	--	--	--	--	--	K00008	SORD, gutB	L-iditol 2-dehydrogenase	http://www.genome.jp/dbget-bin/www_bget?ko:K00008	P0DMQ6	653	8.2e-67	Sorbitol dehydrogenase OS=Gallus gallus GN=SORD PE=1 SV=1	PF00208//PF00070//PF06437//PF08240//PF07992//PF00107//PF02826	Glutamate/Leucine/Phenylalanine/Valine dehydrogenase//Pyridine nucleotide-disulphide oxidoreductase//IMP-specific 5'-nucleotidase//Alcohol dehydrogenase GroES-like domain//Pyridine nucleotide-disulphide oxidoreductase//Zinc-binding dehydrogenase//D-isomer specific 2-hydroxyacid dehydrogenase, NAD binding domain	GO:0006520//GO:0009117//GO:0006190//GO:0055114	cellular amino acid metabolic process//nucleotide metabolic process//inosine salvage//oxidation-reduction process	GO:0000287//GO:0016491//GO:0051287//GO:0050483	magnesium ion binding//oxidoreductase activity//NAD binding//IMP 5'-nucleotidase activity	--	--	KOG0024	Sorbitol dehydrogenase
Cluster-17909.81149	148.022	1173.59	-2.987	9.5474e-06	0.0013821	3138	762154312	XP_011415220.1	1240	3.3e-133	PREDICTED: uncharacterized protein LOC105319396 [Crassostrea gigas]>gi|762154314|ref|XP_011415221.1| PREDICTED: uncharacterized protein LOC105319396 [Crassostrea gigas]	--	--	--	--	--	--	--	--	--	A6NFN9	543	9.2e-54	Protein ANKUB1 OS=Homo sapiens GN=ANKUB1 PE=2 SV=2	PF00240	Ubiquitin family	--	--	GO:0005515	protein binding	--	--	--	--
Cluster-17909.79003	134.338	987.491	-2.8779	9.9907e-06	0.0014349	1055	--	--	--	--	--	--	--	--	--	--	--	--	--	--	--	--	--	--	PF02237	Biotin protein ligase C terminal domain	GO:0006464	cellular protein modification process	--	--	--	--	--	--
Cluster-17909.46115	0	38.0673	-Inf	1.0859e-05	0.0015448	1925	762159947	XP_011418177.1	914	1.3e-95	PREDICTED: heat shock 70 kDa protein 12A-like [Crassostrea gigas]>gi|405963610|gb|EKC29172.1| Heat shock 70 kDa protein 12A [Crassostrea gigas]	--	--	--	--	--	--	--	--	--	O43301	483	5.1e-47	Heat shock 70 kDa protein 12A OS=Homo sapiens GN=HSPA12A PE=1 SV=2	--	--	--	--	--	--	--	--	--	--
Cluster-17909.89649	8.47789	141.747	-4.0635	1.1527e-05	0.0016228	3757	762127480	XP_011446824.1	2973	0	PREDICTED: uncharacterized protein LOC105341802 [Crassostrea gigas]	--	--	--	--	--	--	--	--	--	--	--	--	--	PF02163	Peptidase family M50	GO:0006508	proteolysis	GO:0004222	metalloendopeptidase activity	--	--	--	--
Cluster-17909.72540	140.022	1068.84	-2.9323	1.2705e-05	0.0017578	3770	762091419	XP_011428106.1	784	3e-80	PREDICTED: uncharacterized protein LOC105328792 [Crassostrea gigas]	--	--	--	--	--	--	--	--	--	B2IZD3	132	5e-06	Bacterial dynamin-like protein OS=Nostoc punctiforme (strain ATCC 29133 / PCC 73102) GN=Npun_R6513 PE=1 SV=1	PF07714//PF00735//PF04548//PF05049//PF00005//PF01926//PF07926//PF01576//PF03193//PF01048//PF07851//PF00069	Protein tyrosine kinase//Septin//AIG1 family//Interferon-inducible GTPase (IIGP)//ABC transporter//50S ribosome-binding GTPase//TPR/MLP1/MLP2-like protein//Myosin tail//Protein of unknown function, DUF258//Phosphorylase superfamily//TMPIT-like protein//Protein kinase domain	GO:0009116//GO:0006468//GO:0006606	nucleoside metabolic process//protein phosphorylation//protein import into nucleus	GO:0003824//GO:0005525//GO:0003774//GO:0004672//GO:0005524//GO:0016887//GO:0003924	catalytic activity//GTP binding//motor activity//protein kinase activity//ATP binding//ATPase activity//GTPase activity	GO:0016020//GO:0016459//GO:0016021	membrane//myosin complex//integral component of membrane	KOG0197	Tyrosine kinases
Cluster-17909.45928	0	37.302	-Inf	1.361e-05	0.0018571	3269	310706692	ADP8790	326	3.4e-27	nicotinic acetylcholine receptor alpha subunit [Azumapecten farreri]	--	--	--	--	--	--	--	--	--	P91766	211	3e-15	Acetylcholine receptor subunit alpha-like OS=Manduca sexta GN=ARA1 PE=2 SV=1	PF02932//PF02931//PF09066	Neurotransmitter-gated ion-channel transmembrane region//Neurotransmitter-gated ion-channel ligand binding domain//Beta2-adaptin appendage, C-terminal sub-domain	GO:0006811//GO:0006810//GO:0006886//GO:0016192	ion transport//transport//intracellular protein transport//vesicle-mediated transport	GO:0005230	extracellular ligand-gated ion channel activity	GO:0030131//GO:0016020	clathrin adaptor complex//membrane	KOG3645	Acetylcholine receptor
Cluster-17909.74912	11.5319	177.024	-3.9402	1.4333e-05	0.0019461	788	--	--	--	--	--	--	--	--	--	--	--	--	--	--	--	--	--	--	PF01426	BAH domain	--	--	GO:0003682	chromatin binding	GO:0000785	chromatin	--	--
Cluster-17909.78487	0	36.0982	-Inf	1.5042e-05	0.0020234	2321	167888935	ACA09732.1	223	2.1e-15	tandem repeat galectin [Ruditapes philippinarum]	--	--	--	--	--	--	--	--	--	--	--	--	--	PF00337	Galactoside-binding lectin	--	--	GO:0030246	carbohydrate binding	--	--	--	--
Cluster-17909.76268	0	36.3762	-Inf	1.528e-05	0.0020491	758	--	--	--	--	--	--	--	--	--	--	--	--	--	--	--	--	--	--	PF13333	Integrase core domain	GO:0015074	DNA integration	--	--	--	--	--	--
Cluster-17909.58138	0	36.0406	-Inf	1.5716e-05	0.0020965	1557	762127871	XP_011447023.1	627	2e-62	PREDICTED: glutaredoxin domain-containing cysteine-rich protein CG31559-like isoform X1 [Crassostrea gigas]>gi|405972010|gb|EKC36808.1| hypothetical protein CGI_10017440 [Crassostrea gigas]	--	--	--	--	--	K17479	GRXCR1	glutaredoxin domain-containing cysteine-rich protein 1	http://www.genome.jp/dbget-bin/www_bget?ko:K17479	Q9W4S1	460	1.9e-44	Glutaredoxin domain-containing cysteine-rich protein CG12206 OS=Drosophila melanogaster GN=CG12206 PE=2 SV=2	PF05495//PF00684//PF00462	CHY zinc finger//DnaJ central domain//Glutaredoxin	GO:0045454//GO:0006118	cell redox homeostasis//obsolete electron transport	GO:0015035//GO:0051082//GO:0009055//GO:0008270//GO:0031072	protein disulfide oxidoreductase activity//unfolded protein binding//electron carrier activity//zinc ion binding//heat shock protein binding	--	--	KOG2824	Glutaredoxin-related protein
Cluster-17909.77396	0	36.2832	-Inf	1.6287e-05	0.002156	798	--	--	--	--	--	--	--	--	--	--	--	--	--	--	--	--	--	--	--	--	--	--	--	--	--	--	--	--
Cluster-17909.88972	0	35.7595	-Inf	1.6617e-05	0.0021907	4542	762152184	XP_011414089.1	1526	3.3e-166	PREDICTED: serine/threonine-protein kinase TBK1-like isoform X1 [Crassostrea gigas]	--	--	--	--	--	K05410	TBK1	TANK-binding kinase 1	http://www.genome.jp/dbget-bin/www_bget?ko:K05410	Q9WUN2	961	4.5e-102	Serine/threonine-protein kinase TBK1 OS=Mus musculus GN=Tbk1 PE=1 SV=1	PF00069//PF04277//PF00240//PF00171//PF07714	Protein kinase domain//Oxaloacetate decarboxylase, gamma chain//Ubiquitin family//Aldehyde dehydrogenase family//Protein tyrosine kinase	GO:0006525//GO:0006560//GO:0006468//GO:0071436//GO:0008152//GO:0006090//GO:0055114//GO:0006814	arginine metabolic process//proline metabolic process//protein phosphorylation//sodium ion export//metabolic process//pyruvate metabolic process//oxidation-reduction process//sodium ion transport	GO:0005524//GO:0016491//GO:0004672//GO:0008948//GO:0015081//GO:0005515	ATP binding//oxidoreductase activity//protein kinase activity//oxaloacetate decarboxylase activity//sodium ion transmembrane transporter activity//protein binding	GO:0016020	membrane	KOG0595	Serine/threonine-protein kinase involved in autophagy
Cluster-17909.30333	0	35.8986	-Inf	1.6857e-05	0.0022188	2076	762134066	XP_011450252.1	1046	6.9e-111	PREDICTED: fibronectin type 3 and ankyrin repeat domains 1 protein-like isoform X2 [Crassostrea gigas]	--	--	--	--	--	--	--	--	--	Q6B858	717	4.1e-74	Fibronectin type 3 and ankyrin repeat domains protein 1 OS=Bos taurus GN=FANK1 PE=2 SV=2	PF00041//PF00023//PF16656//PF13606	Fibronectin type III domain//Ankyrin repeat//Purple acid Phosphatase, N-terminal domain//Ankyrin repeat	GO:0019497//GO:0006771	hexachlorocyclohexane metabolic process//riboflavin metabolic process	GO:0003993//GO:0046872//GO:0005515	acid phosphatase activity//metal ion binding//protein binding	--	--	KOG4177	Ankyrin
Cluster-17909.46313	0	35.7741	-Inf	1.7186e-05	0.0022567	4545	762134469	XP_011450462.1	3723	0	PREDICTED: protein FAM179B-like isoform X4 [Crassostrea gigas]	--	--	--	--	--	--	--	--	--	Q6A070	852	2e-89	Crescerin-1 OS=Mus musculus GN=Fam179b PE=1 SV=3	PF03213//PF12464//PF02985//PF01602	Poxvirus P35 protein//Maltose acetyltransferase//HEAT repeat//Adaptin N terminal region	GO:0006886//GO:0016192//GO:0042967	intracellular protein transport//vesicle-mediated transport//acyl-carrier-protein biosynthetic process	GO:0016407//GO:0005515	acetyltransferase activity//protein binding	GO:0019031//GO:0030117	viral envelope//membrane coat	KOG2933	Uncharacterized conserved protein
Cluster-17909.101317	0	35.6545	-Inf	1.7724e-05	0.0023163	6230	--	--	--	--	--	--	--	--	--	--	--	--	--	--	--	--	--	--	PF03526	Colicin E1 (microcin) immunity protein	GO:0006955//GO:0030153	immune response//bacteriocin immunity	GO:0015643	toxic substance binding	GO:0019814	immunoglobulin complex	--	--
Cluster-17909.50427	0	35.4901	-Inf	1.7966e-05	0.0023385	609	--	--	--	--	--	--	--	--	--	--	--	--	--	--	--	--	--	--	--	--	--	--	--	--	--	--	--	--
Cluster-17909.103022	0	40.2315	-Inf	1.8068e-05	0.0023499	3759	762117707	XP_011441715.1	1229	7.5e-132	PREDICTED: uncharacterized protein LOC105338349 isoform X5 [Crassostrea gigas]	--	--	--	--	--	--	--	--	--	Q9D4C1	394	2.1e-36	Lamin tail domain-containing protein 1 OS=Mus musculus GN=Lmntd1 PE=2 SV=1	PF04086	Signal recognition particle, alpha subunit, N-terminal	GO:0006886	intracellular protein transport	GO:0005525//GO:0005047//GO:0003924	GTP binding//signal recognition particle binding//GTPase activity	GO:0005785//GO:0005786	signal recognition particle receptor complex//signal recognition particle, endoplasmic reticulum targeting	KOG0977	Nuclear envelope protein lamin, intermediate filament superfamily
Cluster-17909.79924	11.1066	154.326	-3.7965	1.8829e-05	0.0024298	3256	405969466	EKC34437.1	563	1.1e-54	hypothetical protein CGI_10025800 [Crassostrea gigas]	--	--	--	--	--	--	--	--	--	--	--	--	--	PF08063	PADR1 (NUC008) domain	--	--	GO:0003950	NAD+ ADP-ribosyltransferase activity	GO:0005634	nucleus	--	--
Cluster-17909.56492	12.6949	180.028	-3.8259	1.9688e-05	0.0025088	3617	--	--	--	--	--	--	--	--	--	--	--	--	--	--	--	--	--	--	PF14554	VEGF heparin-binding domain	--	--	GO:0008201	heparin binding	--	--	--	--
Cluster-17909.56782	0	35.1466	-Inf	1.9912e-05	0.0025315	1570	762135690	XP_011451097.1	280	3.5e-22	PREDICTED: uncharacterized protein LOC105344887 [Crassostrea gigas]>gi|762135692|ref|XP_011451098.1| PREDICTED: uncharacterized protein LOC105344887 [Crassostrea gigas]	--	--	--	--	--	--	--	--	--	--	--	--	--	--	--	--	--	--	--	--	--	--	--
Cluster-17909.82718	27.7132	281.749	-3.3458	2.2558e-05	0.0028155	2059	762077553	XP_011451365.1	743	9.3e-76	PREDICTED: neuronal acetylcholine receptor subunit alpha-6-like [Crassostrea gigas]	--	--	--	--	--	--	--	--	--	P49581	398	3.9e-37	Neuronal acetylcholine receptor subunit alpha-6 OS=Gallus gallus GN=CHRNA6 PE=2 SV=1	PF02931//PF01146//PF02932	Neurotransmitter-gated ion-channel ligand binding domain//Caveolin//Neurotransmitter-gated ion-channel transmembrane region	GO:0070836//GO:0006810//GO:0006811	caveola assembly//transport//ion transport	GO:0005230	extracellular ligand-gated ion channel activity	GO:0016020	membrane	KOG3645	Acetylcholine receptor
Cluster-17909.52365	67.6433	533.226	-2.9787	2.3502e-05	0.0029067	5267	871270481	XP_012944949.1	416	2e-37	PREDICTED: cadherin EGF LAG seven-pass G-type receptor 2-like [Aplysia californica]	--	--	--	--	--	--	--	--	--	P33450	174	9.5e-11	Cadherin-related tumor suppressor OS=Drosophila melanogaster GN=ft PE=1 SV=3	PF05793//PF00257//PF15761//PF00028	Transcription initiation factor IIF, alpha subunit (TFIIF-alpha)//Dehydrin//Immortalisation up-regulated protein//Cadherin domain	GO:0007156//GO:0009415//GO:0006367//GO:0032968//GO:0006950	homophilic cell adhesion via plasma membrane adhesion molecules//response to water//transcription initiation from RNA polymerase II promoter//positive regulation of transcription elongation from RNA polymerase II promoter//response to stress	GO:0003677//GO:0005509	DNA binding//calcium ion binding	GO:0016020//GO:0005634	membrane//nucleus	KOG4289	Cadherin EGF LAG seven-pass G-type receptor
Cluster-18675.1	1.29384	55.0721	-5.4116	2.3769e-05	0.0029324	1032	524882564	XP_005097924.1	202	2.5e-13	PREDICTED: uncharacterized protein LOC101863019 [Aplysia californica]	--	--	--	--	--	--	--	--	--	--	--	--	--	--	--	--	--	--	--	--	--	--	--
Cluster-17909.68454	8.77051	160.862	-4.197	2.452e-05	0.0030054	1166	--	--	--	--	--	--	--	--	--	--	--	--	--	--	--	--	--	--	--	--	--	--	--	--	--	--	--	--
Cluster-17909.83818	0	34.1634	-Inf	2.508e-05	0.003058	9742	871237114	XP_012938793.1	6452	0	PREDICTED: cytoplasmic dynein 1 heavy chain 1-like isoform X1 [Aplysia californica]	961075432	XM_014935093.1	972	0	PREDICTED: Octopus bimaculoides cytoplasmic dynein 1 heavy chain 1-like (LOC106883942), transcript variant X2, mRNA	K10413	DYNC1H	dynein heavy chain 1, cytosolic	http://www.genome.jp/dbget-bin/www_bget?ko:K10413	Q9JHU4	6240	0	Cytoplasmic dynein 1 heavy chain 1 OS=Mus musculus GN=Dync1h1 PE=1 SV=2	PF00437//PF00005//PF00910//PF09496//PF01580//PF06009//PF07728//PF03193//PF04111//PF05496//PF01695//PF02367//PF00485//PF04871//PF00004//PF10662//PF03028	Type II/IV secretion system protein//ABC transporter//RNA helicase//Cenp-O kinetochore centromere component//FtsK/SpoIIIE family//Laminin Domain II//AAA domain (dynein-related subfamily)//Protein of unknown function, DUF258//Autophagy protein Apg6//Holliday junction DNA helicase ruvB N-terminus//IstB-like ATP binding protein//Threonylcarbamoyl adenosine biosynthesis protein TsaE//Phosphoribulokin…	GO:0006281//GO:0006810//GO:0006576//GO:0007018//GO:0002949//GO:0007155//GO:0015031//GO:0006914//GO:0008152//GO:0006886//GO:0007017//GO:0006310//GO:0034508	DNA repair//transport//cellular biogenic amine metabolic process//microtubule-based movement//tRNA threonylcarbamoyladenosine modification//cell adhesion//protein transport//autophagy//metabolic process//intracellular protein transport//microtubule-based process//DNA recombination//centromere complex assembly	GO:0003723//GO:0005525//GO:0016887//GO:0003777//GO:0003924//GO:0008565//GO:0005524//GO:0003724//GO:0009378//GO:0016301//GO:0000166//GO:0003677	RNA binding//GTP binding//ATPase activity//microtubule motor activity//GTPase activity//protein transporter activity//ATP binding//RNA helicase activity//four-way junction helicase activity//kinase activity//nucleotide binding//DNA binding	GO:0030286//GO:0000776//GO:0005874//GO:0005657//GO:0009379//GO:0005737//GO:0016020	dynein complex//kinetochore//microtubule//replication fork//Holliday junction helicase complex//cytoplasm//membrane	KOG3595	Dyneins, heavy chain
Cluster-17909.5762	0	33.8827	-Inf	2.5891e-05	0.0031358	1874	--	--	--	--	--	--	--	--	--	--	--	--	--	--	--	--	--	--	--	--	--	--	--	--	--	--	--	--
Cluster-17909.108861	0	33.8256	-Inf	2.6461e-05	0.0031871	1036	--	--	--	--	--	--	--	--	--	--	--	--	--	--	--	--	--	--	--	--	--	--	--	--	--	--	--	--
Cluster-17909.72561	13.6269	215.234	-3.9814	2.6469e-05	0.0031871	1760	--	--	--	--	--	--	--	--	--	--	--	--	--	--	--	--	--	--	--	--	--	--	--	--	--	--	--	--
Cluster-17909.86715	0	39.7633	-Inf	2.6667e-05	0.0032015	3750	676479962	XP_009061910.1	2746	9.3e-308	hypothetical protein LOTGIDRAFT_235105 [Lottia gigantea]>gi|556098793|gb|ESO87445.1| hypothetical protein LOTGIDRAFT_235105 [Lottia gigantea]	762127169	XM_011448358.1	320	2.54955e-164	PREDICTED: Crassostrea gigas glutamine--fructose-6-phosphate aminotransferase [isomerizing] 2-like (LOC105341700), transcript variant X5, mRNA	K00820	glmS, GFPT	glucosamine--fructose-6-phosphate aminotransferase (isomerizing)	http://www.genome.jp/dbget-bin/www_bget?ko:K00820	Q06210	2472	2.3e-277	Glutamine--fructose-6-phosphate aminotransferase [isomerizing] 1 OS=Homo sapiens GN=GFPT1 PE=1 SV=3	PF01300//PF01380//PF13580	Telomere recombination//SIS domain//SIS domain	GO:0005975	carbohydrate metabolic process	GO:0003725//GO:0030246	double-stranded RNA binding//carbohydrate binding	--	--	KOG1268	Glucosamine 6-phosphate synthetases, contain amidotransferase and phosphosugar isomerase domains
Cluster-17909.89963	0	35.3931	-Inf	2.6767e-05	0.0032088	3173	524896905	XP_005104922.1	189	2.5e-11	PREDICTED: dnaJ homolog subfamily C member 4-like [Aplysia californica]	--	--	--	--	--	K09503	DNAJA2	DnaJ homolog subfamily A member 2	http://www.genome.jp/dbget-bin/www_bget?ko:K09503	B9MJZ0	176	3.4e-11	Chaperone protein DnaJ OS=Caldicellulosiruptor bescii (strain ATCC BAA-1888 / DSM 6725 / Z-1320) GN=dnaJ PE=3 SV=1	--	--	--	--	--	--	--	--	KOG0712	Molecular chaperone (DnaJ superfamily)
Cluster-17909.91815	42.9704	352.028	-3.0343	2.7476e-05	0.0032746	5442	762145063	XP_011455808.1	712	9.7e-72	PREDICTED: sodium- and chloride-dependent GABA transporter 2-like isoform X2 [Crassostrea gigas]>gi|762145065|ref|XP_011455809.1| PREDICTED: sodium- and chloride-dependent GABA transporter 2-like isoform X2 [Crassostrea gigas]	--	--	--	--	--	K05039	SLC6A6S	solute carrier family 6 (neurotransmitter transporter, GABA) member 6/8/11/12/13	http://www.genome.jp/dbget-bin/www_bget?ko:K05039	Q00589	570	1.2e-56	Sodium- and chloride-dependent taurine transporter OS=Canis lupus familiaris GN=SLC6A6 PE=1 SV=2	PF06440//PF00209	DNA polymerase III, theta subunit//Sodium:neurotransmitter symporter family	GO:0006260//GO:0006812//GO:0006836	DNA replication//cation transport//neurotransmitter transport	GO:0005328//GO:0003677//GO:0003887	neurotransmitter:sodium symporter activity//DNA binding//DNA-directed DNA polymerase activity	GO:0016021//GO:0042575	integral component of membrane//DNA polymerase complex	KOG3659	Sodium-neurotransmitter symporter
Cluster-17909.63924	93.1386	656.922	-2.8183	2.8002e-05	0.0033276	2376	762159949	XP_011418178.1	1458	1.3e-158	PREDICTED: heat shock 70 kDa protein 12A-like [Crassostrea gigas]>gi|405963611|gb|EKC29173.1| Heat shock 70 kDa protein 12B [Crassostrea gigas]	--	--	--	--	--	--	--	--	--	O43301	871	6.5e-92	Heat shock 70 kDa protein 12A OS=Homo sapiens GN=HSPA12A PE=1 SV=2	--	--	--	--	--	--	--	--	KOG0101	Molecular chaperones HSP70/HSC70, HSP70 superfamily
Cluster-17909.104223	0	33.7176	-Inf	2.8358e-05	0.0033567	3436	762131703	XP_011449024.1	304	1.3e-24	PREDICTED: probable WRKY transcription factor protein 1 isoform X3 [Crassostrea gigas]	--	--	--	--	--	--	--	--	--	D3ZR10	218	4.9e-16	Doublecortin domain-containing protein 2 OS=Rattus norvegicus GN=Dcdc2 PE=1 SV=1	PF03607	Doublecortin	GO:0035556	intracellular signal transduction	--	--	--	--	--	--
Cluster-17909.49627	12.5272	166.599	-3.7333	2.857e-05	0.0033779	2767	699693880	XP_009905670.1	146	2.1e-06	PREDICTED: adhesive plaque matrix protein-like, partial [Picoides pubescens]	--	--	--	--	--	--	--	--	--	--	--	--	--	PF00335	Tetraspanin family	--	--	--	--	GO:0016021	integral component of membrane	--	--
Cluster-17909.69563	0	35.8748	-Inf	3.0497e-05	0.0035723	1939	--	--	--	--	--	--	--	--	--	--	--	--	--	--	--	--	--	--	PF06554	Olfactory marker protein	GO:0007608//GO:0007165	sensory perception of smell//signal transduction	GO:0004871	signal transducer activity	--	--	--	--
Cluster-17909.61835	0	46.0038	-Inf	3.0662e-05	0.0035891	3643	524875827	XP_005094636.1	486	1e-45	PREDICTED: HMG box-containing protein 4-like isoform X1 [Aplysia californica]	--	--	--	--	--	K11298	HMG2L1	high mobility group protein 2-like 1	http://www.genome.jp/dbget-bin/www_bget?ko:K11298	Q9UGU5	406	8.2e-38	HMG domain-containing protein 4 OS=Homo sapiens GN=HMGXB4 PE=1 SV=2	--	--	--	--	--	--	--	--	--	--
Cluster-17909.89628	8.607	122.588	-3.8322	3.0877e-05	0.0036091	1827	676420486	XP_009043702.1	795	7.7e-82	hypothetical protein LOTGIDRAFT_227836 [Lottia gigantea]>gi|556116505|gb|ESP05157.1| hypothetical protein LOTGIDRAFT_227836 [Lottia gigantea]	--	--	--	--	--	--	--	--	--	Q7TPQ9	410	1.4e-38	Arrestin domain-containing protein 3 OS=Mus musculus GN=Arrdc3 PE=2 SV=1	--	--	--	--	--	--	--	--	KOG3780	Thioredoxin binding protein TBP-2/VDUP1
Cluster-17909.70385	5.60665	96.9274	-4.1117	3.1925e-05	0.0037104	1069	405963394	EKC28971.1	366	2.5e-32	Neuronal acetylcholine receptor subunit alpha-10 [Crassostrea gigas]	--	--	--	--	--	--	--	--	--	P04755	205	4.9e-15	Acetylcholine receptor subunit beta-like 1 OS=Drosophila melanogaster GN=nAChRbeta1 PE=2 SV=1	PF02931	Neurotransmitter-gated ion-channel ligand binding domain	GO:0006811//GO:0006810	ion transport//transport	GO:0005230	extracellular ligand-gated ion channel activity	GO:0016020	membrane	KOG3645	Acetylcholine receptor
Cluster-17909.83678	0	33.2809	-Inf	3.2072e-05	0.003717	1963	762170812	XP_011423843.1	174	8.5e-10	PREDICTED: uncharacterized protein LOC105325826 [Crassostrea gigas]	--	--	--	--	--	--	--	--	--	--	--	--	--	PF00643//PF01436	B-box zinc finger//NHL repeat	--	--	GO:0005515//GO:0008270	protein binding//zinc ion binding	GO:0005622	intracellular	--	--
Cluster-17909.112370	0	36.2202	-Inf	3.2138e-05	0.0037219	5276	762086838	XP_011425701.1	734	2.6e-74	PREDICTED: uncharacterized protein LOC105327096 [Crassostrea gigas]>gi|762086840|ref|XP_011425702.1| PREDICTED: uncharacterized protein LOC105327096 [Crassostrea gigas]>gi|762086842|ref|XP_011425703.1| PREDICTED: uncharacterized protein LOC105327096 [Crassostrea gigas]	--	--	--	--	--	--	--	--	--	--	--	--	--	--	--	--	--	--	--	--	--	--	--
Cluster-17909.70987	26.8468	485.773	-4.1775	3.4102e-05	0.0039217	1082	256549344	ACU83226.1	387	9.4e-35	sialic acid-binding lectin [Ruditapes philippinarum]	--	--	--	--	--	--	--	--	--	Q60994	130	2.5e-06	Adiponectin OS=Mus musculus GN=Adipoq PE=1 SV=2	PF14721//PF01356	Apoptosis-inducing factor, mitochondrion-associated, C-term//Alpha amylase inhibitor	--	--	GO:0015066//GO:0046983	alpha-amylase inhibitor activity//protein dimerization activity	--	--	--	--
Cluster-17909.114947	0	31.9035	-Inf	3.6205e-05	0.0041461	2427	762098933	XP_011431872.1	929	3e-97	PREDICTED: uncharacterized protein LOC105331405 [Crassostrea gigas]>gi|762098935|ref|XP_011431873.1| PREDICTED: uncharacterized protein LOC105331405 [Crassostrea gigas]>gi|762098937|ref|XP_011431874.1| PREDICTED: uncharacterized protein LOC105331405 [Crassostrea gigas]>gi|405950154|gb|EKC18157.1| hypothetical protein CGI_10014645 [Crassostrea gigas]	--	--	--	--	--	--	--	--	--	--	--	--	--	PF11522	Yeast phosphatidylinositol-4-OH kinase Pik1	--	--	GO:0016773	phosphotransferase activity, alcohol group as acceptor	--	--	--	--
Cluster-17909.83439	8.01221	116.661	-3.864	3.6769e-05	0.004199	3910	762074331	XP_011438435.1	483	2.5e-45	PREDICTED: RNA-binding protein FUS-like isoform X5 [Crassostrea gigas]	--	--	--	--	--	K14651	TAF15, NPL3	transcription initiation factor TFIID subunit 15	http://www.genome.jp/dbget-bin/www_bget?ko:K14651	Q27294	294	8.6e-25	RNA-binding protein cabeza OS=Drosophila melanogaster GN=caz PE=2 SV=2	PF01213//PF02508	Adenylate cyclase associated (CAP) N terminal//Rnf-Nqr subunit, membrane protein	GO:0007010	cytoskeleton organization	GO:0003779	actin binding	GO:0016020	membrane	KOG1995	Conserved Zn-finger protein
Cluster-17909.107603	0	40.9553	-Inf	3.7456e-05	0.0042567	3623	762130253	XP_011448258.1	2866	0	PREDICTED: histone deacetylase 4-like isoform X3 [Crassostrea gigas]	985410560	XM_015515248.1	68	3.0018e-24	PREDICTED: Diuraphis noxia histone deacetylase 4 (LOC107166535), transcript variant X8, mRNA	K11406	HDAC4_5	histone deacetylase 4/5	http://www.genome.jp/dbget-bin/www_bget?ko:K11406	P83038	1954	2.6e-217	Histone deacetylase 4 OS=Gallus gallus GN=HDAC4 PE=2 SV=1	PF03153	Transcription factor IIA, alpha/beta subunit	GO:0006367	transcription initiation from RNA polymerase II promoter	--	--	GO:0005672	transcription factor TFIIA complex	KOG1343	Histone deacetylase complex, catalytic component HDA1
Cluster-17909.69055	1.28542	147.003	-6.8375	3.7985e-05	0.0042947	2741	--	--	--	--	--	--	--	--	--	--	--	--	--	--	--	--	--	--	PF04750	FAR-17a/AIG1-like protein	--	--	--	--	GO:0016021	integral component of membrane	--	--
Cluster-17909.95878	0	31.6145	-Inf	4.1414e-05	0.004618	2654	871235468	XP_012938492.1	2254	7.4e-251	PREDICTED: probable global transcription activator SNF2L2 [Aplysia californica]	762098996	XM_011433606.1	343	2.94416e-177	PREDICTED: Crassostrea gigas transcription activator BRG1-like (LOC105331426), mRNA	K11647	SMARCA2_4	SWI/SNF-related matrix-associated actin-dependent regulator of chromatin subfamily A member 2/4	http://www.genome.jp/dbget-bin/www_bget?ko:K11647	A7Z019	2190	8.2e-245	Transcription activator BRG1 OS=Bos taurus GN=SMARCA4 PE=2 SV=1	PF00270//PF00740//PF00176//PF04851	DEAD/DEAH box helicase//Parvovirus coat protein VP2//SNF2 family N-terminal domain//Type III restriction enzyme, res subunit	--	--	GO:0003677//GO:0003676//GO:0016787//GO:0005198//GO:0005524	DNA binding//nucleic acid binding//hydrolase activity//structural molecule activity//ATP binding	GO:0019028	viral capsid	KOG0386	Chromatin remodeling complex SWI/SNF, component SWI2 and related ATPases (DNA/RNA helicase superfamily)
Cluster-17909.81272	12.3275	151.051	-3.6151	4.4127e-05	0.0048713	1624	762088000	XP_011426307.1	199	8.9e-13	PREDICTED: uncharacterized protein LOC105327499 [Crassostrea gigas]	--	--	--	--	--	--	--	--	--	P86982	156	3.6e-09	Insoluble matrix shell protein 1 (Fragment) OS=Ruditapes philippinarum PE=1 SV=1	--	--	--	--	--	--	--	--	--	--
Cluster-17909.80234	30.6357	286.838	-3.227	4.4974e-05	0.0049401	1151	260808035	XP_002598813.1	403	1.4e-36	hypothetical protein BRAFLDRAFT_74510 [Branchiostoma floridae]>gi|229284088|gb|EEN54825.1| hypothetical protein BRAFLDRAFT_74510 [Branchiostoma floridae]	--	--	--	--	--	--	--	--	--	--	--	--	--	PF01296	Galanin	GO:0007165	signal transduction	GO:0005179	hormone activity	GO:0005576	extracellular region	--	--
Cluster-17909.122549	0	30.6037	-Inf	4.8437e-05	0.0052602	4451	762156748	XP_011416512.1	2532	7.2e-283	PREDICTED: anoctamin-4-like isoform X10 [Crassostrea gigas]	944336437	XM_006020701.2	56	1.73119e-17	PREDICTED: Alligator sinensis anoctamin 3 (ANO3), mRNA	K19499	ANO4, TMEM16D	anoctamin-4	http://www.genome.jp/dbget-bin/www_bget?ko:K19499	Q32M45	1735	7.9e-192	Anoctamin-4 OS=Homo sapiens GN=ANO4 PE=2 SV=1	PF16178//PF09249	Dimerisation domain of Ca+-activated chloride-channel, anoctamin//tRNA nucleotidyltransferase, second domain	GO:0008033	tRNA processing	GO:0004810//GO:0016437//GO:0046983	tRNA adenylyltransferase activity//tRNA cytidylyltransferase activity//protein dimerization activity	--	--	KOG2514	Uncharacterized conserved protein
Cluster-17909.113018	5.60665	94.9543	-4.082	4.865e-05	0.0052728	2115	--	--	--	--	--	--	--	--	--	--	--	--	--	--	--	--	--	--	PF00902//PF01292	Sec-independent protein translocase protein (TatC)//Prokaryotic cytochrome b561	GO:0006118	obsolete electron transport	GO:0009055	electron carrier activity	GO:0016021	integral component of membrane	--	--
Cluster-17909.88500	0	30.723	-Inf	4.9275e-05	0.005323	3803	674034864	XP_008841167.1	152	5.9e-07	PREDICTED: uncharacterized protein CXorf38 homolog isoform X2 [Nannospalax galili]	--	--	--	--	--	--	--	--	--	Q8TB03	142	3.5e-07	Uncharacterized protein CXorf38 OS=Homo sapiens GN=CXorf38 PE=1 SV=1	PF01214//PF09019	Casein kinase II regulatory subunit//EcoRII C terminal	GO:0006308//GO:0009307//GO:0045859	DNA catabolic process//DNA restriction-modification system//regulation of protein kinase activity	GO:0003677//GO:0009036//GO:0019887	DNA binding//Type II site-specific deoxyribonuclease activity//protein kinase regulator activity	GO:0009359//GO:0005956	Type II site-specific deoxyribonuclease complex//protein kinase CK2 complex	--	--
Cluster-17909.29258	0	31.2621	-Inf	4.9515e-05	0.0053453	1838	524868121	XP_005090867.1	432	9.6e-40	PREDICTED: uncharacterized protein C167.05-like [Aplysia californica]>gi|524868123|ref|XP_005090868.1| PREDICTED: uncharacterized protein C167.05-like [Aplysia californica]	--	--	--	--	--	--	--	--	--	--	--	--	--	PF00582	Universal stress protein family	GO:0006950	response to stress	--	--	--	--	--	--
Cluster-17909.101746	0	30.8337	-Inf	5.029e-05	0.0054183	2900	405970043	EKC34980.1	847	1.1e-87	Zinc transporter ZIP10 [Crassostrea gigas]	--	--	--	--	--	K14716	SLC39A10, ZIP10	solute carrier family 39 (zinc transporter), member 10	http://www.genome.jp/dbget-bin/www_bget?ko:K14716	Q9ULF5	661	1.8e-67	Zinc transporter ZIP10 OS=Homo sapiens GN=SLC39A10 PE=1 SV=2	PF02535//PF01500//PF06379	ZIP Zinc transporter//Keratin, high sulfur B2 protein//L-rhamnose-proton symport protein (RhaT)	GO:0015762//GO:0030001//GO:0055085//GO:0008645	rhamnose transport//metal ion transport//transmembrane transport//hexose transport	GO:0015153//GO:0046873	rhamnose transmembrane transporter activity//metal ion transmembrane transporter activity	GO:0016021//GO:0045095//GO:0016020	integral component of membrane//keratin filament//membrane	KOG2693	Putative zinc transporter
Cluster-17909.6779	0	30.9665	-Inf	5.0539e-05	0.0054416	5355	762149798	XP_011412839.1	1061	3.2e-112	PREDICTED: rho GTPase-activating protein 11A-like [Crassostrea gigas]>gi|405978278|gb|EKC42683.1| Rho GTPase-activating protein 11A [Crassostrea gigas]	--	--	--	--	--	--	--	--	--	Q80Y19	395	2.3e-36	Rho GTPase-activating protein 11A OS=Mus musculus GN=Arhgap11a PE=1 SV=2	PF00620//PF10759	RhoGAP domain//Protein of unknown function (DUF2587)	GO:0007165//GO:0061136	signal transduction//regulation of proteasomal protein catabolic process	--	--	--	--	KOG1453	Chimaerin and related Rho GTPase activating proteins
Cluster-35747.3	0	30.3876	-Inf	5.214e-05	0.0055786	2659	762139399	XP_011453048.1	1216	1.7e-130	PREDICTED: parathyroid hormone 2 receptor-like isoform X1 [Crassostrea gigas]	--	--	--	--	--	K04585	PTHR1	parathyroid hormone receptor 1	http://www.genome.jp/dbget-bin/www_bget?ko:K04585	P25107	746	2.3e-77	Parathyroid hormone/parathyroid hormone-related peptide receptor OS=Didelphis virginiana GN=PTH1R PE=1 SV=2	PF00002//PF02793//PF00612	7 transmembrane receptor (Secretin family)//Hormone receptor domain//IQ calmodulin-binding motif	GO:0007186	G-protein coupled receptor signaling pathway	GO:0004930//GO:0005515	G-protein coupled receptor activity//protein binding	GO:0016020//GO:0016021	membrane//integral component of membrane	KOG4564	Adenylate cyclase-coupled calcitonin receptor
Cluster-17909.84169	15.3984	178.019	-3.5312	5.2982e-05	0.0056526	1891	657587665	XP_008298134.1	487	4.2e-46	PREDICTED: transmembrane protein 229A [Stegastes partitus]	--	--	--	--	--	--	--	--	--	B9EJI9	402	1.2e-37	Transmembrane protein 229A OS=Mus musculus GN=Tmem229a PE=2 SV=1	--	--	--	--	--	--	--	--	--	--
Cluster-17909.47189	0	30.642	-Inf	5.3317e-05	0.0056754	2964	762151510	XP_011413740.1	560	2.2e-54	PREDICTED: zinc finger protein 862-like [Crassostrea gigas]	--	--	--	--	--	--	--	--	--	O60290	308	1.5e-26	Zinc finger protein 862 OS=Homo sapiens GN=ZNF862 PE=2 SV=2	PF02383//PF06327//PF05699	SacI homology domain//Domain of Unknown Function (DUF1053)//hAT family C-terminal dimerisation region	GO:0006144//GO:0006171	purine nucleobase metabolic process//cAMP biosynthetic process	GO:0046983//GO:0042578//GO:0004016	protein dimerization activity//phosphoric ester hydrolase activity//adenylate cyclase activity	GO:0005886	plasma membrane	--	--
Cluster-17909.53543	12.4114	152.932	-3.6232	5.5768e-05	0.0058884	5670	762109621	XP_011437472.1	662	6.4e-66	PREDICTED: sushi, von Willebrand factor type A, EGF and pentraxin domain-containing protein 1-like [Crassostrea gigas]	--	--	--	--	--	K17495	CSMD	CUB and sushi domain-containing protein	http://www.genome.jp/dbget-bin/www_bget?ko:K17495	P0C6B8	241	1.7e-18	Sushi, von Willebrand factor type A, EGF and pentraxin domain-containing protein 1 OS=Rattus norvegicus GN=Svep1 PE=1 SV=1	PF02662//PF00008//PF03273//PF01484	Methyl-viologen-reducing hydrogenase, delta subunit//EGF-like domain//Baculovirus gp64 envelope glycoprotein family//Nematode cuticle collagen N-terminal domain	GO:0019048//GO:0055114//GO:0015948	modulation by virus of host morphology or physiology//oxidation-reduction process//methanogenesis	GO:0042302//GO:0005515	structural constituent of cuticle//protein binding	GO:0019031	viral envelope	KOG1217	Fibrillins and related proteins containing Ca2+-binding EGF-like domains
Cluster-17909.116449	21.7542	203.089	-3.2227	6.0538e-05	0.0062868	1885	676455461	XP_009054013.1	1203	3.9e-129	hypothetical protein LOTGIDRAFT_117142 [Lottia gigantea]>gi|556106859|gb|ESO95511.1| hypothetical protein LOTGIDRAFT_117142 [Lottia gigantea]	--	--	--	--	--	--	--	--	--	Q5SPF7	770	2.6e-80	Protein unc-93 homolog A OS=Danio rerio GN=unc93a PE=3 SV=1	--	--	--	--	--	--	--	--	KOG3097	Predicted membrane protein
Cluster-17909.99324	17.4964	156.806	-3.1638	6.0475e-05	0.0062868	3033	762104945	XP_011435022.1	268	1.7e-20	PREDICTED: ras-interacting protein RIP3-like [Crassostrea gigas]>gi|405978332|gb|EKC42732.1| Golgi membrane protein 1 [Crassostrea gigas]	--	--	--	--	--	--	--	--	--	Q32N32	154	1.1e-08	Protein casc4 OS=Xenopus laevis GN=casc4 PE=2 SV=1	PF00170//PF02775	bZIP transcription factor//Thiamine pyrophosphate enzyme, C-terminal TPP binding domain	GO:0006355	regulation of transcription, DNA-templated	GO:0043565//GO:0003700//GO:0003824//GO:0030976	sequence-specific DNA binding//transcription factor activity, sequence-specific DNA binding//catalytic activity//thiamine pyrophosphate binding	GO:0005667	transcription factor complex	--	--
Cluster-17909.97421	0	49.8911	-Inf	6.1083e-05	0.0063277	2662	--	--	--	--	--	--	--	--	--	--	--	--	--	--	--	--	--	--	--	--	--	--	--	--	--	--	--	--
Cluster-17909.43825	0	29.8803	-Inf	6.1364e-05	0.0063424	2792	762164217	XP_011420419.1	769	1.2e-78	PREDICTED: leucine-rich repeat-containing protein 27-like isoform X2 [Crassostrea gigas]	--	--	--	--	--	--	--	--	--	--	--	--	--	--	--	--	--	--	--	--	--	--	--
Cluster-17909.116850	0	29.8106	-Inf	6.2088e-05	0.0063911	2395	762130618	XP_011448450.1	1484	1.3e-161	PREDICTED: pre-mRNA-processing factor 39-like [Crassostrea gigas]>gi|405952227|gb|EKC20064.1| Pre-mRNA-processing factor 39 [Crassostrea gigas]	--	--	--	--	--	K13217	PRPF39, PRP39	pre-mRNA-processing factor 39	http://www.genome.jp/dbget-bin/www_bget?ko:K13217	Q86UA1	1216	6.4e-132	Pre-mRNA-processing factor 39 OS=Homo sapiens GN=PRPF39 PE=1 SV=3	PF02184//PF06337//PF03012//PF05843	HAT (Half-A-TPR) repeat//DUSP domain//Phosphoprotein//Suppressor of forked protein (Suf)	GO:0016579//GO:0006396//GO:0019083//GO:0006144//GO:0006508//GO:0006397	protein deubiquitination//RNA processing//viral transcription//purine nucleobase metabolic process//proteolysis//mRNA processing	GO:0004843//GO:0003968	ubiquitin-specific protease activity//RNA-directed RNA polymerase activity	GO:0005634//GO:0031379//GO:0005622	nucleus//RNA-directed RNA polymerase complex//intracellular	KOG1258	mRNA processing protein
Cluster-17909.80870	6.43729	98.6491	-3.9378	6.2934e-05	0.006466	3402	676484991	XP_009063517.1	481	3.7e-45	hypothetical protein LOTGIDRAFT_235746 [Lottia gigantea]>gi|556097134|gb|ESO85786.1| hypothetical protein LOTGIDRAFT_235746 [Lottia gigantea]	685044538	LN593063.1	36	1.73167e-06	Cyprinus carpio genome assembly common carp genome ,scaffold 000001464	K15118	SLC25A38	solute carrier family 25, member 38	http://www.genome.jp/dbget-bin/www_bget?ko:K15118	Q6DJ08	432	7.4e-41	Solute carrier family 25 member 38 OS=Xenopus tropicalis GN=slc25a38 PE=2 SV=1	PF09201	SRX, signal recognition particle receptor alpha subunit	--	--	GO:0005515	protein binding	--	--	KOG0766	Predicted mitochondrial carrier protein
Cluster-17909.28969	0	29.6231	-Inf	6.3259e-05	0.0064871	3565	--	--	--	--	--	--	--	--	--	--	--	--	--	--	--	--	--	--	--	--	--	--	--	--	--	--	--	--
Cluster-17909.27121	0	29.766	-Inf	6.425e-05	0.0065601	2944	762071571	XP_011425688.1	1092	4.5e-116	PREDICTED: melanopsin-like isoform X4 [Crassostrea gigas]	--	--	--	--	--	--	--	--	--	Q8UUY8	371	7.6e-34	Beta-2 adrenergic receptor OS=Oncorhynchus mykiss GN=adrb2 PE=2 SV=1	PF00001	7 transmembrane receptor (rhodopsin family)	GO:0007186	G-protein coupled receptor signaling pathway	GO:0004930	G-protein coupled receptor activity	GO:0016021	integral component of membrane	KOG4219	G protein-coupled receptor
Cluster-17909.72511	0	210.57	-Inf	6.514e-05	0.0066426	1197	--	--	--	--	--	--	--	--	--	--	--	--	--	--	--	--	--	--	PF04625	DEC-1 protein, N-terminal region	GO:0007304	chorion-containing eggshell formation	GO:0005213	structural constituent of chorion	GO:0042600//GO:0005576	chorion//extracellular region	--	--
Cluster-17909.74241	3.76573	137.078	-5.1859	6.795e-05	0.0068821	518	256549344	ACU83226.1	377	6.5e-34	sialic acid-binding lectin [Ruditapes philippinarum]	--	--	--	--	--	--	--	--	--	--	--	--	--	PF16326	ABC transporter C-terminal domain	--	--	GO:0003677	DNA binding	--	--	--	--
Cluster-17909.117036	0	32.9973	-Inf	6.9212e-05	0.0069685	3117	26000552	AAN75454.1	2648	1.8e-296	Na-dependent Cl/HCO3 exchanger [Doryteuthis pealeii]	871270897	XM_013089583.1	48	3.38283e-13	PREDICTED: Aplysia californica sodium bicarbonate cotransporter 3-like (LOC101857755), transcript variant X4, mRNA	K13861	SLC4A10, NCBE	solute carrier family 4 (sodium bicarbonate transporter), member 10	http://www.genome.jp/dbget-bin/www_bget?ko:K13861	Q32LP4	2149	5.4e-240	Sodium-driven chloride bicarbonate exchanger OS=Bos taurus GN=SLC4A10 PE=2 SV=1	PF00955//PF08111//PF07565	HCO3- transporter family//Pea-VEAacid family//Band 3 cytoplasmic domain	GO:0006820//GO:0007218	anion transport//neuropeptide signaling pathway	GO:0005184//GO:0008509	neuropeptide hormone activity//anion transmembrane transporter activity	GO:0005576//GO:0016021	extracellular region//integral component of membrane	KOG1172	Na+-independent Cl/HCO3 exchanger AE1 and related transporters (SLC4 family)
Cluster-17909.78491	121.873	962.953	-2.9821	6.9414e-05	0.0069744	783	--	--	--	--	--	--	--	--	--	--	--	--	--	--	--	--	--	--	--	--	--	--	--	--	--	--	--	--
Cluster-17909.109369	0	28.9978	-Inf	7.0415e-05	0.0070447	3273	--	--	--	--	--	--	--	--	--	--	--	--	--	--	--	--	--	--	--	--	--	--	--	--	--	--	--	--
Cluster-17909.38828	15.9479	161	-3.3356	7.2694e-05	0.007239	2900	762170564	XP_011423714.1	445	4.7e-41	PREDICTED: transcription intermediary factor 1-beta-like [Crassostrea gigas]	--	--	--	--	--	--	--	--	--	Q56R14	208	6e-15	E3 ubiquitin-protein ligase TRIM33 OS=Xenopus laevis GN=trim33 PE=1 SV=1	PF07464//PF00097//PF13085//PF00643//PF01436	Apolipophorin-III precursor (apoLp-III)//Zinc finger, C3HC4 type (RING finger)//2Fe-2S iron-sulfur cluster binding domain//B-box zinc finger//NHL repeat	GO:0006118//GO:0006869	obsolete electron transport//lipid transport	GO:0046872//GO:0005515//GO:0008289//GO:0051536//GO:0008270//GO:0009055	metal ion binding//protein binding//lipid binding//iron-sulfur cluster binding//zinc ion binding//electron carrier activity	GO:0005576//GO:0005622	extracellular region//intracellular	KOG2177	Predicted E3 ubiquitin ligase
Cluster-17909.130370	0	29.235	-Inf	7.3188e-05	0.0072689	2983	762157481	XP_011416896.1	833	5e-86	PREDICTED: carbohydrate sulfotransferase 15-like [Crassostrea gigas]	--	--	--	--	--	--	--	--	--	Q91XQ5	443	3.5e-42	Carbohydrate sulfotransferase 15 OS=Mus musculus GN=Chst15 PE=2 SV=1	PF03567//PF00685	Sulfotransferase family//Sulfotransferase domain	--	--	GO:0008146	sulfotransferase activity	GO:0016021	integral component of membrane	KOG3704	Heparan sulfate D-glucosaminyl 3-O-sulfotransferase
Cluster-17909.55658	2.36274	57.3281	-4.6007	7.4623e-05	0.0073935	1659	--	--	--	--	--	--	--	--	--	--	--	--	--	--	--	--	--	--	--	--	--	--	--	--	--	--	--	--
Cluster-17909.50075	0	28.9072	-Inf	7.6326e-05	0.0075349	1676	675371255	KFM64157.1	721	2.7e-73	D-aspartate oxidase, partial [Stegodyphus mimosarum]	--	--	--	--	--	K00272	DDO	D-aspartate oxidase	http://www.genome.jp/dbget-bin/www_bget?ko:K00272	P31228	661	1e-67	D-aspartate oxidase OS=Bos taurus GN=DDO PE=1 SV=2	PF13241//PF01266//PF01708	Putative NAD(P)-binding//FAD dependent oxidoreductase//Geminivirus putative movement protein	GO:0046740//GO:0055114//GO:0006779//GO:0019354	transport of virus in host, cell to cell//oxidation-reduction process//porphyrin-containing compound biosynthetic process//siroheme biosynthetic process	GO:0043115//GO:0016491	precorrin-2 dehydrogenase activity//oxidoreductase activity	GO:0016021	integral component of membrane	KOG3923	D-aspartate oxidase
Cluster-17909.59398	0	28.5056	-Inf	7.6707e-05	0.0075571	559	589947025	XP_006986187.1	175	1.8e-10	PREDICTED: interferon-induced guanylate-binding protein 1-like [Peromyscus maniculatus bairdii]	--	--	--	--	--	--	--	--	--	Q63663	151	4.7e-09	Guanylate-binding protein 1 OS=Rattus norvegicus GN=Gbp2 PE=1 SV=2	PF02263//PF01397	Guanylate-binding protein, N-terminal domain//Terpene synthase, N-terminal domain	GO:0008152	metabolic process	GO:0003924//GO:0016829//GO:0010333//GO:0005525	GTPase activity//lyase activity//terpene synthase activity//GTP binding	--	--	--	--
Cluster-17909.64003	0	243.012	-Inf	7.6769e-05	0.0075571	2773	--	--	--	--	--	--	--	--	--	--	--	--	--	--	--	--	--	--	--	--	--	--	--	--	--	--	--	--
Cluster-17909.85841	0.74676	42.3585	-5.8259	7.692e-05	0.0075571	1160	762109593	XP_011437457.1	518	6.5e-50	PREDICTED: protein Flattop-like [Crassostrea gigas]>gi|405967433|gb|EKC32594.1| hypothetical protein CGI_10008200 [Crassostrea gigas]	--	--	--	--	--	--	--	--	--	A7RR34	266	4.5e-22	Protein Flattop homolog OS=Nematostella vectensis GN=v1g200856 PE=3 SV=1	PF12567//PF01084	Leukocyte receptor CD45//Ribosomal protein S18	GO:0042254//GO:0050852//GO:0006470//GO:0006570//GO:0006412	ribosome biogenesis//T cell receptor signaling pathway//protein dephosphorylation//tyrosine metabolic process//translation	GO:0004725//GO:0003735	protein tyrosine phosphatase activity//structural constituent of ribosome	GO:0005622//GO:0005840	intracellular//ribosome	--	--
Cluster-17909.94659	23.6236	219.071	-3.2131	7.6825e-05	0.0075571	1663	--	--	--	--	--	--	--	--	--	--	--	--	--	--	--	--	--	--	PF04513//PF04728//PF06179	Baculovirus polyhedron envelope protein, PEP, C terminus//Lipoprotein leucine-zipper//Surfeit locus protein 5 subunit 22 of Mediator complex	GO:0006357	regulation of transcription from RNA polymerase II promoter	GO:0001104//GO:0005198	RNA polymerase II transcription cofactor activity//structural molecule activity	GO:0019028//GO:0019867//GO:0016592//GO:0019031	viral capsid//outer membrane//mediator complex//viral envelope	--	--
Cluster-17909.71594	26.5117	243.538	-3.1994	7.7553e-05	0.0076101	1248	--	--	--	--	--	--	--	--	--	--	--	--	--	--	--	--	--	--	PF01797	Transposase IS200 like	GO:0006313	transposition, DNA-mediated	GO:0004803//GO:0003677	transposase activity//DNA binding	--	--	--	--
Cluster-17909.64451	0.37338	36.022	-6.5921	7.841e-05	0.0076804	626	--	--	--	--	--	--	--	--	--	--	--	--	--	--	--	--	--	--	--	--	--	--	--	--	--	--	--	--
Cluster-17909.112377	7.76305	103.808	-3.7411	7.9464e-05	0.0077605	4878	762118761	XP_011442271.1	1239	6.8e-133	PREDICTED: arginine-glutamic acid dipeptide repeats protein-like isoform X2 [Crassostrea gigas]	--	--	--	--	--	K05628	RERE	arginine-glutamic acid dipeptide repeats protein	http://www.genome.jp/dbget-bin/www_bget?ko:K05628	Q80TZ9	1035	1.3e-110	Arginine-glutamic acid dipeptide repeats protein OS=Mus musculus GN=Rere PE=1 SV=3	PF00320//PF01426	GATA zinc finger//BAH domain	GO:0006355	regulation of transcription, DNA-templated	GO:0003700//GO:0003682//GO:0043565//GO:0008270	transcription factor activity, sequence-specific DNA binding//chromatin binding//sequence-specific DNA binding//zinc ion binding	GO:0000785//GO:0005667	chromatin//transcription factor complex	KOG2133	Transcriptional corepressor Atrophin-1/DRPLA
Cluster-17909.78962	7.69319	96.0657	-3.6424	8.2937e-05	0.0080422	2454	--	--	--	--	--	--	--	--	--	--	--	--	--	--	--	--	--	--	--	--	--	--	--	--	--	--	--	--
Cluster-17909.73255	12.0646	131.368	-3.4448	8.4352e-05	0.0081313	6678	676459848	XP_009055432.1	3776	0	hypothetical protein LOTGIDRAFT_228573 [Lottia gigantea]>gi|556105156|gb|ESO93808.1| hypothetical protein LOTGIDRAFT_228573 [Lottia gigantea]	632947922	XM_007891120.1	74	2.56665e-27	PREDICTED: Callorhinchus milii transmembrane protein 131 (tmem131), mRNA	--	--	--	--	O70472	1993	1.4e-221	Transmembrane protein 131 OS=Mus musculus GN=Tmem131 PE=2 SV=2	PF02778	tRNA intron endonuclease, N-terminal domain	GO:0051252//GO:0006388	regulation of RNA metabolic process//tRNA splicing, via endonucleolytic cleavage and ligation	GO:0000213	tRNA-intron endonuclease activity	GO:0000214	tRNA-intron endonuclease complex	--	--
Cluster-17909.79803	89.1064	611.096	-2.7778	8.5165e-05	0.0081999	987	762117928	XP_011441833.1	145	9.8e-07	PREDICTED: CD63 antigen-like isoform X1 [Crassostrea gigas]>gi|762117930|ref|XP_011441834.1| PREDICTED: CD63 antigen-like isoform X1 [Crassostrea gigas]	--	--	--	--	--	--	--	--	--	--	--	--	--	PF00335	Tetraspanin family	--	--	--	--	GO:0016021	integral component of membrane	--	--
Cluster-17909.120201	0	28.4598	-Inf	8.5805e-05	0.0082567	4799	762133449	XP_011449925.1	897	3e-93	PREDICTED: EF-hand calcium-binding domain-containing protein 7-like [Crassostrea gigas]	--	--	--	--	--	--	--	--	--	Q6DCF6	596	1e-59	EF-hand calcium-binding domain-containing protein 7 OS=Xenopus laevis GN=efcab7 PE=2 SV=1	PF00036//PF13833//PF13202//PF13499//PF13405//PF10591	EF hand//EF-hand domain pair//EF hand//EF-hand domain pair//EF-hand domain//Secreted protein acidic and rich in cysteine Ca binding region	GO:0007165	signal transduction	GO:0005509	calcium ion binding	GO:0005578	proteinaceous extracellular matrix	KOG0027	Calmodulin and related proteins (EF-Hand superfamily)
Cluster-17909.16047	0	28.2988	-Inf	8.8204e-05	0.0084578	3122	676459456	XP_009055306.1	1043	2.3e-110	hypothetical protein LOTGIDRAFT_228488 [Lottia gigantea]>gi|556105019|gb|ESO93671.1| hypothetical protein LOTGIDRAFT_228488 [Lottia gigantea]	--	--	--	--	--	--	--	--	--	Q059U7	640	5.2e-65	Protein inturned OS=Mus musculus GN=Intu PE=1 SV=1	PF02300//PF00595	Fumarate reductase subunit C//PDZ domain (Also known as DHR or GLGF)	--	--	GO:0005515	protein binding	GO:0016020	membrane	--	--
Cluster-17909.78894	0	31.1103	-Inf	8.9678e-05	0.0085541	3096	762161221	XP_011418831.1	460	9.2e-43	PREDICTED: neurogenic locus notch homolog protein 2-like, partial [Crassostrea gigas]	--	--	--	--	--	--	--	--	--	A0A1F4	145	1.3e-07	Protein eyes shut OS=Drosophila melanogaster GN=eys PE=1 SV=1	PF00093//PF00095	von Willebrand factor type C domain//WAP-type (Whey Acidic Protein) 'four-disulfide core'	--	--	GO:0030414//GO:0005515	peptidase inhibitor activity//protein binding	GO:0005576	extracellular region	KOG1216	von Willebrand factor and related coagulation proteins
Cluster-17909.6750	0	28.236	-Inf	9.1651e-05	0.0087271	7938	762075365	XP_011441784.1	2788	0	PREDICTED: E3 ubiquitin-protein ligase TRIM71-like [Crassostrea gigas]	951004295	XM_014603019.1	45	4.03484e-11	PREDICTED: Alligator mississippiensis tripartite motif containing 71, E3 ubiquitin protein ligase (TRIM71), mRNA	K12035	TRIM71	tripartite motif-containing protein 71	http://www.genome.jp/dbget-bin/www_bget?ko:K12035	E7FAM5	2220	8.1e-248	E3 ubiquitin-protein ligase TRIM71 OS=Danio rerio GN=trim71 PE=2 SV=1	PF00097//PF03110//PF00643//PF01436//PF13639//PF14634	Zinc finger, C3HC4 type (RING finger)//SBP domain//B-box zinc finger//NHL repeat//Ring finger domain//zinc-RING finger domain	--	--	GO:0003677//GO:0008270//GO:0046872//GO:0005515	DNA binding//zinc ion binding//metal ion binding//protein binding	GO:0005622//GO:0005634	intracellular//nucleus	KOG2177	Predicted E3 ubiquitin ligase
Cluster-17909.57339	0	27.9042	-Inf	9.3169e-05	0.0088305	1587	--	--	--	--	--	--	--	--	--	--	--	--	--	--	--	--	--	--	PF07782//PF04604//PF04901	DC-STAMP-like protein//Type-A lantibiotic//Receptor activity modifying family	GO:0042742//GO:0006886//GO:0015031//GO:0008277	defense response to bacterium//intracellular protein transport//protein transport//regulation of G-protein coupled receptor protein signaling pathway	GO:0008565	protein transporter activity	GO:0005576//GO:0016021	extracellular region//integral component of membrane	--	--
Cluster-17909.97944	0	75.6116	-Inf	9.3369e-05	0.0088444	5840	762131466	XP_011448902.1	8235	0	PREDICTED: dynein heavy chain 10, axonemal-like isoform X1 [Crassostrea gigas]>gi|762131470|ref|XP_011448904.1| PREDICTED: dynein heavy chain 10, axonemal-like isoform X1 [Crassostrea gigas]	762131469	XM_011450602.1	1492	0	PREDICTED: Crassostrea gigas dynein heavy chain 10, axonemal-like (LOC105343293), transcript variant X3, mRNA	K10408	DNAH	dynein heavy chain, axonemal	http://www.genome.jp/dbget-bin/www_bget?ko:K10408	Q8IVF4	6648	0	Dynein heavy chain 10, axonemal OS=Homo sapiens GN=DNAH10 PE=1 SV=4	PF00158//PF03193//PF07728//PF00004//PF00437//PF04548//PF00005//PF00910//PF01695//PF02562//PF01580	Sigma-54 interaction domain//Protein of unknown function, DUF258//AAA domain (dynein-related subfamily)//ATPase family associated with various cellular activities (AAA)//Type II/IV secretion system protein//AIG1 family//ABC transporter//RNA helicase//IstB-like ATP binding protein//PhoH-like protein//FtsK/SpoIIIE family	GO:0006355//GO:0006810	regulation of transcription, DNA-templated//transport	GO:0016887//GO:0000166//GO:0008134//GO:0005524//GO:0005525//GO:0003724//GO:0003677//GO:0003924//GO:0003723	ATPase activity//nucleotide binding//transcription factor binding//ATP binding//GTP binding//RNA helicase activity//DNA binding//GTPase activity//RNA binding	GO:0005667	transcription factor complex	KOG3595	Dyneins, heavy chain
Cluster-17909.69549	0	37.8274	-Inf	9.4308e-05	0.0089076	2292	443719424	ELU09605.1	730	3.3e-74	hypothetical protein CAPTEDRAFT_147516 [Capitella teleta]	--	--	--	--	--	--	--	--	--	Q6NT16	641	2.9e-65	MFS-type transporter SLC18B1 OS=Homo sapiens GN=SLC18B1 PE=1 SV=1	PF04650//PF07690	YSIRK type signal peptide//Major Facilitator Superfamily	GO:0055085	transmembrane transport	--	--	GO:0016021//GO:0016020	integral component of membrane//membrane	KOG3764	Vesicular amine transporter
Cluster-17909.117857	11.5488	137.12	-3.5696	9.5982e-05	0.0090448	2955	676426883	XP_009044767.1	1581	9e-173	hypothetical protein LOTGIDRAFT_135916 [Lottia gigantea]>gi|556115946|gb|ESP04598.1| hypothetical protein LOTGIDRAFT_135916 [Lottia gigantea]	762081183	XM_011422656.1	162	1.3601e-76	PREDICTED: Crassostrea gigas coiled-coil domain-containing protein 37-like (LOC105323595), mRNA	--	--	--	--	Q4R8V8	514	2e-50	Cilia- and flagella-associated protein 100 OS=Macaca fascicularis GN=CFAP100 PE=2 SV=2	PF08054	Leucine operon leader peptide	GO:0009098	leucine biosynthetic process	--	--	--	--	--	--
Cluster-17909.109455	0	27.9581	-Inf	9.6121e-05	0.0090527	3100	762103648	XP_011434349.1	1275	2.9e-137	PREDICTED: uncharacterized protein LOC105333196 isoform X1 [Crassostrea gigas]>gi|762103650|ref|XP_011434350.1| PREDICTED: uncharacterized protein LOC105333196 isoform X1 [Crassostrea gigas]	--	--	--	--	--	--	--	--	--	--	--	--	--	--	--	--	--	--	--	--	--	--	--
Cluster-17909.41191	8.95022	111.7	-3.6416	9.7561e-05	0.0091515	1428	--	--	--	--	--	--	--	--	--	--	--	--	--	--	--	--	--	--	--	--	--	--	--	--	--	--	--	--
Cluster-17909.81194	0	27.6928	-Inf	9.7954e-05	0.0091778	1617	--	--	--	--	--	--	--	--	--	--	--	--	--	--	--	--	--	--	--	--	--	--	--	--	--	--	--	--
Cluster-17909.62998	0	53.4937	-Inf	0.0001	0.0093484	3776	762108836	XP_011437054.1	587	2.1e-57	PREDICTED: protein TANC2-like [Crassostrea gigas]	--	--	--	--	--	--	--	--	--	P57078	135	2.3e-06	Receptor-interacting serine/threonine-protein kinase 4 OS=Homo sapiens GN=RIPK4 PE=1 SV=1	PF00023//PF08587//PF13606	Ankyrin repeat//Ubiquitin associated domain (UBA)//Ankyrin repeat	GO:0016310//GO:0009069	phosphorylation//serine family amino acid metabolic process	GO:0004674//GO:0005515	protein serine/threonine kinase activity//protein binding	--	--	KOG0504	FOG: Ankyrin repeat
Cluster-17909.59368	1.12014	45.0611	-5.3301	0.00010282	0.0095627	2606	762166705	XP_011421666.1	640	1e-63	PREDICTED: solute carrier family 25 member 36-like [Crassostrea gigas]>gi|405945561|gb|EKC17383.1| Solute carrier family 25 member 36 [Crassostrea gigas]	--	--	--	--	--	K15116	SLC25A33_36, RIM2	solute carrier family 25, member 33/36	http://www.genome.jp/dbget-bin/www_bget?ko:K15116	Q6DG32	586	7.9e-59	Solute carrier family 25 member 36-A OS=Danio rerio GN=slc25a36a PE=2 SV=1	PF05353	Delta Atracotoxin	GO:0009405//GO:0006810	pathogenesis//transport	GO:0019871	sodium channel inhibitor activity	GO:0005576	extracellular region	KOG0757	Mitochondrial carrier protein - Rim2p/Mrs12p
Cluster-17909.8354	0	27.2261	-Inf	0.00010631	0.0098597	5928	762116417	XP_011441040.1	706	5.3e-71	PREDICTED: uncharacterized protein LOC105337838 [Crassostrea gigas]	--	--	--	--	--	--	--	--	--	--	--	--	--	PF00130//PF12937//PF01429//PF00646//PF00628	Phorbol esters/diacylglycerol binding domain (C1 domain)//F-box-like//Methyl-CpG binding domain//F-box domain//PHD-finger	GO:0035556	intracellular signal transduction	GO:0003677//GO:0005515	DNA binding//protein binding	GO:0005634	nucleus	--	--
Cluster-17909.94601	11.4867	126.412	-3.4601	0.00011121	0.010227	461	--	--	--	--	--	--	--	--	--	--	--	--	--	--	--	--	--	--	--	--	--	--	--	--	--	--	--	--
Cluster-17909.64837	0	27.7028	-Inf	0.00011276	0.010347	12695	762170221	XP_011423531.1	524	1.4e-49	PREDICTED: trinucleotide repeat-containing gene 6C protein-like isoform X1 [Crassostrea gigas]>gi|762170223|ref|XP_011423532.1| PREDICTED: trinucleotide repeat-containing gene 6C protein-like isoform X1 [Crassostrea gigas]>gi|762170225|ref|XP_011423533.1| PREDICTED: trinucleotide repeat-containing gene 6C protein-like isoform X1 [Crassostrea gigas]	--	--	--	--	--	K18412	TNRC6, GW182	trinucleotide repeat-containing gene 6 protein	http://www.genome.jp/dbget-bin/www_bget?ko:K18412	Q8NDV7	318	4.6e-27	Trinucleotide repeat-containing gene 6A protein OS=Homo sapiens GN=TNRC6A PE=1 SV=2	PF03095//PF07552//PF00076//PF10403//PF03857//PF02603	Phosphotyrosyl phosphate activator (PTPA) protein//Spore Coat Protein X and V domain//RNA recognition motif. (a.k.a. RRM, RBD, or RNP domain)//Rad4 beta-hairpin domain 1//Colicin immunity protein//HPr Serine kinase N terminus	GO:0006109//GO:0016310//GO:0006955//GO:0030153//GO:0030435//GO:0000160	regulation of carbohydrate metabolic process//phosphorylation//immune response//bacteriocin immunity//sporulation resulting in formation of a cellular spore//phosphorelay signal transduction system	GO:0003676//GO:0000155//GO:0005524//GO:0015643//GO:0019211//GO:0003677//GO:0004672	nucleic acid binding//phosphorelay sensor kinase activity//ATP binding//toxic substance binding//phosphatase activator activity//DNA binding//protein kinase activity	GO:0019814//GO:0031160//GO:0009365	immunoglobulin complex//spore wall//protein histidine kinase complex	--	--
Cluster-17909.55700	10.5016	121.773	-3.5355	0.00011531	0.010539	2217	780023920	XP_011665645.1	552	1.4e-53	PREDICTED: RNA-directed DNA polymerase from mobile element jockey-like [Strongylocentrotus purpuratus]	--	--	--	--	--	--	--	--	--	Q95SX7	345	5.9e-31	Probable RNA-directed DNA polymerase from transposon BS OS=Drosophila melanogaster GN=RTase PE=2 SV=1	--	--	--	--	--	--	--	--	--	--
Cluster-17909.56210	17.0976	173.23	-3.3408	0.00011821	0.010762	5523	--	--	--	--	--	--	--	--	--	--	--	--	--	--	--	--	--	--	PF00643//PF01436//PF07464	B-box zinc finger//NHL repeat//Apolipophorin-III precursor (apoLp-III)	GO:0006869	lipid transport	GO:0005515//GO:0008270//GO:0008289	protein binding//zinc ion binding//lipid binding	GO:0005576//GO:0005622	extracellular region//intracellular	--	--
Cluster-17909.46540	0	27.3587	-Inf	0.00012135	0.010981	474	--	--	--	--	--	--	--	--	--	--	--	--	--	--	--	--	--	--	--	--	--	--	--	--	--	--	--	--
Cluster-17909.89638	118.691	613.414	-2.3696	0.00012255	0.011057	3751	762161760	XP_011419119.1	1947	4.2e-215	PREDICTED: uncharacterized protein LOC105322228 isoform X1 [Crassostrea gigas]	--	--	--	--	--	--	--	--	--	Q03001	227	4.8e-17	Dystonin OS=Homo sapiens GN=DST PE=1 SV=4	PF00681	Plectin repeat	--	--	--	--	GO:0005856	cytoskeleton	--	--
Cluster-17909.49339	110.991	649.701	-2.5493	0.00012353	0.011116	1230	--	--	--	--	--	--	--	--	--	--	--	--	--	--	--	--	--	--	PF04728	Lipoprotein leucine-zipper	--	--	--	--	GO:0019867	outer membrane	--	--
Cluster-17909.12729	0	26.6664	-Inf	0.00012374	0.01112	5061	762125712	XP_011445889.1	816	7.9e-84	PREDICTED: uncharacterized protein LOC105341208 isoform X5 [Crassostrea gigas]>gi|762125714|ref|XP_011445890.1| PREDICTED: uncharacterized protein LOC105341208 isoform X5 [Crassostrea gigas]	--	--	--	--	--	--	--	--	--	A2A2Z9	141	6.1e-07	Ankyrin repeat domain-containing protein 18B OS=Homo sapiens GN=ANKRD18B PE=1 SV=1	--	--	--	--	--	--	--	--	--	--
Cluster-17909.77387	28.4659	602.312	-4.4032	0.00012377	0.01112	1497	762075247	XP_011441181.1	184	4.5e-11	PREDICTED: uncharacterized protein LOC105337928 isoform X2 [Crassostrea gigas]	--	--	--	--	--	--	--	--	--	--	--	--	--	--	--	--	--	--	--	--	--	--	--
Cluster-17909.45246	8.8151	103.436	-3.5526	0.00012422	0.011154	2425	762159840	XP_011418118.1	430	2.2e-39	PREDICTED: uncharacterized protein LOC105321514 [Crassostrea gigas]>gi|405963579|gb|EKC29141.1| hypothetical protein CGI_10024261 [Crassostrea gigas]	--	--	--	--	--	--	--	--	--	--	--	--	--	PF01436	NHL repeat	--	--	GO:0005515	protein binding	--	--	--	--
Cluster-17909.37960	0	36.0517	-Inf	0.00013092	0.01166	4014	762122665	XP_011444292.1	2582	1e-288	PREDICTED: magnesium/proton exchanger-like isoform X6 [Crassostrea gigas]	--	--	--	--	--	--	--	--	--	P57103	567	1.9e-56	Sodium/calcium exchanger 3 OS=Homo sapiens GN=SLC8A3 PE=1 SV=2	PF01699//PF03160	Sodium/calcium exchanger protein//Calx-beta domain	GO:0007154//GO:0055085	cell communication//transmembrane transport	--	--	GO:0016021	integral component of membrane	KOG1306	Ca2+/Na+ exchanger NCX1 and related proteins
Cluster-17909.96181	46.4611	328.948	-2.8238	0.00013364	0.011863	1477	700380052	XP_009929788.1	411	2.1e-37	PREDICTED: calmodulin-A [Opisthocomus hoazin]	--	--	--	--	--	K02183	CALM	calmodulin	http://www.genome.jp/dbget-bin/www_bget?ko:K02183	P27165	409	1.5e-38	Calmodulin OS=Phytophthora infestans GN=CMD1 PE=3 SV=2	PF01335//PF00036//PF13833//PF12763//PF13499//PF13202//PF13405//PF10591	Death effector domain//EF hand//EF-hand domain pair//Cytoskeletal-regulatory complex EF hand//EF-hand domain pair//EF hand//EF-hand domain//Secreted protein acidic and rich in cysteine Ca binding region	GO:0007165//GO:0042981	signal transduction//regulation of apoptotic process	GO:0005515//GO:0005509	protein binding//calcium ion binding	GO:0005578	proteinaceous extracellular matrix	KOG0027	Calmodulin and related proteins (EF-Hand superfamily)
Cluster-17909.79340	62.928	357.142	-2.5047	0.00013379	0.01187	9757	765826381	NP_001292278.1	850	1.7e-87	sodium- and chloride-dependent taurine transporter-like [Crassostrea gigas]>gi|89255269|dbj|BAE80716.1| taurine transporter [Crassostrea gigas]	902908878	XM_013187776.1	53	1.7727e-15	PREDICTED: Anser cygnoides domesticus solute carrier family 6 (neurotransmitter transporter), member 11 (SLC6A11), transcript variant X2, mRNA	K05039	SLC6A6S	solute carrier family 6 (neurotransmitter transporter, GABA) member 6/8/11/12/13	http://www.genome.jp/dbget-bin/www_bget?ko:K05039	P31650	729	7.8e-75	Sodium- and chloride-dependent GABA transporter 3 OS=Mus musculus GN=Slc6a11 PE=1 SV=2	PF00209	Sodium:neurotransmitter symporter family	GO:0006836//GO:0006812	neurotransmitter transport//cation transport	GO:0005328	neurotransmitter:sodium symporter activity	GO:0016021	integral component of membrane	KOG3660	Sodium-neurotransmitter symporter
Cluster-17909.76634	0	26.5618	-Inf	0.00013509	0.011973	1022	--	--	--	--	--	--	--	--	--	--	--	--	--	--	--	--	--	--	--	--	--	--	--	--	--	--	--	--
Cluster-17909.103256	0	33.8602	-Inf	0.00013776	0.012144	5694	--	--	--	--	--	--	--	--	--	--	--	--	--	--	--	--	--	--	PF06480//PF07195	FtsH Extracellular//Flagellar hook-associated protein 2 C-terminus	GO:0007155	cell adhesion	GO:0005524//GO:0004222//GO:0008270	ATP binding//metalloendopeptidase activity//zinc ion binding	GO:0016021//GO:0009288	integral component of membrane//bacterial-type flagellum	--	--
Cluster-17909.120877	0	26.1329	-Inf	0.00013789	0.012149	2531	762155056	XP_011415619.1	1654	2.7e-181	PREDICTED: golgin subfamily A member 6-like protein 22 isoform X2 [Crassostrea gigas]	762155055	XM_011417317.1	67	7.50961e-24	PREDICTED: Crassostrea gigas golgin subfamily A member 6-like protein 22 (LOC105319690), transcript variant X3, mRNA	--	--	--	--	Q9JK25	158	3.3e-09	CAP-Gly domain-containing linker protein 1 OS=Rattus norvegicus GN=Clip1 PE=1 SV=2	--	--	--	--	--	--	--	--	--	--
Cluster-17909.105062	0	26.2556	-Inf	0.00014253	0.012477	5548	405958669	EKC24774.1	2683	2.8e-300	Ankyrin-2 [Crassostrea gigas]	620950016	XM_001514242.3	40	1.69379e-08	PREDICTED: Ornithorhynchus anatinus ankyrin-1-like (LOC100083727), partial mRNA	K10380	ANK	ankyrin	http://www.genome.jp/dbget-bin/www_bget?ko:K10380	G5E8K5	1544	1.4e-169	Ankyrin-3 OS=Mus musculus GN=Ank3 PE=1 SV=1	PF00531	Death domain	GO:0007165	signal transduction	GO:0005515	protein binding	--	--	KOG4177	Ankyrin
Cluster-17909.23227	0	25.9753	-Inf	0.00014374	0.012569	1815	676435099	XP_009047447.1	149	6.2e-07	hypothetical protein LOTGIDRAFT_199978, partial [Lottia gigantea]>gi|556113210|gb|ESP01862.1| hypothetical protein LOTGIDRAFT_199978, partial [Lottia gigantea]	--	--	--	--	--	--	--	--	--	--	--	--	--	PF13465//PF14634//PF02891//PF13639//PF00097//PF00096//PF06524	Zinc-finger double domain//zinc-RING finger domain//MIZ/SP-RING zinc finger//Ring finger domain//Zinc finger, C3HC4 type (RING finger)//Zinc finger, C2H2 type//NOA36 protein	--	--	GO:0046872//GO:0005515//GO:0008270	metal ion binding//protein binding//zinc ion binding	GO:0005634	nucleus	--	--
Cluster-17909.72173	26.51	240.787	-3.1831	0.00014684	0.012793	5930	762082067	XP_011423487.1	5970	0	PREDICTED: coiled-coil domain-containing protein 108-like isoform X1 [Crassostrea gigas]	--	--	--	--	--	--	--	--	--	F1P4W9	3167	0	Cilia- and flagella-associated protein 65 OS=Gallus gallus GN=CFAP65 PE=2 SV=2	PF08198	Thymopoietin protein	--	--	GO:0003677	DNA binding	--	--	--	--
Cluster-17909.54815	0	29.7038	-Inf	0.00014711	0.012802	2743	762161147	XP_011418791.1	490	2.7e-46	PREDICTED: uncharacterized protein LOC105321986 isoform X1 [Crassostrea gigas]	--	--	--	--	--	K16061	BIRC7_8	baculoviral IAP repeat-containing protein 7/8	http://www.genome.jp/dbget-bin/www_bget?ko:K16061	P41437	411	1.6e-38	E3 ubiquitin-protein ligase IAP-3 OS=Orgyia pseudotsugata multicapsid polyhedrosis virus GN=IAP3 PE=1 SV=1	--	--	--	--	--	--	--	--	KOG1101	Apoptosis inhibitor IAP1 and related BIR domain proteins
Cluster-17909.76118	4.61144	105.087	-4.5102	0.00014938	0.012956	1983	762080959	XP_011419860.1	2076	2.4e-230	PREDICTED: thioredoxin reductase 1, cytoplasmic-like [Crassostrea gigas]>gi|762080961|ref|XP_011419868.1| PREDICTED: thioredoxin reductase 1, cytoplasmic-like [Crassostrea gigas]>gi|762080963|ref|XP_011419875.1| PREDICTED: thioredoxin reductase 1, cytoplasmic-like [Crassostrea gigas]	543735716	XM_005508766.1	91	2.67143e-37	PREDICTED: Columba livia thioredoxin reductase 1 (TXNRD1), transcript variant X2, mRNA	K00384	trxB	thioredoxin reductase (NADPH)	http://www.genome.jp/dbget-bin/www_bget?ko:K00384	Q16881	1701	3.1e-188	Thioredoxin reductase 1, cytoplasmic OS=Homo sapiens GN=TXNRD1 PE=1 SV=3	PF00462//PF02852//PF05356//PF12831//PF01134//PF07992//PF00070	Glutaredoxin//Pyridine nucleotide-disulphide oxidoreductase, dimerisation domain//Phage Coat protein B//FAD dependent oxidoreductase//Glucose inhibited division protein A//Pyridine nucleotide-disulphide oxidoreductase//Pyridine nucleotide-disulphide oxidoreductase	GO:0045454//GO:0008033//GO:0006118//GO:0055114	cell redox homeostasis//tRNA processing//obsolete electron transport//oxidation-reduction process	GO:0016491//GO:0009055//GO:0015035//GO:0050660	oxidoreductase activity//electron carrier activity//protein disulfide oxidoreductase activity//flavin adenine dinucleotide binding	GO:0019028	viral capsid	KOG4716	Thioredoxin reductase
Cluster-17909.81587	329.194	1751.44	-2.4115	0.0001502	0.013003	4582	871236205	XP_012938620.1	944	1e-98	PREDICTED: lysine histidine transporter-like 2 [Aplysia californica]	--	--	--	--	--	--	--	--	--	Q9C6M2	166	7e-10	Lysine histidine transporter-like 6 OS=Arabidopsis thaliana GN=At1g25530 PE=2 SV=1	PF03222	Tryptophan/tyrosine permease family	GO:0003333	amino acid transmembrane transport	--	--	--	--	KOG1303	Amino acid transporters
Cluster-17909.45627	16.2882	136.094	-3.0627	0.00015223	0.013136	1991	602672906	XP_007441954.1	627	2.6e-62	PREDICTED: caspase-7 [Python bivittatus]	--	--	--	--	--	K04397	CASP7	caspase 7	http://www.genome.jp/dbget-bin/www_bget?ko:K04397	Q8MJC3	612	5.8e-62	Caspase-3 OS=Oryctolagus cuniculus GN=CASP3 PE=2 SV=1	PF02772//PF00656	S-adenosylmethionine synthetase, central domain//Caspase domain	GO:0006555//GO:0006556//GO:0006508	methionine metabolic process//S-adenosylmethionine biosynthetic process//proteolysis	GO:0004478//GO:0004197	methionine adenosyltransferase activity//cysteine-type endopeptidase activity	--	--	KOG3573	Caspase, apoptotic cysteine protease
Cluster-17909.32482	0	25.8663	-Inf	0.00015269	0.013169	3184	676443670	XP_009050189.1	280	7e-22	hypothetical protein LOTGIDRAFT_173864 [Lottia gigantea]>gi|556110471|gb|ESO99122.1| hypothetical protein LOTGIDRAFT_173864 [Lottia gigantea]	--	--	--	--	--	--	--	--	--	--	--	--	--	PF10229	Uncharacterized conserved protein (DUF2246)	GO:0009235	cobalamin metabolic process	--	--	--	--	--	--
Cluster-17909.79451	0.74676	44.3767	-5.893	0.00015506	0.013304	7121	443725635	ELU13146.1	186	1.3e-10	hypothetical protein CAPTEDRAFT_202587 [Capitella teleta]	--	--	--	--	--	--	--	--	--	--	--	--	--	PF00228//PF00619//PF00041//PF13895	Bowman-Birk serine protease inhibitor family//Caspase recruitment domain//Fibronectin type III domain//Immunoglobulin domain	GO:0042981	regulation of apoptotic process	GO:0004867//GO:0005515	serine-type endopeptidase inhibitor activity//protein binding	GO:0005576	extracellular region	KOG4222	Axon guidance receptor Dscam
Cluster-17909.61672	13.4609	134.982	-3.3259	0.00015714	0.013447	2891	--	--	--	--	--	--	--	--	--	--	--	--	--	--	--	--	--	--	--	--	--	--	--	--	--	--	--	--
Cluster-17909.99292	1.49352	47.7681	-4.9993	0.00015775	0.013485	1992	676443430	XP_009050113.1	677	4.1e-68	hypothetical protein LOTGIDRAFT_238812 [Lottia gigantea]>gi|556110555|gb|ESO99206.1| hypothetical protein LOTGIDRAFT_238812 [Lottia gigantea]	--	--	--	--	--	--	--	--	--	Q969Y0	335	7.7e-30	NXPE family member 3 OS=Homo sapiens GN=NXPE3 PE=2 SV=1	--	--	--	--	--	--	--	--	--	--
Cluster-17909.84974	7.09422	99.931	-3.8162	0.00015856	0.013527	2653	405951331	EKC19253.1	331	7.2e-28	hypothetical protein CGI_10009106 [Crassostrea gigas]	--	--	--	--	--	--	--	--	--	--	--	--	--	PF14532	Sigma-54 interaction domain	GO:0006355	regulation of transcription, DNA-templated	GO:0005524//GO:0008134	ATP binding//transcription factor binding	GO:0005667	transcription factor complex	--	--
Cluster-17909.43873	0	25.6554	-Inf	0.00016075	0.013678	2055	871226109	XP_012936752.1	291	2.4e-23	PREDICTED: tRNA (cytosine(34)-C(5))-methyltransferase-like [Aplysia californica]	--	--	--	--	--	--	--	--	--	Q1HFZ0	212	1.5e-15	tRNA (cytosine(34)-C(5))-methyltransferase OS=Mus musculus GN=Nsun2 PE=1 SV=2	PF02419	PsbL protein	GO:0015979	photosynthesis	--	--	GO:0009523//GO:0009539//GO:0016020	photosystem II//photosystem II reaction center//membrane	KOG2198	tRNA cytosine-5-methylases and related enzymes of the NOL1/NOP2/sun superfamily
Cluster-17909.132929	22.0631	187.776	-3.0893	0.00016801	0.014192	2569	762120186	XP_011443016.1	230	3.6e-16	PREDICTED: DNA ligase 1-like isoform X1 [Crassostrea gigas]>gi|762120188|ref|XP_011443017.1| PREDICTED: DNA ligase 1-like isoform X2 [Crassostrea gigas]>gi|762120190|ref|XP_011443018.1| PREDICTED: DNA ligase 1-like isoform X1 [Crassostrea gigas]	--	--	--	--	--	--	--	--	--	--	--	--	--	--	--	--	--	--	--	--	--	--	--
Cluster-17909.80837	36.3839	222.145	-2.6101	0.00017113	0.014404	7336	762078870	XP_011456224.1	2833	0	PREDICTED: sperm-associated antigen 17-like isoform X7 [Crassostrea gigas]	--	--	--	--	--	--	--	--	--	Q5S003	1271	8.3e-138	Sperm-associated antigen 17 OS=Mus musculus GN=Spag17 PE=1 SV=2	PF09010//PF07975	Anti-Sigma Factor A//TFIIH C1-like domain	GO:0006281//GO:0006355	DNA repair//regulation of transcription, DNA-templated	GO:0008270	zinc ion binding	--	--	--	--
Cluster-17909.52966	7.13103	87.2558	-3.6131	0.0001726	0.01449	1090	--	--	--	--	--	--	--	--	--	--	--	--	--	--	--	--	--	--	--	--	--	--	--	--	--	--	--	--
Cluster-17909.68667	34.2533	258.418	-2.9154	0.00017574	0.014668	5733	762093817	XP_011429373.1	2510	3.3e-280	PREDICTED: UDP-N-acetylglucosamine--peptide N-acetylglucosaminyltransferase 110 kDa subunit-like isoform X2 [Crassostrea gigas]	928184378	XM_538075.5	170	9.47539e-81	PREDICTED: Canis lupus familiaris O-linked N-acetylglucosamine (GlcNAc) transferase (OGT), transcript variant X2, mRNA	K09667	OGT	protein O-GlcNAc transferase	http://www.genome.jp/dbget-bin/www_bget?ko:K09667	Q8CGY8	2334	3.5e-261	UDP-N-acetylglucosamine--peptide N-acetylglucosaminyltransferase 110 kDa subunit OS=Mus musculus GN=Ogt PE=1 SV=2	PF00515//PF13181//PF07721//PF01104//PF13371//PF13414//PF13174//PF13374//PF13176//PF14863	Tetratricopeptide repeat//Tetratricopeptide repeat//Tetratricopeptide repeat//Bunyavirus non-structural protein NS-s//Tetratricopeptide repeat//TPR repeat//Tetratricopeptide repeat//Tetratricopeptide repeat//Tetratricopeptide repeat//Alkyl sulfatase dimerisation	GO:0016032	viral process	GO:0046983//GO:0042802//GO:0005515	protein dimerization activity//identical protein binding//protein binding	--	--	KOG4626	O-linked N-acetylglucosamine transferase OGT
Cluster-17909.78235	1.72512	46.2111	-4.7435	0.00017637	0.014702	5541	762162362	XP_011419440.1	1936	1.2e-213	PREDICTED: CCAAT/enhancer-binding protein zeta-like [Crassostrea gigas]	--	--	--	--	--	K14832	MAK21, NOC1, CEBPZ	ribosome biogenesis protein MAK21	http://www.genome.jp/dbget-bin/www_bget?ko:K14832	Q03701	1502	1e-164	CCAAT/enhancer-binding protein zeta OS=Homo sapiens GN=CEBPZ PE=1 SV=3	--	--	--	--	--	--	--	--	KOG2038	CAATT-binding transcription factor/60S ribosomal subunit biogenesis protein
Cluster-17909.34240	24.7974	198.904	-3.0038	0.00017765	0.014785	2712	762115096	XP_011440351.1	1724	2.2e-189	PREDICTED: tripartite motif-containing protein 45-like [Crassostrea gigas]	--	--	--	--	--	--	--	--	--	Q6PFY8	352	1.1e-31	Tripartite motif-containing protein 45 OS=Mus musculus GN=Trim45 PE=2 SV=2	PF12678//PF14634//PF01155//PF08702//PF00643//PF13639//PF00097//PF05353	RING-H2 zinc finger//zinc-RING finger domain//Hydrogenase/urease nickel incorporation, metallochaperone, hypA//Fibrinogen alpha/beta chain family//B-box zinc finger//Ring finger domain//Zinc finger, C3HC4 type (RING finger)//Delta Atracotoxin	GO:0051258//GO:0006464//GO:0009405//GO:0007165//GO:0030168//GO:0006810	protein polymerization//cellular protein modification process//pathogenesis//signal transduction//platelet activation//transport	GO:0008270//GO:0019871//GO:0016151//GO:0005515//GO:0030674//GO:0046872//GO:0005102	zinc ion binding//sodium channel inhibitor activity//nickel cation binding//protein binding//protein binding, bridging//metal ion binding//receptor binding	GO:0005577//GO:0005576//GO:0005622	fibrinogen complex//extracellular region//intracellular	KOG2177	Predicted E3 ubiquitin ligase
Cluster-17909.102116	0	24.9963	-Inf	0.00017855	0.0148	1255	--	--	--	--	--	--	--	--	--	--	--	--	--	--	--	--	--	--	--	--	--	--	--	--	--	--	--	--
Cluster-17909.68310	20.0375	171.84	-3.1003	0.0001781	0.0148	9946	765826381	NP_001292278.1	850	1.8e-87	sodium- and chloride-dependent taurine transporter-like [Crassostrea gigas]>gi|89255269|dbj|BAE80716.1| taurine transporter [Crassostrea gigas]	902908878	XM_013187776.1	53	1.80717e-15	PREDICTED: Anser cygnoides domesticus solute carrier family 6 (neurotransmitter transporter), member 11 (SLC6A11), transcript variant X2, mRNA	--	--	--	--	P31650	729	7.9e-75	Sodium- and chloride-dependent GABA transporter 3 OS=Mus musculus GN=Slc6a11 PE=1 SV=2	PF00209	Sodium:neurotransmitter symporter family	GO:0006812//GO:0006836	cation transport//neurotransmitter transport	GO:0005328	neurotransmitter:sodium symporter activity	GO:0016021	integral component of membrane	KOG3660	Sodium-neurotransmitter symporter
Cluster-17909.74106	0	25.5292	-Inf	0.00018218	0.015056	3978	--	--	--	--	--	--	--	--	--	--	--	--	--	--	--	--	--	--	--	--	--	--	--	--	--	--	--	--
Cluster-17909.121241	3.8496	68.2784	-4.1486	0.00018609	0.015316	1252	--	--	--	--	--	--	--	--	--	--	--	--	--	--	--	--	--	--	PF06610	L-alanine exporter	--	--	GO:0034639	L-amino acid efflux transmembrane transporter activity	GO:0016021	integral component of membrane	--	--
Cluster-17909.32958	0	125.5	-Inf	0.00018663	0.015346	2003	524876014	XP_005094727.1	254	4.6e-19	PREDICTED: uncharacterized protein LOC101858699 [Aplysia californica]	--	--	--	--	--	--	--	--	--	--	--	--	--	PF04144//PF05656	SCAMP family//Protein of unknown function (DUF805)	GO:0015031	protein transport	--	--	GO:0016021	integral component of membrane	--	--
Cluster-17909.89979	0.431281	31.9368	-6.2104	0.00019188	0.015683	3228	762100293	XP_011432594.1	3431	0	PREDICTED: rootletin-like isoform X6 [Crassostrea gigas]	--	--	--	--	--	K16469	CROCC	rootletin	http://www.genome.jp/dbget-bin/www_bget?ko:K16469	Q5TZA2	1829	7.2e-203	Rootletin OS=Homo sapiens GN=CROCC PE=1 SV=1	PF07926//PF13851	TPR/MLP1/MLP2-like protein//Growth-arrest specific micro-tubule binding	GO:0006606//GO:0048870	protein import into nucleus//cell motility	--	--	GO:0031514	motile cilium	KOG0161	Myosin class II heavy chain
Cluster-17909.86135	30.6943	246.597	-3.0061	0.0001949	0.01589	4185	762076703	XP_011446932.1	2087	2.7e-231	PREDICTED: ATP-dependent RNA helicase DDX3Y-like isoform X2 [Crassostrea gigas]	919044197	XM_013549812.1	245	1.40228e-122	PREDICTED: Lingula anatina ATP-dependent RNA helicase DDX3X-like (LOC106170078), transcript variant X2, mRNA	--	--	--	--	P24346	1877	2.5e-208	Putative ATP-dependent RNA helicase an3 OS=Xenopus laevis GN=an3 PE=2 SV=1	PF04347//PF00270//PF04851	Flagellar biosynthesis protein, FliO//DEAD/DEAH box helicase//Type III restriction enzyme, res subunit	GO:0044781	bacterial-type flagellum organization	GO:0005524//GO:0016787//GO:0003676//GO:0003677	ATP binding//hydrolase activity//nucleic acid binding//DNA binding	GO:0016021	integral component of membrane	KOG0335	ATP-dependent RNA helicase
Cluster-17909.65268	5.22732	80.9902	-3.9536	0.0001957	0.015916	3831	443695697	ELT96555.1	144	5e-06	hypothetical protein CAPTEDRAFT_227192 [Capitella teleta]	--	--	--	--	--	--	--	--	--	--	--	--	--	PF05091//PF06459//PF07267	Eukaryotic translation initiation factor 3 subunit 7 (eIF-3)//Ryanodine Receptor TM 4-6//Nucleopolyhedrovirus capsid protein P87	GO:0006874//GO:0006446//GO:0006816	cellular calcium ion homeostasis//regulation of translational initiation//calcium ion transport	GO:0003743//GO:0005219	translation initiation factor activity//ryanodine-sensitive calcium-release channel activity	GO:0016021//GO:0019028//GO:0005840//GO:0005622//GO:0005737//GO:0005852	integral component of membrane//viral capsid//ribosome//intracellular//cytoplasm//eukaryotic translation initiation factor 3 complex	--	--
Cluster-17909.94165	27.8483	213.238	-2.9368	0.00019763	0.016033	884	--	--	--	--	--	--	--	--	--	--	--	--	--	--	--	--	--	--	PF00818	Ice nucleation protein repeat	--	--	--	--	GO:0009279	cell outer membrane	--	--
Cluster-17909.89024	96.3621	548.999	-2.5103	0.00019775	0.016035	3575	762075040	XP_011440144.1	3276	0	PREDICTED: EF-hand calcium-binding domain-containing protein 6-like isoform X2 [Crassostrea gigas]	--	--	--	--	--	--	--	--	--	Q5THR3	299	2.1e-25	EF-hand calcium-binding domain-containing protein 6 OS=Homo sapiens GN=EFCAB6 PE=1 SV=1	PF13499//PF13202//PF13833//PF00036//PF13405	EF-hand domain pair//EF hand//EF-hand domain pair//EF hand//EF-hand domain	--	--	GO:0005509	calcium ion binding	--	--	KOG0027	Calmodulin and related proteins (EF-Hand superfamily)
Cluster-17909.118313	0	25.0453	-Inf	0.00020136	0.016231	2894	762116747	XP_011441218.1	1107	8.1e-118	PREDICTED: E3 ubiquitin-protein ligase TRIM56-like [Crassostrea gigas]	--	--	--	--	--	--	--	--	--	F7H9X2	214	1.2e-15	Tripartite motif-containing protein 2 OS=Callithrix jacchus GN=TRIM2 PE=3 SV=1	PF04564//PF14634//PF13639//PF17123//PF01436//PF00643//PF00097	U-box domain//zinc-RING finger domain//Ring finger domain//RING-like zinc finger//NHL repeat//B-box zinc finger//Zinc finger, C3HC4 type (RING finger)	GO:0016567	protein ubiquitination	GO:0004842//GO:0008270//GO:0005515//GO:0046872	ubiquitin-protein transferase activity//zinc ion binding//protein binding//metal ion binding	GO:0005622	intracellular	--	--
Cluster-17909.103020	0	24.6298	-Inf	0.00020155	0.016239	3542	762117707	XP_011441715.1	1229	7.1e-132	PREDICTED: uncharacterized protein LOC105338349 isoform X5 [Crassostrea gigas]	--	--	--	--	--	--	--	--	--	Q9D4C1	394	2e-36	Lamin tail domain-containing protein 1 OS=Mus musculus GN=Lmntd1 PE=2 SV=1	PF04086	Signal recognition particle, alpha subunit, N-terminal	GO:0006886	intracellular protein transport	GO:0005047//GO:0003924//GO:0005525	signal recognition particle binding//GTPase activity//GTP binding	GO:0005785//GO:0005786	signal recognition particle receptor complex//signal recognition particle, endoplasmic reticulum targeting	KOG0977	Nuclear envelope protein lamin, intermediate filament superfamily
Cluster-17909.33143	5.20135	77.2579	-3.8927	0.00020217	0.016274	1795	762142066	XP_011454241.1	1033	1.9e-109	PREDICTED: dnaJ homolog subfamily B member 14-like [Crassostrea gigas]>gi|405971195|gb|EKC36045.1| DnaJ-like protein subfamily B member 12 [Crassostrea gigas]	871258553	XM_005106808.2	53	3.21182e-16	PREDICTED: Aplysia californica dnaJ homolog subfamily B member 12-like (LOC101852720), mRNA	K09518	DNAJB12	DnaJ homolog subfamily B member 12	http://www.genome.jp/dbget-bin/www_bget?ko:K09518	Q9NXW2	771	1.9e-80	DnaJ homolog subfamily B member 12 OS=Homo sapiens GN=DNAJB12 PE=1 SV=4	PF01073//PF04494//PF00515	3-beta hydroxysteroid dehydrogenase/isomerase family//WD40 associated region in TFIID subunit, NTD2 domain//Tetratricopeptide repeat	GO:0006694//GO:0008209//GO:0006355//GO:0008207//GO:0008210//GO:0055114	steroid biosynthetic process//androgen metabolic process//regulation of transcription, DNA-templated//C21-steroid hormone metabolic process//estrogen metabolic process//oxidation-reduction process	GO:0016616//GO:0003854//GO:0005515	oxidoreductase activity, acting on the CH-OH group of donors, NAD or NADP as acceptor//3-beta-hydroxy-delta5-steroid dehydrogenase activity//protein binding	GO:0005634	nucleus	KOG0714	Molecular chaperone (DnaJ superfamily)
Cluster-17909.70365	0	24.4731	-Inf	0.00020738	0.016618	493	--	--	--	--	--	--	--	--	--	--	--	--	--	--	--	--	--	--	--	--	--	--	--	--	--	--	--	--
Cluster-17909.87608	0	24.6222	-Inf	0.00020763	0.016619	2336	--	--	--	--	--	--	--	--	--	--	--	--	--	--	--	--	--	--	PF10717//PF01299	Occlusion-derived virus envelope protein ODV-E18//Lysosome-associated membrane glycoprotein (Lamp)	--	--	--	--	GO:0019031//GO:0016020	viral envelope//membrane	--	--
Cluster-17909.74196	28.9817	208.711	-2.8483	0.00020979	0.016771	2781	762100905	XP_011432916.1	375	5.9e-33	PREDICTED: uncharacterized protein LOC105332159 [Crassostrea gigas]	--	--	--	--	--	--	--	--	--	--	--	--	--	PF17078//PF06072//PF00038//PF00435//PF00426//PF08088	SWI5-dependent HO expression protein 3//Alphaherpesvirus tegument protein US9//Intermediate filament protein//Spectrin repeat//Outer Capsid protein VP4 (Hemagglutinin)//Conotoxin I-superfamily	GO:0009405//GO:0051028//GO:0048309//GO:0019058	pathogenesis//mRNA transport//endoplasmic reticulum inheritance//viral life cycle	GO:0005198//GO:0005515	structural molecule activity//protein binding	GO:0019033//GO:0005576//GO:0005882//GO:0019028	viral tegument//extracellular region//intermediate filament//viral capsid	--	--
Cluster-17909.89122	46.1263	776.204	-4.0728	0.00021509	0.01711	3211	762154312	XP_011415220.1	1240	3.4e-133	PREDICTED: uncharacterized protein LOC105319396 [Crassostrea gigas]>gi|762154314|ref|XP_011415221.1| PREDICTED: uncharacterized protein LOC105319396 [Crassostrea gigas]	--	--	--	--	--	--	--	--	--	A6NFN9	543	9.4e-54	Protein ANKUB1 OS=Homo sapiens GN=ANKUB1 PE=2 SV=2	PF00240	Ubiquitin family	--	--	GO:0005515	protein binding	--	--	--	--
Cluster-17909.100121	0	24.5079	-Inf	0.00021819	0.017303	1664	762113094	XP_011439296.1	1069	1.2e-113	PREDICTED: glycerophosphocholine phosphodiesterase GPCPD1-like isoform X2 [Crassostrea gigas]	--	--	--	--	--	K18695	GPCPD1	glycerophosphocholine phosphodiesterase GPCPD1	http://www.genome.jp/dbget-bin/www_bget?ko:K18695	Q9NPB8	565	1.4e-56	Glycerophosphocholine phosphodiesterase GPCPD1 OS=Homo sapiens GN=GPCPD1 PE=1 SV=2	PF03009//PF00686	Glycerophosphoryl diester phosphodiesterase family//Starch binding domain	GO:0006629	lipid metabolic process	GO:0008081//GO:2001070	phosphoric diester hydrolase activity//starch binding	--	--	KOG2421	Predicted starch-binding protein
Cluster-17909.94965	7.4567	92.3076	-3.6298	0.00021958	0.017375	2200	--	--	--	--	--	--	--	--	--	--	--	--	--	--	--	--	--	--	PF04703//PF04805	FaeA-like protein//E10-like protein conserved region	GO:0006355//GO:0055114	regulation of transcription, DNA-templated//oxidation-reduction process	GO:0016972	thiol oxidase activity	GO:0009289	pilus	--	--
Cluster-17909.84979	13.3342	155.978	-3.5481	0.00022173	0.017492	2021	762084535	XP_011424762.1	1153	2.6e-123	PREDICTED: interferon-induced protein 44-like [Crassostrea gigas]>gi|405967546|gb|EKC32694.1| Interferon-induced protein 44-like protein [Crassostrea gigas]	--	--	--	--	--	--	--	--	--	Q53G44	480	1.2e-46	Interferon-induced protein 44-like OS=Homo sapiens GN=IFI44L PE=2 SV=3	PF04548//PF04670//PF01926//PF03193	AIG1 family//Gtr1/RagA G protein conserved region//50S ribosome-binding GTPase//Protein of unknown function, DUF258	--	--	GO:0005525//GO:0003924	GTP binding//GTPase activity	--	--	--	--
Cluster-17909.102521	0	24.6869	-Inf	0.00022471	0.017645	3101	762157241	XP_011416769.1	872	1.5e-90	PREDICTED: EF-hand calcium-binding domain-containing protein 12-like [Crassostrea gigas]	--	--	--	--	--	--	--	--	--	Q6NXP0	215	9.9e-16	EF-hand calcium-binding domain-containing protein 12 OS=Homo sapiens GN=EFCAB12 PE=1 SV=1	PF13499	EF-hand domain pair	--	--	GO:0005509	calcium ion binding	--	--	--	--
Cluster-17909.34380	2.24028	53.2081	-4.5699	0.00022507	0.017664	1954	195996839	XP_002108288.1	409	4.8e-37	hypothetical protein TRIADDRAFT_52608 [Trichoplax adhaerens]>gi|190589064|gb|EDV29086.1| hypothetical protein TRIADDRAFT_52608 [Trichoplax adhaerens]	--	--	--	--	--	K02599	NOTCH	Notch	http://www.genome.jp/dbget-bin/www_bget?ko:K02599	Q2VLG6	323	1.9e-28	Scavenger receptor cysteine-rich type 1 protein M130 OS=Canis lupus familiaris GN=CD163 PE=2 SV=1	PF00008//PF15494//PF07645//PF02902//PF00530	EGF-like domain//Scavenger receptor cysteine-rich domain//Calcium-binding EGF domain//Ulp1 protease family, C-terminal catalytic domain//Scavenger receptor cysteine-rich domain	GO:0006508//GO:0007165	proteolysis//signal transduction	GO:0005509//GO:0005044//GO:0008234//GO:0005515	calcium ion binding//scavenger receptor activity//cysteine-type peptidase activity//protein binding	GO:0016020	membrane	KOG1217	Fibrillins and related proteins containing Ca2+-binding EGF-like domains
Cluster-17909.100288	31.2432	250.842	-3.0052	0.00022761	0.017838	1899	762146888	XP_011456742.1	929	2.3e-97	PREDICTED: cyclic AMP receptor-like protein A [Crassostrea gigas]	--	--	--	--	--	--	--	--	--	--	--	--	--	PF02076//PF00001	Pheromone A receptor//7 transmembrane receptor (rhodopsin family)	GO:0019236//GO:0007186//GO:0007606	response to pheromone//G-protein coupled receptor signaling pathway//sensory perception of chemical stimulus	GO:0004930//GO:0004932	G-protein coupled receptor activity//mating-type factor pheromone receptor activity	GO:0016021	integral component of membrane	--	--
Cluster-17909.62638	7.91991	90.5849	-3.5157	0.00022934	0.017939	499	--	--	--	--	--	--	--	--	--	--	--	--	--	--	--	--	--	--	--	--	--	--	--	--	--	--	--	--
Cluster-17909.32900	5.09885	69.4435	-3.7676	0.00023068	0.018009	5511	676428996	XP_009045457.1	3921	0	hypothetical protein LOTGIDRAFT_230253 [Lottia gigantea]>gi|556115323|gb|ESP03975.1| hypothetical protein LOTGIDRAFT_230253 [Lottia gigantea]	--	--	--	--	--	--	--	--	--	Q709C8	991	1.8e-105	Vacuolar protein sorting-associated protein 13C OS=Homo sapiens GN=VPS13C PE=1 SV=1	PF00330	Aconitase family (aconitate hydratase)	GO:0008152	metabolic process	--	--	--	--	KOG1809	Vacuolar protein sorting-associated protein
Cluster-17909.13119	0	24.1157	-Inf	0.00023417	0.018248	1552	762094035	XP_011429489.1	467	7.1e-44	PREDICTED: uncharacterized protein LOC105329771 isoform X4 [Crassostrea gigas]	--	--	--	--	--	--	--	--	--	--	--	--	--	--	--	--	--	--	--	--	--	--	--
Cluster-17909.101685	20.3758	162.19	-2.9928	0.00023755	0.018475	2597	524897400	XP_005105161.1	462	4.5e-43	PREDICTED: uncharacterized protein LOC101858656 [Aplysia californica]	--	--	--	--	--	K09935	K09935	uncharacterized protein	http://www.genome.jp/dbget-bin/www_bget?ko:K09935	Q5UR67	284	8.2e-24	N-glycosidase R617 OS=Acanthamoeba polyphaga mimivirus GN=MIMI_R617 PE=3 SV=1	PF07127//PF09246	Late nodulin protein//PHAT	GO:0006355//GO:0009878	regulation of transcription, DNA-templated//nodule morphogenesis	GO:0046872//GO:0003723	metal ion binding//RNA binding	--	--	--	--
Cluster-17909.99186	17.9934	148.542	-3.0453	0.00024111	0.018691	4155	676472463	XP_009059500.1	1222	5.4e-131	hypothetical protein LOTGIDRAFT_234110 [Lottia gigantea]>gi|556101054|gb|ESO89706.1| hypothetical protein LOTGIDRAFT_234110 [Lottia gigantea]	--	--	--	--	--	--	--	--	--	--	--	--	--	PF03254	Xyloglucan fucosyltransferase	GO:0001575//GO:0005975//GO:0009247//GO:0042546	globoside metabolic process//carbohydrate metabolic process//glycolipid biosynthetic process//cell wall biogenesis	GO:0008107	galactoside 2-alpha-L-fucosyltransferase activity	GO:0016020	membrane	--	--
Cluster-17909.22828	0	24.1086	-Inf	0.00024147	0.018709	1208	--	--	--	--	--	158421064	EU054028.1	39	1.29746e-08	Spisula solidissima cnRNA7, complete sequence	--	--	--	--	--	--	--	--	--	--	--	--	--	--	--	--	--	--
Cluster-17909.104533	5.474	75.6498	-3.7887	0.00024485	0.018927	787	--	--	--	--	--	--	--	--	--	--	--	--	--	--	--	--	--	--	--	--	--	--	--	--	--	--	--	--
Cluster-17909.96240	0	74.5532	-Inf	0.00024814	0.019127	2077	156359557	XP_001624834.1	162	2.2e-08	predicted protein [Nematostella vectensis]>gi|156211636|gb|EDO32734.1| predicted protein, partial [Nematostella vectensis]	--	--	--	--	--	--	--	--	--	--	--	--	--	PF01708	Geminivirus putative movement protein	GO:0046740	transport of virus in host, cell to cell	--	--	GO:0016021	integral component of membrane	--	--
Cluster-17909.66588	8.93755	196.622	-4.4594	0.00024872	0.019159	2830	762121958	XP_011443922.1	883	7.5e-92	PREDICTED: luc7-like protein 3 [Crassostrea gigas]	--	--	--	--	--	--	--	--	--	Q5SUF2	732	1e-75	Luc7-like protein 3 OS=Mus musculus GN=Luc7l3 PE=1 SV=1	PF03194	LUC7 N_terminus	GO:0006376	mRNA splice site selection	GO:0003729	mRNA binding	GO:0005685	U1 snRNP	KOG0796	Spliceosome subunit
Cluster-17909.72423	6.78957	77.2469	-3.5081	0.0002529	0.019439	2606	762152369	XP_011414185.1	827	2.2e-85	PREDICTED: WD repeat and SOCS box-containing protein 1-like [Crassostrea gigas]	--	--	--	--	--	K10341	WSB1	WD repeat and SOCS box-containing protein 1	http://www.genome.jp/dbget-bin/www_bget?ko:K10341	Q9Y6I7	770	3.6e-80	WD repeat and SOCS box-containing protein 1 OS=Homo sapiens GN=WSB1 PE=1 SV=1	PF00400	WD domain, G-beta repeat	--	--	GO:0005515	protein binding	--	--	KOG0266	WD40 repeat-containing protein
Cluster-17909.87873	13.2999	135.466	-3.3484	0.00025586	0.019629	1874	762094859	XP_011429922.1	174	8.1e-10	PREDICTED: uncharacterized protein LOC105330055 [Crassostrea gigas]	--	--	--	--	--	--	--	--	--	--	--	--	--	--	--	--	--	--	--	--	--	--	--
Cluster-17909.56861	1.61598	39.7189	-4.6193	0.00025817	0.019779	1978	--	--	--	--	--	94966286	AB231865.1	65	7.56743e-23	Spisula solidissima gene for zinc finger protein Sso-Zic, complete cds	--	--	--	--	--	--	--	--	--	--	--	--	--	--	--	--	--	--
Cluster-17909.120315	0	23.7808	-Inf	0.00026002	0.019883	3386	405955429	EKC22551.1	459	1.3e-42	Max-binding protein MNT [Crassostrea gigas]	--	--	--	--	--	--	--	--	--	Q0VH32	352	1.4e-31	Max-binding protein MNT OS=Xenopus laevis GN=mnt PE=2 SV=1	PF00010	Helix-loop-helix DNA-binding domain	--	--	GO:0046983	protein dimerization activity	--	--	--	--
Cluster-17909.10271	0	41.8795	-Inf	0.00026023	0.01989	3441	524879179	XP_005096267.1	2207	2.7e-245	PREDICTED: histone-lysine N-methyltransferase EZH2-like isoform X2 [Aplysia californica]	571548916	XM_003249869.2	240	6.92618e-120	PREDICTED: Apis mellifera histone-lysine N-methyltransferase E(z) (E(z)), transcript variant X1, mRNA	K11430	EZH2	histone-lysine N-methyltransferase EZH2	http://www.genome.jp/dbget-bin/www_bget?ko:K11430	Q15910	1937	2.3e-215	Histone-lysine N-methyltransferase EZH2 OS=Homo sapiens GN=EZH2 PE=1 SV=2	PF11616//PF00856	WD repeat binding protein EZH2//SET domain	GO:0006479//GO:0006554	protein methylation//lysine catabolic process	GO:0005515//GO:0018024	protein binding//histone-lysine N-methyltransferase activity	--	--	KOG1079	Transcriptional repressor EZH1
Cluster-17909.43302	0	23.7482	-Inf	0.00026156	0.019936	1575	--	--	--	--	--	--	--	--	--	--	--	--	--	--	--	--	--	--	PF14991	Protein melan-A	--	--	--	--	GO:0042470	melanosome	--	--
Cluster-17909.42537	0	23.8097	-Inf	0.0002626	0.020005	2262	762159796	XP_011418094.1	1453	4.8e-158	PREDICTED: NADPH oxidoreductase A-like [Crassostrea gigas]>gi|762159798|ref|XP_011418095.1| PREDICTED: NADPH oxidoreductase A-like [Crassostrea gigas]	--	--	--	--	--	K00380	cysJ	sulfite reductase (NADPH) flavoprotein alpha-component	http://www.genome.jp/dbget-bin/www_bget?ko:K00380	Q54B10	1063	3.4e-114	NADPH oxidoreductase A OS=Dictyostelium discoideum GN=redA PE=2 SV=1	PF00667//PF00258//PF00175	FAD binding domain//Flavodoxin//Oxidoreductase NAD-binding domain	GO:0055114	oxidation-reduction process	GO:0010181//GO:0016491	FMN binding//oxidoreductase activity	--	--	KOG1158	NADP/FAD dependent oxidoreductase
Cluster-17909.66716	2.1564	47.6427	-4.4656	0.00026335	0.020044	5146	762167855	XP_011422270.1	1255	1e-134	PREDICTED: EF-hand calcium-binding domain-containing protein 6-like [Crassostrea gigas]	--	--	--	--	--	--	--	--	--	Q5THR3	208	1.1e-14	EF-hand calcium-binding domain-containing protein 6 OS=Homo sapiens GN=EFCAB6 PE=1 SV=1	PF13499//PF13833//PF00036//PF08490//PF13405	EF-hand domain pair//EF-hand domain pair//EF hand//Domain of unknown function (DUF1744)//EF-hand domain	GO:0006260	DNA replication	GO:0005509//GO:0008270//GO:0003887	calcium ion binding//zinc ion binding//DNA-directed DNA polymerase activity	GO:0005634//GO:0042575	nucleus//DNA polymerase complex	KOG0027	Calmodulin and related proteins (EF-Hand superfamily)
Cluster-17909.116788	0	23.8622	-Inf	0.00026416	0.020088	5646	762116701	XP_011441192.1	4111	0	PREDICTED: uncharacterized protein LOC105337942 isoform X5 [Crassostrea gigas]	--	--	--	--	--	--	--	--	--	Q96LX7	287	8e-24	Coiled-coil domain-containing protein 17 OS=Homo sapiens GN=CCDC17 PE=1 SV=2	PF00096	Zinc finger, C2H2 type	--	--	GO:0046872	metal ion binding	--	--	--	--
Cluster-17909.77942	11.48	117.094	-3.3505	0.00026502	0.020116	2065	--	--	--	--	--	--	--	--	--	--	--	--	--	--	--	--	--	--	--	--	--	--	--	--	--	--	--	--
Cluster-17909.32477	0	23.3289	-Inf	0.00026678	0.02024	3196	676443666	XP_009050188.1	551	2.7e-53	hypothetical protein LOTGIDRAFT_238849 [Lottia gigantea]>gi|556110470|gb|ESO99121.1| hypothetical protein LOTGIDRAFT_238849 [Lottia gigantea]	--	--	--	--	--	--	--	--	--	--	--	--	--	--	--	--	--	--	--	--	--	--	--
Cluster-17909.90194	18.2956	169.912	-3.2152	0.00026707	0.020246	3702	762167793	XP_011422236.1	996	7.7e-105	PREDICTED: CUGBP Elav-like family member 2 isoform X6 [Crassostrea gigas]	--	--	--	--	--	K13207	CUGBP, BRUNOL, CELF	CUG-BP- and ETR3-like factor	http://www.genome.jp/dbget-bin/www_bget?ko:K13207	Q9Z0H4	534	1.2e-52	CUGBP Elav-like family member 2 OS=Mus musculus GN=Celf2 PE=1 SV=1	PF16367//PF08675//PF00076	RNA recognition motif//RNA binding domain//RNA recognition motif. (a.k.a. RRM, RBD, or RNP domain)	GO:0006402//GO:0051252	mRNA catabolic process//regulation of RNA metabolic process	GO:0046872//GO:0003723//GO:0003676//GO:0004535	metal ion binding//RNA binding//nucleic acid binding//poly(A)-specific ribonuclease activity	GO:0005634//GO:0005737	nucleus//cytoplasm	KOG0144	RNA-binding protein CUGBP1/BRUNO (RRM superfamily)
Cluster-17909.91736	0	23.6155	-Inf	0.00026793	0.020289	3021	762114172	XP_011439859.1	2112	2.5e-234	PREDICTED: calpain-B-like isoform X8 [Crassostrea gigas]	908416273	XM_013213935.1	181	3.81277e-87	PREDICTED: Biomphalaria glabrata calpain-B-like (LOC106056965), transcript variant X8, mRNA	K08585	CAPNN	calpain, invertebrate	http://www.genome.jp/dbget-bin/www_bget?ko:K08585	Q11002	1544	7.5e-170	Calpain-A OS=Drosophila melanogaster GN=CalpA PE=1 SV=2	PF00648	Calpain family cysteine protease	GO:0006508	proteolysis	GO:0004198	calcium-dependent cysteine-type endopeptidase activity	GO:0005622	intracellular	KOG0045	Cytosolic Ca2+-dependent cysteine protease (calpain), large subunit (EF-Hand protein superfamily)
Cluster-17909.106654	0	23.3938	-Inf	0.00027104	0.020456	5995	762081423	XP_011421994.1	4525	0	PREDICTED: teneurin-m-like isoform X5 [Crassostrea gigas]	--	--	--	--	--	--	--	--	--	O61307	2760	1.50000000000002E-310	Teneurin-m OS=Drosophila melanogaster GN=Ten-m PE=1 SV=2	PF01436//PF00008	NHL repeat//EGF-like domain	--	--	GO:0005515	protein binding	--	--	KOG4659	Uncharacterized conserved protein (Rhs family)
Cluster-17909.110817	0	23.935	-Inf	0.00028275	0.021121	3242	--	--	--	--	--	--	--	--	--	--	--	--	--	--	--	--	--	--	--	--	--	--	--	--	--	--	--	--
Cluster-17909.47403	0	106.187	-Inf	0.00028307	0.021121	4995	762160167	XP_011418294.1	2614	2.5e-292	PREDICTED: phosphatidylinositol 3-kinase regulatory subunit alpha-like isoform X2 [Crassostrea gigas]>gi|762160169|ref|XP_011418295.1| PREDICTED: phosphatidylinositol 3-kinase regulatory subunit alpha-like isoform X2 [Crassostrea gigas]>gi|762160175|ref|XP_011418298.1| PREDICTED: phosphatidylinositol 3-kinase regulatory subunit alpha-like isoform X2 [Crassostrea gigas]	--	--	--	--	--	K02649	PIK3R	phosphoinositide-3-kinase, regulatory subunit	http://www.genome.jp/dbget-bin/www_bget?ko:K02649	P23727	1062	9.7e-114	Phosphatidylinositol 3-kinase regulatory subunit alpha OS=Bos taurus GN=PIK3R1 PE=1 SV=1	PF00130//PF00536//PF01003//PF00620//PF00628//PF07647	Phorbol esters/diacylglycerol binding domain (C1 domain)//SAM domain (Sterile alpha motif)//Flavivirus capsid protein C//RhoGAP domain//PHD-finger//SAM domain (Sterile alpha motif)	GO:0007165//GO:0035556	signal transduction//intracellular signal transduction	GO:0005198//GO:0005515	structural molecule activity//protein binding	GO:0019028	viral capsid	KOG4637	Adaptor for phosphoinositide 3-kinase
Cluster-17909.92873	0	23.2445	-Inf	0.00028671	0.021328	1343	--	--	--	--	--	--	--	--	--	--	--	--	--	--	--	--	--	--	PF05271	Tobravirus 2B protein	GO:0019089	transmission of virus	--	--	--	--	--	--
Cluster-17909.74240	15.7433	139.423	-3.1467	0.00028978	0.021448	1430	--	--	--	--	--	--	--	--	--	--	--	--	--	--	--	--	--	--	--	--	--	--	--	--	--	--	--	--
Cluster-17909.82453	8.61853	82.3658	-3.2565	0.00028952	0.021448	2846	--	--	--	--	--	--	--	--	--	--	--	--	--	--	--	--	--	--	PF01160	Vertebrate endogenous opioids neuropeptide	GO:0007218	neuropeptide signaling pathway	--	--	--	--	--	--
Cluster-17909.96027	25.09	180.145	-2.844	0.00028978	0.021448	3422	762146413	XP_011456504.1	511	1.2e-48	PREDICTED: cadherin-23-like [Crassostrea gigas]	--	--	--	--	--	--	--	--	--	Q9H251	176	3.6e-11	Cadherin-23 OS=Homo sapiens GN=CDH23 PE=1 SV=2	PF00028	Cadherin domain	GO:0007156	homophilic cell adhesion via plasma membrane adhesion molecules	GO:0005509	calcium ion binding	GO:0016020	membrane	--	--
Cluster-17909.101393	21.6005	162.786	-2.9138	0.00029094	0.021515	2586	--	--	--	--	--	--	--	--	--	--	--	--	--	--	--	--	--	--	--	--	--	--	--	--	--	--	--	--
Cluster-17909.77317	0.862561	34.1266	-5.3061	0.00029948	0.022047	1256	--	--	--	--	--	--	--	--	--	--	--	--	--	--	--	--	--	--	--	--	--	--	--	--	--	--	--	--
Cluster-17909.97651	3.01896	54.6402	-4.1778	0.00030294	0.022262	2950	762141552	XP_011453965.1	1645	3.4e-180	PREDICTED: WD repeat-containing protein 93-like isoform X4 [Crassostrea gigas]	--	--	--	--	--	--	--	--	--	Q402B2	392	2.8e-36	WD repeat-containing protein 93 OS=Mus musculus GN=Wdr93 PE=2 SV=1	PF00167	Fibroblast growth factor	GO:0007165//GO:0040007//GO:0008283	signal transduction//growth//cell proliferation	GO:0008083	growth factor activity	--	--	--	--
Cluster-17909.58827	9.6892	89.5192	-3.2077	0.00030843	0.022544	1213	766932442	XP_011498439.1	159	2.9e-08	PREDICTED: CDP-diacylglycerol--inositol 3-phosphatidyltransferase [Ceratosolen solmsi marchali]	--	--	--	--	--	--	--	--	--	--	--	--	--	PF01066	CDP-alcohol phosphatidyltransferase	GO:0008654	phospholipid biosynthetic process	GO:0016780	phosphotransferase activity, for other substituted phosphate groups	GO:0016020	membrane	--	--
Cluster-17909.71185	75.2034	411.023	-2.4503	0.0003174	0.023025	9329	762096374	XP_011430715.1	2216	6.7e-246	PREDICTED: rho guanine nucleotide exchange factor 11-like isoform X18 [Crassostrea gigas]	--	--	--	--	--	K07532	ARHGEF12, LARG	Rho guanine nucleotide exchange factor 12	http://www.genome.jp/dbget-bin/www_bget?ko:K07532	Q8R4H2	822	1.2e-85	Rho guanine nucleotide exchange factor 12 OS=Mus musculus GN=Arhgef12 PE=1 SV=2	PF04670//PF07649//PF00628//PF13180//PF00130//PF00621//PF01033//PF00595//PF09128	Gtr1/RagA G protein conserved region//C1-like domain//PHD-finger//PDZ domain//Phorbol esters/diacylglycerol binding domain (C1 domain)//RhoGEF domain//Somatomedin B domain//PDZ domain (Also known as DHR or GLGF)//Regulator of G protein signalling-like domain	GO:0035556//GO:0006955//GO:0035023//GO:0007165//GO:0055114//GO:0043087	intracellular signal transduction//immune response//regulation of Rho protein signal transduction//signal transduction//oxidation-reduction process//regulation of GTPase activity	GO:0005525//GO:0047134//GO:0005515//GO:0005089//GO:0005044//GO:0030247	GTP binding//protein-disulfide reductase activity//protein binding//Rho guanyl-nucleotide exchange factor activity//scavenger receptor activity//polysaccharide binding	GO:0005737	cytoplasm	KOG3520	Predicted guanine nucleotide exchange factor
Cluster-17909.58939	6.37939	85.5975	-3.7461	0.00032287	0.023329	4590	762135866	XP_011451188.1	1198	3.6e-128	PREDICTED: glutamate-rich protein 3-like isoform X4 [Crassostrea gigas]	--	--	--	--	--	--	--	--	--	Q5RHP9	301	1.6e-25	Glutamate-rich protein 3 OS=Homo sapiens GN=ERICH3 PE=2 SV=1	PF04799//PF13516	fzo-like conserved region//Leucine Rich repeat	GO:0008053	mitochondrial fusion	GO:0005515//GO:0003924	protein binding//GTPase activity	GO:0005741//GO:0016021	mitochondrial outer membrane//integral component of membrane	KOG4363	Putative growth response protein
Cluster-17909.53012	22.9565	175.706	-2.9362	0.0003256	0.023449	3647	762102606	XP_011433802.1	2488	7.5e-278	PREDICTED: leucine-rich repeat protein SHOC-2-like [Crassostrea gigas]>gi|762102608|ref|XP_011433803.1| PREDICTED: leucine-rich repeat protein SHOC-2-like [Crassostrea gigas]>gi|405968548|gb|EKC33612.1| hypothetical protein CGI_10017764 [Crassostrea gigas]	--	--	--	--	--	--	--	--	--	Q8C0R9	577	1.2e-57	Leucine-rich repeat and death domain-containing protein 1 OS=Mus musculus GN=Lrrd1 PE=2 SV=2	PF00560//PF13855	Leucine Rich Repeat//Leucine rich repeat	--	--	GO:0005515	protein binding	--	--	KOG0619	FOG: Leucine rich repeat
Cluster-17909.101663	0	22.9534	-Inf	0.00032597	0.02346	3666	291243578	XP_002741679.1	781	6.5e-80	PREDICTED: formin-F-like [Saccoglossus kowalevskii]	--	--	--	--	--	--	--	--	--	Q6MWG9	261	5.4e-21	Formin-like protein 18 OS=Oryza sativa subsp. japonica GN=FH18 PE=2 SV=1	PF13851	Growth-arrest specific micro-tubule binding	GO:0048870	cell motility	--	--	GO:0031514	motile cilium	KOG1922	Rho GTPase effector BNI1 and related formins
Cluster-17909.99600	3.23372	53.1233	-4.0381	0.00032817	0.023587	3269	762121250	XP_011443546.1	533	3.3e-51	PREDICTED: uncharacterized protein LOC105339627 isoform X2 [Crassostrea gigas]	--	--	--	--	--	--	--	--	--	Q5U243	136	1.5e-06	CAP-Gly domain-containing linker protein 3 OS=Xenopus laevis GN=clip3 PE=2 SV=1	PF05927//PF04801	Penaeidin//Sin-like protein conserved region	GO:0006144//GO:0006351//GO:0006206	purine nucleobase metabolic process//transcription, DNA-templated//pyrimidine nucleobase metabolic process	GO:0008061//GO:0003899	chitin binding//DNA-directed RNA polymerase activity	GO:0005634//GO:0005730//GO:0005737	nucleus//nucleolus//cytoplasm	KOG4568	Cytoskeleton-associated protein and related proteins
Cluster-17909.70320	5.78948	74.8887	-3.6932	0.00033662	0.024047	2115	762127387	XP_011446774.1	1050	2.4e-111	PREDICTED: LOW QUALITY PROTEIN: selenoprotein N-like [Crassostrea gigas]	762127386	XM_011448472.1	54	1.05537e-16	PREDICTED: Crassostrea gigas selenoprotein N-like (LOC105341769), mRNA	--	--	--	--	Q3Y4E2	985	3.5e-105	Selenoprotein N OS=Danio rerio GN=selenon PE=1 SV=3	PF13405//PF00036//PF13499//PF13833//PF13202	EF-hand domain//EF hand//EF-hand domain pair//EF-hand domain pair//EF hand	--	--	GO:0005509	calcium ion binding	--	--	--	--
Cluster-17909.102479	0	22.6165	-Inf	0.0003414	0.024352	2078	762170026	XP_011423431.1	430	1.9e-39	PREDICTED: transcription factor ETV7-like isoform X4 [Crassostrea gigas]	--	--	--	--	--	--	--	--	--	P97360	337	4.7e-30	Transcription factor ETV6 OS=Mus musculus GN=Etv6 PE=1 SV=1	PF11504//PF00178	Colicin Ia//Ets-domain	GO:0019835//GO:0006355//GO:0050829	cytolysis//regulation of transcription, DNA-templated//defense response to Gram-negative bacterium	GO:0043565//GO:0003700	sequence-specific DNA binding//transcription factor activity, sequence-specific DNA binding	GO:0005667//GO:0016021	transcription factor complex//integral component of membrane	KOG3804	Transcription factor NERF and related proteins, contain ETS domain
Cluster-17909.72761	13.1623	118.88	-3.175	0.00034149	0.024352	976	--	--	--	--	--	--	--	--	--	--	--	--	--	--	--	--	--	--	--	--	--	--	--	--	--	--	--	--
Cluster-17909.89291	3.27477	54.1712	-4.0481	0.00034494	0.024556	947	--	--	--	--	--	--	--	--	--	--	--	--	--	--	--	--	--	--	PF01484	Nematode cuticle collagen N-terminal domain	--	--	GO:0042302	structural constituent of cuticle	--	--	--	--
Cluster-17909.124230	0	22.6223	-Inf	0.00034625	0.024606	1774	260827595	XP_002608750.1	1104	1.1e-117	hypothetical protein BRAFLDRAFT_212086 [Branchiostoma floridae]>gi|229294102|gb|EEN64760.1| hypothetical protein BRAFLDRAFT_212086 [Branchiostoma floridae]	--	--	--	--	--	K01245	ADPRH	ADP-ribosylarginine hydrolase	http://www.genome.jp/dbget-bin/www_bget?ko:K01245	Q02589	925	2.6e-98	[Protein ADP-ribosylarginine] hydrolase OS=Rattus norvegicus GN=Adprh PE=1 SV=2	--	--	--	--	--	--	--	--	--	--
Cluster-17909.93213	1.07732	33.8348	-4.973	0.00034621	0.024606	2372	762100697	XP_011432811.1	206	2e-13	PREDICTED: poly [ADP-ribose] polymerase 14-like [Crassostrea gigas]	--	--	--	--	--	--	--	--	--	--	--	--	--	--	--	--	--	--	--	--	--	--	--
Cluster-17909.68614	14.6565	114.826	-2.9698	0.00034832	0.024705	2059	--	--	--	--	--	--	--	--	--	--	--	--	--	--	--	--	--	--	PF08752	Coatomer gamma subunit appendage platform subdomain	GO:0016192//GO:0006886	vesicle-mediated transport//intracellular protein transport	GO:0005198	structural molecule activity	GO:0030126	COPI vesicle coat	--	--
Cluster-17909.67101	19.3445	163.05	-3.0753	0.00035103	0.024806	846	--	--	--	--	--	--	--	--	--	--	--	--	--	--	--	--	--	--	--	--	--	--	--	--	--	--	--	--
Cluster-17909.78938	2997.33	15991.6	-2.4156	0.00035216	0.024864	2679	260827154	XP_002608530.1	302	1.7e-24	hypothetical protein BRAFLDRAFT_92388 [Branchiostoma floridae]>gi|229293881|gb|EEN64540.1| hypothetical protein BRAFLDRAFT_92388 [Branchiostoma floridae]	--	--	--	--	--	--	--	--	--	Q99715	178	1.7e-11	Collagen alpha-1(XII) chain OS=Homo sapiens GN=COL12A1 PE=1 SV=2	--	--	--	--	--	--	--	--	--	--
Cluster-17909.92142	0	22.6064	-Inf	0.00035265	0.024888	2736	524908263	XP_005109235.1	607	7.3e-60	PREDICTED: annexin A7-like [Aplysia californica]>gi|524908265|ref|XP_005109236.1| PREDICTED: annexin A7-like [Aplysia californica]	--	--	--	--	--	K17094	ANXA6	annexin A6	http://www.genome.jp/dbget-bin/www_bget?ko:K17094	P79134	341	2.1e-30	Annexin A6 OS=Bos taurus GN=ANXA6 PE=1 SV=2	PF00191	Annexin	--	--	GO:0005509//GO:0005544	calcium ion binding//calcium-dependent phospholipid binding	--	--	KOG0819	Annexin
Cluster-17909.59053	16.9462	150.661	-3.1523	0.0003562	0.025117	2238	--	--	--	--	--	--	--	--	--	--	--	--	--	--	--	--	--	--	--	--	--	--	--	--	--	--	--	--
Cluster-17909.100643	0.431281	36.3935	-6.3989	0.00035725	0.025137	1319	--	--	--	--	--	--	--	--	--	--	--	--	--	--	--	--	--	--	--	--	--	--	--	--	--	--	--	--
Cluster-17909.120316	0	30.0688	-Inf	0.00035806	0.025183	4358	762144559	XP_011455548.1	1062	2e-112	PREDICTED: G2/mitotic-specific cyclin-B3-like isoform X2 [Crassostrea gigas]	--	--	--	--	--	K05868	CCNB	cyclin B	http://www.genome.jp/dbget-bin/www_bget?ko:K05868	P39963	758	1.5e-78	G2/mitotic-specific cyclin-B3 OS=Gallus gallus GN=CCNB3 PE=2 SV=1	PF02984//PF04679	Cyclin, C-terminal domain//ATP dependent DNA ligase C terminal region	GO:0006281//GO:0006310//GO:0006260	DNA repair//DNA recombination//DNA replication	GO:0003910	DNA ligase (ATP) activity	GO:0005634	nucleus	KOG0653	Cyclin B and related kinase-activating proteins
Cluster-17909.129037	1.61598	37.4766	-4.5355	0.00036286	0.025399	1637	871272758	XP_012945425.1	782	2.2e-80	PREDICTED: uncharacterized protein LOC101845590 [Aplysia californica]	--	--	--	--	--	K10277	KDM8, JMJD5	lysine-specific demethylase 8	http://www.genome.jp/dbget-bin/www_bget?ko:K10277	--	--	--	--	--	--	--	--	--	--	--	--	--	--
Cluster-17909.82703	56.3373	333.415	-2.5652	0.00036298	0.025399	1088	167888935	ACA09732.1	472	1.3e-44	tandem repeat galectin [Ruditapes philippinarum]	--	--	--	--	--	K06831	LGALS3	galectin-3	http://www.genome.jp/dbget-bin/www_bget?ko:K06831	P47845	268	2.5e-22	Galectin-3 OS=Oryctolagus cuniculus GN=LGALS3 PE=2 SV=2	PF00337	Galactoside-binding lectin	--	--	GO:0030246	carbohydrate binding	--	--	KOG3587	Galectin, galactose-binding lectin
Cluster-17909.36443	0	22.4363	-Inf	0.0003638	0.025445	2823	871235972	XP_012938582.1	203	5.3e-13	PREDICTED: uncharacterized protein LOC106011913 [Aplysia californica]	--	--	--	--	--	--	--	--	--	--	--	--	--	--	--	--	--	--	--	--	--	--	--
Cluster-17909.78834	50.3261	316.122	-2.6511	0.00036676	0.025619	8238	676459867	XP_009055438.1	1780	2.1e-195	hypothetical protein LOTGIDRAFT_209346 [Lottia gigantea]>gi|556105162|gb|ESO93814.1| hypothetical protein LOTGIDRAFT_209346 [Lottia gigantea]	--	--	--	--	--	K12572	PAN3	PAB-dependent poly(A)-specific ribonuclease subunit 3	http://www.genome.jp/dbget-bin/www_bget?ko:K12572	Q640Q5	1719	1e-189	PAB-dependent poly(A)-specific ribonuclease subunit PAN3 OS=Mus musculus GN=Pan3 PE=1 SV=3	PF00069//PF07440//PF06554//PF00642	Protein kinase domain//Caerin 1 protein//Olfactory marker protein//Zinc finger C-x8-C-x5-C-x3-H type (and similar)	GO:0007608//GO:0006468//GO:0007165	sensory perception of smell//protein phosphorylation//signal transduction	GO:0005524//GO:0004871//GO:0004672//GO:0046872	ATP binding//signal transducer activity//protein kinase activity//metal ion binding	GO:0005576	extracellular region	KOG3741	Poly(A) ribonuclease subunit
Cluster-17909.93309	19.5694	161.579	-3.0456	0.0003747	0.026074	2175	762104907	XP_011435003.1	1700	1.1e-186	PREDICTED: glutaminase kidney isoform, mitochondrial-like isoform X2 [Crassostrea gigas]	--	--	--	--	--	K01425	glsA, GLS	glutaminase	http://www.genome.jp/dbget-bin/www_bget?ko:K01425	O94925	1537	3.5e-169	Glutaminase kidney isoform, mitochondrial OS=Homo sapiens GN=GLS PE=1 SV=1	PF13606//PF04960//PF00023	Ankyrin repeat//Glutaminase//Ankyrin repeat	GO:0006541	glutamine metabolic process	GO:0004359//GO:0005515	glutaminase activity//protein binding	--	--	KOG0506	Glutaminase (contains ankyrin repeat)
Cluster-17909.78969	0	90.5177	-Inf	0.00038046	0.026385	3014	260827154	XP_002608530.1	302	1.9e-24	hypothetical protein BRAFLDRAFT_92388 [Branchiostoma floridae]>gi|229293881|gb|EEN64540.1| hypothetical protein BRAFLDRAFT_92388 [Branchiostoma floridae]	--	--	--	--	--	--	--	--	--	Q99715	178	1.9e-11	Collagen alpha-1(XII) chain OS=Homo sapiens GN=COL12A1 PE=1 SV=2	--	--	--	--	--	--	--	--	--	--
Cluster-17909.84256	295.204	1384.34	-2.2294	0.0003815	0.026446	1017	762156604	XP_011416436.1	369	1.1e-32	PREDICTED: vitelline membrane outer layer protein 1-like [Crassostrea gigas]	--	--	--	--	--	--	--	--	--	P41366	271	1e-22	Vitelline membrane outer layer protein 1 OS=Gallus gallus GN=VMO1 PE=1 SV=1	--	--	--	--	--	--	--	--	--	--
Cluster-17909.70372	2.61366	120.769	-5.53	0.00038446	0.026606	536	--	--	--	--	--	--	--	--	--	--	--	--	--	--	--	--	--	--	--	--	--	--	--	--	--	--	--	--
Cluster-17909.106843	0	29.8519	-Inf	0.00038675	0.026742	2702	762086306	XP_011425424.1	959	1.1e-100	PREDICTED: protein FAM184A-like isoform X5 [Crassostrea gigas]	--	--	--	--	--	--	--	--	--	Q8NB25	171	1.1e-10	Protein FAM184A OS=Homo sapiens GN=FAM184A PE=2 SV=3	PF13851//PF03938//PF04513//PF05791//PF00038//PF00448	Growth-arrest specific micro-tubule binding//Outer membrane protein (OmpH-like)//Baculovirus polyhedron envelope protein, PEP, C terminus//Bacillus haemolytic enterotoxin (HBL)//Intermediate filament protein//SRP54-type protein, GTPase domain	GO:0048870//GO:0006614//GO:0009405	cell motility//SRP-dependent cotranslational protein targeting to membrane//pathogenesis	GO:0051082//GO:0005525//GO:0005198	unfolded protein binding//GTP binding//structural molecule activity	GO:0005882//GO:0019028//GO:0019031//GO:0016020//GO:0031514	intermediate filament//viral capsid//viral envelope//membrane//motile cilium	KOG4674	Uncharacterized conserved coiled-coil protein
Cluster-17909.72901	4.31281	72.4652	-4.0706	0.00038753	0.026762	1764	762096279	XP_011430663.1	632	5.9e-63	PREDICTED: uncharacterized protein C10orf107 homolog isoform X1 [Crassostrea gigas]	--	--	--	--	--	--	--	--	--	Q8CDT7	243	3.2e-19	Uncharacterized protein C10orf107 homolog OS=Mus musculus PE=2 SV=2	PF03821	Golgi 4-transmembrane spanning transporter	--	--	--	--	GO:0016021	integral component of membrane	--	--
Cluster-17909.61949	0	22.3139	-Inf	0.00039006	0.026916	1028	--	--	--	--	--	--	--	--	--	--	--	--	--	--	--	--	--	--	--	--	--	--	--	--	--	--	--	--
Cluster-17909.88520	1.72512	41.4141	-4.5854	0.00039183	0.026979	725	--	--	--	--	--	--	--	--	--	--	--	--	--	--	--	--	--	--	PF01745//PF04513//PF07851//PF05478//PF07417	Isopentenyl transferase//Baculovirus polyhedron envelope protein, PEP, C terminus//TMPIT-like protein//Prominin//Transcriptional regulator Crl	GO:0045893//GO:0006694//GO:0016114//GO:0009058	positive regulation of transcription, DNA-templated//steroid biosynthetic process//terpenoid biosynthetic process//biosynthetic process	GO:0005198//GO:0004161	structural molecule activity//dimethylallyltranstransferase activity	GO:0005737//GO:0016021//GO:0019031//GO:0019028	cytoplasm//integral component of membrane//viral envelope//viral capsid	--	--
Cluster-17909.73568	9.68191	103.147	-3.4133	0.00039261	0.026999	1982	190337136	AAI63627.1	625	4.3e-62	Mib2 protein [Danio rerio]>gi|190338490|gb|AAI63626.1| Mib2 protein [Danio rerio]	--	--	--	--	--	K10645	MIB	E3 ubiquitin-protein ligase mind-bomb	http://www.genome.jp/dbget-bin/www_bget?ko:K10645	Q5ZIJ9	597	3.2e-60	E3 ubiquitin-protein ligase MIB2 OS=Gallus gallus GN=MIB2 PE=2 SV=1	PF00097//PF13606//PF02861//PF00023	Zinc finger, C3HC4 type (RING finger)//Ankyrin repeat//Clp amino terminal domain, pathogenicity island component//Ankyrin repeat	GO:0019538//GO:0044699//GO:0016567	protein metabolic process//single-organism process//protein ubiquitination	GO:0005515//GO:0046872	protein binding//metal ion binding	GO:0044444	cytoplasmic part	KOG4177	Ankyrin
Cluster-17909.91656	22.6898	182.341	-3.0065	0.00040022	0.027373	1170	--	--	--	--	--	--	--	--	--	--	--	--	--	--	--	--	--	--	--	--	--	--	--	--	--	--	--	--
Cluster-17909.121983	3.97871	55.8049	-3.81	0.00040327	0.027532	1956	762106136	XP_011435652.1	1041	2.5e-110	PREDICTED: tripartite motif-containing protein 2-like [Crassostrea gigas]>gi|405951304|gb|EKC19228.1| Tripartite motif-containing protein 2 [Crassostrea gigas]	--	--	--	--	--	--	--	--	--	A4IF63	266	7.6e-22	Tripartite motif-containing protein 2 OS=Bos taurus GN=TRIM2 PE=2 SV=1	PF01436	NHL repeat	--	--	GO:0005515	protein binding	--	--	KOG2177	Predicted E3 ubiquitin ligase
Cluster-17909.79269	156.264	692.753	-2.1484	0.00040321	0.027532	7685	405963063	EKC28669.1	1016	7.7e-107	Sushi repeat-containing protein SRPX2 [Crassostrea gigas]	--	--	--	--	--	--	--	--	--	P49013	261	1.1e-20	Fibropellin-3 OS=Strongylocentrotus purpuratus GN=EGF3 PE=1 SV=1	PF02005//PF03798//PF00008//PF07645	N2,N2-dimethylguanosine tRNA methyltransferase//TLC domain//EGF-like domain//Calcium-binding EGF domain	GO:0008033//GO:0009451	tRNA processing//RNA modification	GO:0005509//GO:0004809//GO:0003723//GO:0005515	calcium ion binding//tRNA (guanine-N2-)-methyltransferase activity//RNA binding//protein binding	GO:0016021	integral component of membrane	KOG4237	Extracellular matrix protein slit, contains leucine-rich and EGF-like repeats
Cluster-17909.72420	3.77238	54.7109	-3.8583	0.00040609	0.02767	2495	--	--	--	--	--	--	--	--	--	--	--	--	--	--	--	--	--	--	PF04353	Regulator of RNA polymerase sigma(70) subunit, Rsd/AlgQ	GO:0006355	regulation of transcription, DNA-templated	--	--	--	--	--	--
Cluster-17909.79054	10.1928	100.316	-3.2989	0.00040874	0.027782	2856	762108508	XP_011436880.1	917	8.6e-96	PREDICTED: magnesium transporter NIPA2-like isoform X3 [Crassostrea gigas]>gi|762108510|ref|XP_011436881.1| PREDICTED: magnesium transporter NIPA2-like isoform X3 [Crassostrea gigas]	--	--	--	--	--	--	--	--	--	Q5RDB8	744	4.1e-77	Magnesium transporter NIPA3 OS=Pongo abelii GN=NIPAL1 PE=2 SV=1	PF05653//PF00892	Magnesium transporter NIPA//EamA-like transporter family	GO:0015693	magnesium ion transport	GO:0015095	magnesium ion transmembrane transporter activity	GO:0016020//GO:0016021	membrane//integral component of membrane	--	--
Cluster-17909.121914	0.431281	27.9504	-6.0181	0.00040985	0.027846	3558	--	--	--	--	--	--	--	--	--	--	--	--	--	--	--	--	--	--	--	--	--	--	--	--	--	--	--	--
Cluster-17909.113454	3.7338	62.0832	-4.0555	0.00041292	0.02802	2003	762161738	XP_011419108.1	990	2.1e-104	PREDICTED: excitatory amino acid transporter 1-like [Crassostrea gigas]>gi|405974729|gb|EKC39353.1| Excitatory amino acid transporter 1 [Crassostrea gigas]	--	--	--	--	--	--	--	--	--	P43006	585	7.9e-59	Excitatory amino acid transporter 2 OS=Mus musculus GN=Slc1a2 PE=1 SV=1	PF00375	Sodium:dicarboxylate symporter family	GO:0006812//GO:0006835//GO:0006820	cation transport//dicarboxylic acid transport//anion transport	GO:0017153	sodium:dicarboxylate symporter activity	GO:0016020	membrane	--	--
Cluster-17909.81028	4.63317	65.9496	-3.8313	0.00041527	0.028091	4160	405961751	EKC27502.1	553	2e-53	Protein deltex-3-like protein [Crassostrea gigas]	--	--	--	--	--	K06058	DTX	deltex	http://www.genome.jp/dbget-bin/www_bget?ko:K06058	Q8TDB6	491	1.3e-47	E3 ubiquitin-protein ligase DTX3L OS=Homo sapiens GN=DTX3L PE=1 SV=1	PF03554//PF11057//PF15234//PF12678//PF14634//PF00097//PF06638//PF13639	UL73 viral envelope glycoprotein//Cortexin of kidney//Linker for activation of T-cells//RING-H2 zinc finger//zinc-RING finger domain//Zinc finger, C3HC4 type (RING finger)//Strabismus protein//Ring finger domain	GO:0007275//GO:0007165	multicellular organismal development//signal transduction	GO:0008270//GO:0046872//GO:0005515	zinc ion binding//metal ion binding//protein binding	GO:0016020//GO:0031224//GO:0019031//GO:0016021	membrane//intrinsic component of membrane//viral envelope//integral component of membrane	--	--
Cluster-17909.57369	20.4091	154.34	-2.9188	0.00042461	0.028611	1951	762109160	XP_011437230.1	1301	1.8e-140	PREDICTED: protein FAM47E-like [Crassostrea gigas]>gi|405967772|gb|EKC32902.1| Protein FAM47E [Crassostrea gigas]	--	--	--	--	--	--	--	--	--	Q6ZV65	351	1.1e-31	Protein FAM47E OS=Homo sapiens GN=FAM47E PE=2 SV=3	--	--	--	--	--	--	--	--	--	--
Cluster-17909.42338	0	23.6229	-Inf	0.0004266	0.028698	1123	--	--	--	--	--	--	--	--	--	--	--	--	--	--	--	--	--	--	--	--	--	--	--	--	--	--	--	--
Cluster-17909.49696	0	63.8736	-Inf	0.00043062	0.028911	3434	405956905	EKC23148.1	2903	0	Armadillo repeat-containing protein 3 [Crassostrea gigas]	676434622	XM_009049039.1	98	5.98363e-41	Lottia gigantea hypothetical protein partial mRNA	--	--	--	--	Q5W041	767	1.1e-79	Armadillo repeat-containing protein 3 OS=Homo sapiens GN=ARMC3 PE=2 SV=2	PF00514//PF02985//PF11698//PF03938	Armadillo/beta-catenin-like repeat//HEAT repeat//V-ATPase subunit H//Outer membrane protein (OmpH-like)	GO:0015991	ATP hydrolysis coupled proton transport	GO:0016820//GO:0005515//GO:0051082	hydrolase activity, acting on acid anhydrides, catalyzing transmembrane movement of substances//protein binding//unfolded protein binding	GO:0000221	vacuolar proton-transporting V-type ATPase, V1 domain	KOG0167	FOG: Armadillo/beta-catenin-like repeats
Cluster-17909.61048	0	28.6157	-Inf	0.0004322	0.028991	1310	762091411	XP_011428101.1	371	8.1e-33	PREDICTED: uncharacterized protein LOC105328789 [Crassostrea gigas]>gi|762091413|ref|XP_011428102.1| PREDICTED: uncharacterized protein LOC105328789 [Crassostrea gigas]>gi|405961225|gb|EKC27059.1| Mitosis inhibitor protein kinase wee1 [Crassostrea gigas]	--	--	--	--	--	--	--	--	--	--	--	--	--	PF00005//PF08118//PF05745//PF00437//PF01926//PF03193	ABC transporter//Yeast mitochondrial distribution and morphology (MDM) proteins//Chlamydia 15 kDa cysteine-rich outer membrane protein (CRPA)//Type II/IV secretion system protein//50S ribosome-binding GTPase//Protein of unknown function, DUF258	GO:0006810//GO:0007005	transport//mitochondrion organization	GO:0003924//GO:0016887//GO:0005524//GO:0005525	GTPase activity//ATPase activity//ATP binding//GTP binding	GO:0005743//GO:0019867	mitochondrial inner membrane//outer membrane	--	--
Cluster-17909.85378	18.8385	153.518	-3.0267	0.00044885	0.029815	2809	762103977	XP_011434515.1	1669	5.4e-183	PREDICTED: F-box/WD repeat-containing protein 5-like [Crassostrea gigas]	--	--	--	--	--	K10263	FBXW5	F-box and WD-40 domain protein 5	http://www.genome.jp/dbget-bin/www_bget?ko:K10263	Q969U6	439	9.5e-42	F-box/WD repeat-containing protein 5 OS=Homo sapiens GN=FBXW5 PE=1 SV=1	PF00646//PF15966//PF00400//PF12937	F-box domain//F-box//WD domain, G-beta repeat//F-box-like	--	--	GO:0005515	protein binding	--	--	KOG0265	U5 snRNP-specific protein-like factor and related proteins
Cluster-17909.93770	13.3023	114.85	-3.11	0.00045164	0.029976	1259	--	--	--	--	--	--	--	--	--	--	--	--	--	--	--	--	--	--	PF07348//PF02093//PF01436	Syd protein (SUKH-2)//Gag P30 core shell protein//NHL repeat	GO:0019068	virion assembly	GO:0005515	protein binding	GO:0009898	cytoplasmic side of plasma membrane	--	--
Cluster-17909.71073	148.408	798.31	-2.4274	0.00045295	0.030039	6111	762105374	XP_011435252.1	254	1.4e-18	PREDICTED: protein quaking-B-like isoform X4 [Crassostrea gigas]	--	--	--	--	--	--	--	--	--	--	--	--	--	PF00779	BTK motif	GO:0035556	intracellular signal transduction	--	--	--	--	--	--
Cluster-17909.90710	0	37.9601	-Inf	0.00045332	0.030051	1018	--	--	--	--	--	--	--	--	--	--	--	--	--	--	--	--	--	--	--	--	--	--	--	--	--	--	--	--
Cluster-17909.46494	10.4328	113.402	-3.4422	0.00045399	0.030084	3529	762153353	XP_011414710.1	1155	2.7e-123	PREDICTED: soluble guanylate cyclase 88E-like [Crassostrea gigas]>gi|762153355|ref|XP_011414711.1| PREDICTED: soluble guanylate cyclase 88E-like [Crassostrea gigas]>gi|762153357|ref|XP_011414712.1| PREDICTED: soluble guanylate cyclase 88E-like [Crassostrea gigas]>gi|762153359|ref|XP_011414713.1| PREDICTED: soluble guanylate cyclase 88E-like [Crassostrea gigas]>gi|762153361|ref|XP_011414715.1| PRE…	826411940	XM_012687568.1	47	1.37938e-12	PREDICTED: Monomorium pharaonis soluble guanylate cyclase 88E (LOC105840591), transcript variant X7, mRNA	K01769	E4.6.1.2	guanylate cyclase, other	http://www.genome.jp/dbget-bin/www_bget?ko:K01769	Q8INF0	931	1.1e-98	Soluble guanylate cyclase 88E OS=Drosophila melanogaster GN=Gyc88E PE=1 SV=3	PF00211//PF07701	Adenylate and Guanylate cyclase catalytic domain//Heme NO binding associated	GO:0046039//GO:0009190//GO:0035556//GO:0006144//GO:0006182	GTP metabolic process//cyclic nucleotide biosynthetic process//intracellular signal transduction//purine nucleobase metabolic process//cGMP biosynthetic process	GO:0004383//GO:0016849	guanylate cyclase activity//phosphorus-oxygen lyase activity	--	--	KOG4171	Adenylate/guanylate kinase
Cluster-17909.15213	0	21.6022	-Inf	0.00045894	0.030314	6107	762123213	XP_011444579.1	448	4.5e-41	PREDICTED: histone-lysine N-methyltransferase, H3 lysine-79 specific-like isoform X4 [Crassostrea gigas]	--	--	--	--	--	--	--	--	--	Q8INR6	267	1.8e-21	Histone-lysine N-methyltransferase, H3 lysine-79 specific OS=Drosophila melanogaster GN=gpp PE=1 SV=2	PF04728//PF10458//PF12822	Lipoprotein leucine-zipper//Valyl tRNA synthetase tRNA binding arm//Protein of unknown function (DUF3816)	GO:0009098//GO:0006438//GO:0009097//GO:0006810//GO:0009099	leucine biosynthetic process//valyl-tRNA aminoacylation//isoleucine biosynthetic process//transport//valine biosynthetic process	GO:0004832//GO:0000166//GO:0005215//GO:0005524	valine-tRNA ligase activity//nucleotide binding//transporter activity//ATP binding	GO:0005737//GO:0019867	cytoplasm//outer membrane	--	--
Cluster-17909.83875	4.48056	67.5458	-3.9141	0.00046638	0.03065	5566	762167833	XP_011422257.1	352	5.5e-30	PREDICTED: von Willebrand factor D and EGF domain-containing protein-like, partial [Crassostrea gigas]	--	--	--	--	--	--	--	--	--	--	--	--	--	PF06667//PF07945//PF01821	Phage shock protein B//Janus-atracotoxin//Anaphylotoxin-like domain	GO:0009405//GO:0006355//GO:0009271	pathogenesis//regulation of transcription, DNA-templated//phage shock	--	--	GO:0005576	extracellular region	--	--
Cluster-17909.9661	0	21.6714	-Inf	0.00046829	0.030745	3182	762154219	XP_011415172.1	1402	5.5e-152	PREDICTED: solute carrier organic anion transporter family member 4C1-like isoform X2 [Crassostrea gigas]	--	--	--	--	--	K14355	SLCO4C	solute carrier organic anion transporter family, member 4C	http://www.genome.jp/dbget-bin/www_bget?ko:K14355	Q8BGD4	1112	9.8e-120	Solute carrier organic anion transporter family member 4C1 OS=Mus musculus GN=Slco4c1 PE=1 SV=1	PF03216//PF07690//PF07648//PF01029//PF03137//PF00050	Rhabdovirus nucleoprotein//Major Facilitator Superfamily//Kazal-type serine protease inhibitor domain//NusB family//Organic Anion Transporter Polypeptide (OATP) family//Kazal-type serine protease inhibitor domain	GO:0006355//GO:0055085//GO:0006810	regulation of transcription, DNA-templated//transmembrane transport//transport	GO:0005215//GO:0003723//GO:0005515	transporter activity//RNA binding//protein binding	GO:0016020//GO:0019013//GO:0016021	membrane//viral nucleocapsid//integral component of membrane	KOG3626	Organic anion transporter
Cluster-17909.123033	0	25.0179	-Inf	0.00046849	0.030746	1977	--	--	--	--	--	--	--	--	--	--	--	--	--	--	--	--	--	--	PF04513//PF08540//PF01442	Baculovirus polyhedron envelope protein, PEP, C terminus//Hydroxymethylglutaryl-coenzyme A synthase C terminal//Apolipoprotein A1/A4/E domain	GO:0008299//GO:0042157//GO:0006552//GO:0046950//GO:0006084//GO:0006550//GO:0006869//GO:0006574	isoprenoid biosynthetic process//lipoprotein metabolic process//leucine catabolic process//cellular ketone body metabolic process//acetyl-CoA metabolic process//isoleucine catabolic process//lipid transport//valine catabolic process	GO:0008289//GO:0005198//GO:0004421	lipid binding//structural molecule activity//hydroxymethylglutaryl-CoA synthase activity	GO:0019031//GO:0019028//GO:0005576	viral envelope//viral capsid//extracellular region	--	--
Cluster-17909.34350	0	21.306	-Inf	0.00047	0.030811	1982	--	--	--	--	--	--	--	--	--	--	--	--	--	--	--	--	--	--	--	--	--	--	--	--	--	--	--	--
Cluster-17909.73656	0	21.1478	-Inf	0.00047004	0.030811	2770	--	--	--	--	--	--	--	--	--	--	--	--	--	--	--	--	--	--	--	--	--	--	--	--	--	--	--	--
Cluster-17909.103491	59.2384	337.86	-2.5118	0.00047078	0.030835	2136	524889590	XP_005101350.1	172	1.6e-09	PREDICTED: uncharacterized protein LOC101851650 [Aplysia californica]	--	--	--	--	--	--	--	--	--	--	--	--	--	--	--	--	--	--	--	--	--	--	--
Cluster-17909.101740	0	21.1012	-Inf	0.00047424	0.030991	1851	762111018	XP_011438215.1	303	8.8e-25	PREDICTED: uncharacterized protein LOC105335809 [Crassostrea gigas]	--	--	--	--	--	--	--	--	--	--	--	--	--	--	--	--	--	--	--	--	--	--	--
Cluster-17909.75513	0	389.251	-Inf	0.0004751	0.031031	2923	762091417	XP_011428104.1	1109	4.8e-118	PREDICTED: probable inactive serine/threonine-protein kinase DDB_G0274613 [Crassostrea gigas]>gi|405961227|gb|EKC27061.1| Serine/threonine-protein kinase phg2 [Crassostrea gigas]	--	--	--	--	--	--	--	--	--	B2IZD3	132	3.9e-06	Bacterial dynamin-like protein OS=Nostoc punctiforme (strain ATCC 29133 / PCC 73102) GN=Npun_R6513 PE=1 SV=1	PF01048//PF03193//PF00069//PF04799//PF01926//PF07714//PF05049//PF00005//PF04548//PF00735	Phosphorylase superfamily//Protein of unknown function, DUF258//Protein kinase domain//fzo-like conserved region//50S ribosome-binding GTPase//Protein tyrosine kinase//Interferon-inducible GTPase (IIGP)//ABC transporter//AIG1 family//Septin	GO:0006468//GO:0009116//GO:0008053	protein phosphorylation//nucleoside metabolic process//mitochondrial fusion	GO:0005524//GO:0016887//GO:0005525//GO:0003824//GO:0004672//GO:0003924	ATP binding//ATPase activity//GTP binding//catalytic activity//protein kinase activity//GTPase activity	GO:0016020//GO:0016021//GO:0005741	membrane//integral component of membrane//mitochondrial outer membrane	KOG0197	Tyrosine kinases
Cluster-17909.92408	190.865	938.234	-2.2974	0.000477	0.03113	3722	762159392	XP_011417895.1	1086	2.8e-115	PREDICTED: uncharacterized protein LOC105321327 [Crassostrea gigas]	--	--	--	--	--	--	--	--	--	Q5RDQ8	384	3e-35	Metabotropic glutamate receptor 7 OS=Pongo abelii GN=GRM7 PE=2 SV=1	--	--	--	--	--	--	--	--	KOG1056	Glutamate-gated metabotropic ion channel receptor subunit GRM2 and related subunits, G-protein coupled receptor superfamily
Cluster-17909.72764	42.9614	263.375	-2.616	0.00048022	0.031315	3726	762113896	XP_011439715.1	349	8.2e-30	PREDICTED: uncharacterized protein LOC105336922 [Crassostrea gigas]>gi|762113898|ref|XP_011439716.1| PREDICTED: uncharacterized protein LOC105336922 [Crassostrea gigas]>gi|405951411|gb|EKC19326.1| BTB/POZ domain-containing protein KCTD10 [Crassostrea gigas]	--	--	--	--	--	--	--	--	--	--	--	--	--	PF02601//PF01025//PF01496//PF07989//PF00435//PF01763//PF10186//PF07195//PF05478//PF08657//PF05929//PF07464//PF05791	Exonuclease VII, large subunit//GrpE//V-type ATPase 116kDa subunit family//Centrosomin N-terminal motif 1//Spectrin repeat//Herpesvirus UL6 like//Vacuolar sorting 38 and autophagy-related subunit 14//Flagellar hook-associated protein 2 C-terminus//Prominin//DASH complex subunit Spc34//Phage capsid scaffolding protein (GPO) serine peptidase//Apolipophorin-III precursor (apoLp-III)//Bacillus haemol…	GO:0006323//GO:0015991//GO:0007155//GO:0015992//GO:0006869//GO:0006457//GO:0019069//GO:0008608//GO:0009405//GO:0010508//GO:0006308	DNA packaging//ATP hydrolysis coupled proton transport//cell adhesion//proton transport//lipid transport//protein folding//viral capsid assembly//attachment of spindle microtubules to kinetochore//pathogenesis//positive regulation of autophagy//DNA catabolic process	GO:0008289//GO:0051087//GO:0042803//GO:0005515//GO:0008855//GO:0000774//GO:0015078	lipid binding//chaperone binding//protein homodimerization activity//protein binding//exodeoxyribonuclease VII activity//adenyl-nucleotide exchange factor activity//hydrogen ion transmembrane transporter activity	GO:0016021//GO:0009288//GO:0016020//GO:0009318//GO:0005576//GO:0005815//GO:0042729//GO:0033179//GO:0005876	integral component of membrane//bacterial-type flagellum//membrane//exodeoxyribonuclease VII complex//extracellular region//microtubule organizing center//DASH complex//proton-transporting V-type ATPase, V0 domain//spindle microtubule	--	--
Cluster-17909.86314	1.29384	35.9512	-4.7963	0.00048392	0.031507	1273	--	--	--	--	--	--	--	--	--	--	--	--	--	--	--	--	--	--	PF05933	Fungal ATP synthase protein 8 (A6L)	GO:0015992//GO:0015986	proton transport//ATP synthesis coupled proton transport	GO:0015078	hydrogen ion transmembrane transporter activity	GO:0000276	mitochondrial proton-transporting ATP synthase complex, coupling factor F(o)	--	--
Cluster-17909.57806	58.5486	348.571	-2.5737	0.00048724	0.031685	2908	762133293	XP_011449844.1	585	2.8e-57	PREDICTED: tripartite motif-containing protein 2-like [Crassostrea gigas]>gi|405957218|gb|EKC23446.1| Tripartite motif-containing protein 56 [Crassostrea gigas]	--	--	--	--	--	--	--	--	--	Q9BRZ2	185	2.8e-12	E3 ubiquitin-protein ligase TRIM56 OS=Homo sapiens GN=TRIM56 PE=1 SV=3	PF13639//PF05130//PF14634//PF01436//PF00643//PF00097	Ring finger domain//FlgN protein//zinc-RING finger domain//NHL repeat//B-box zinc finger//Zinc finger, C3HC4 type (RING finger)	GO:0044780	bacterial-type flagellum assembly	GO:0046872//GO:0005515//GO:0008270	metal ion binding//protein binding//zinc ion binding	GO:0005622	intracellular	KOG2177	Predicted E3 ubiquitin ligase
Cluster-17909.59371	4.48056	66.6926	-3.8958	0.00048779	0.031708	5218	260831828	XP_002610860.1	353	4e-30	hypothetical protein BRAFLDRAFT_127465 [Branchiostoma floridae]>gi|229296229|gb|EEN66870.1| hypothetical protein BRAFLDRAFT_127465 [Branchiostoma floridae]	--	--	--	--	--	K15116	SLC25A33_36, RIM2	solute carrier family 25, member 33/36	http://www.genome.jp/dbget-bin/www_bget?ko:K15116	Q5ZKP7	310	1.6e-26	Solute carrier family 25 member 36 OS=Gallus gallus GN=SLC25A36 PE=2 SV=1	PF01116	Fructose-bisphosphate aldolase class-II	GO:0005975	carbohydrate metabolic process	GO:0008270//GO:0016832	zinc ion binding//aldehyde-lyase activity	--	--	KOG0757	Mitochondrial carrier protein - Rim2p/Mrs12p
Cluster-17909.45245	0	21.6316	-Inf	0.00048806	0.031713	2535	762159840	XP_011418118.1	430	2.3e-39	PREDICTED: uncharacterized protein LOC105321514 [Crassostrea gigas]>gi|405963579|gb|EKC29141.1| hypothetical protein CGI_10024261 [Crassostrea gigas]	--	--	--	--	--	--	--	--	--	--	--	--	--	PF01436	NHL repeat	--	--	GO:0005515	protein binding	--	--	--	--
Cluster-17909.72099	21.1328	155.2	-2.8766	0.00049387	0.032008	3305	762110282	XP_011437826.1	922	2.6e-96	PREDICTED: uncharacterized protein LOC105335574 isoform X2 [Crassostrea gigas]	--	--	--	--	--	--	--	--	--	Q8N7X2	169	2.3e-10	Protein STPG3 OS=Homo sapiens GN=STPG3 PE=2 SV=1	PF08281	Sigma-70, region 4	GO:0006352//GO:0006355	DNA-templated transcription, initiation//regulation of transcription, DNA-templated	GO:0003700//GO:0016987//GO:0003677	transcription factor activity, sequence-specific DNA binding//sigma factor activity//DNA binding	GO:0005667	transcription factor complex	--	--
Cluster-17909.82117	250.718	1251.33	-2.3193	0.00049607	0.032132	2166	762138523	XP_011452587.1	154	2e-07	PREDICTED: uncharacterized protein LOC105345921 [Crassostrea gigas]>gi|405952542|gb|EKC20340.1| hypothetical protein CGI_10006212 [Crassostrea gigas]	--	--	--	--	--	--	--	--	--	--	--	--	--	PF10156	Subunit 17 of Mediator complex	GO:0006357	regulation of transcription from RNA polymerase II promoter	GO:0001104	RNA polymerase II transcription cofactor activity	GO:0016592	mediator complex	--	--
Cluster-17909.108701	17.8215	137.051	-2.943	0.00050446	0.032598	4304	--	--	--	--	--	--	--	--	--	--	--	--	--	--	--	--	--	--	PF01436//PF00643//PF00628	NHL repeat//B-box zinc finger//PHD-finger	--	--	GO:0005515//GO:0008270	protein binding//zinc ion binding	GO:0005622	intracellular	--	--
Cluster-17909.133442	1.12014	36.0571	-5.0085	0.00050533	0.032641	2931	676490903	XP_009065421.1	1923	2e-212	hypothetical protein LOTGIDRAFT_179683 [Lottia gigantea]>gi|556095189|gb|ESO83842.1| hypothetical protein LOTGIDRAFT_179683 [Lottia gigantea]	--	--	--	--	--	--	--	--	--	Q6ZQ82	1553	6.6e-171	Rho GTPase-activating protein 26 OS=Mus musculus GN=Arhgap26 PE=1 SV=3	PF00620//PF14604//PF10541//PF03114//PF00018	RhoGAP domain//Variant SH3 domain//Nuclear envelope localisation domain//BAR domain//SH3 domain	GO:0007165	signal transduction	GO:0005515	protein binding	GO:0016021//GO:0005737	integral component of membrane//cytoplasm	KOG1451	Oligophrenin-1 and related Rho GTPase-activating proteins
Cluster-17909.129869	2.04726	39.803	-4.2811	0.00050655	0.032681	2409	762133293	XP_011449844.1	425	8.2e-39	PREDICTED: tripartite motif-containing protein 2-like [Crassostrea gigas]>gi|405957218|gb|EKC23446.1| Tripartite motif-containing protein 56 [Crassostrea gigas]	--	--	--	--	--	--	--	--	--	Q9UPN9	201	3.2e-14	E3 ubiquitin-protein ligase TRIM33 OS=Homo sapiens GN=TRIM33 PE=1 SV=3	PF05615//PF01436//PF00643//PF03836//PF05008//PF01442//PF06160//PF04513//PF03938//PF05778//PF07926	Tho complex subunit 7//NHL repeat//B-box zinc finger//RasGAP C-terminus//Vesicle transport v-SNARE protein N-terminus//Apolipoprotein A1/A4/E domain//Septation ring formation regulator, EzrA//Baculovirus polyhedron envelope protein, PEP, C terminus//Outer membrane protein (OmpH-like)//Apolipoprotein CIII (Apo-CIII)//TPR/MLP1/MLP2-like protein	GO:0006886//GO:0007264//GO:0042157//GO:0006606//GO:0000921//GO:0006869//GO:0006397	intracellular protein transport//small GTPase mediated signal transduction//lipoprotein metabolic process//protein import into nucleus//septin ring assembly//lipid transport//mRNA processing	GO:0051082//GO:0008289//GO:0005096//GO:0005515//GO:0005198//GO:0008270	unfolded protein binding//lipid binding//GTPase activator activity//protein binding//structural molecule activity//zinc ion binding	GO:0019031//GO:0016021//GO:0005940//GO:0019028//GO:0005622//GO:0000445//GO:0005576//GO:0016020	viral envelope//integral component of membrane//septin ring//viral capsid//intracellular//THO complex part of transcription export complex//extracellular region//membrane	--	--
Cluster-17909.99637	9.86226	97.6992	-3.3084	0.00051127	0.032908	937	762096492	XP_011430779.1	253	2.8e-19	PREDICTED: low affinity immunoglobulin epsilon Fc receptor-like [Crassostrea gigas]	--	--	--	--	--	K10059	CLEC4E	C-type lectin domain family 4 member E	http://www.genome.jp/dbget-bin/www_bget?ko:K10059	Q6ZS10	213	5.1e-16	C-type lectin domain family 17, member A OS=Homo sapiens GN=CLEC17A PE=1 SV=2	PF00050//PF07648	Kazal-type serine protease inhibitor domain//Kazal-type serine protease inhibitor domain	--	--	GO:0005515	protein binding	--	--	--	--
Cluster-17909.41069	0	20.8427	-Inf	0.00052096	0.033363	1599	762094366	XP_011429663.1	465	1.3e-43	PREDICTED: uncharacterized protein LOC105329875 [Crassostrea gigas]	--	--	--	--	--	--	--	--	--	--	--	--	--	--	--	--	--	--	--	--	--	--	--
Cluster-17909.95818	1.55142	39.5943	-4.6736	0.00052442	0.033485	593	--	--	--	--	--	--	--	--	--	--	--	--	--	--	--	--	--	--	--	--	--	--	--	--	--	--	--	--
Cluster-17909.78892	1834.76	8298.73	-2.1773	0.00052562	0.033542	1792	341579620	AEK81538.1	1928	3.2e-213	beta-actin [Meretrix meretrix]	341579619	JN084197.1	651	0	Meretrix meretrix beta-actin mRNA, complete cds	K05692	ACTB_G1	actin beta/gamma 1	http://www.genome.jp/dbget-bin/www_bget?ko:K05692	P12716	1924	3.9e-214	Actin, cytoplasmic OS=Pisaster ochraceus PE=3 SV=1	--	--	--	--	--	--	--	--	KOG0676	Actin and related proteins
Cluster-17909.82995	0	20.7091	-Inf	0.00052651	0.033585	2696	762086913	XP_011425738.1	1445	4.9e-157	PREDICTED: solute carrier family 13 member 5-like isoform X3 [Crassostrea gigas]>gi|405968447|gb|EKC33519.1| Solute carrier family 13 member 2 [Crassostrea gigas]	94966286	AB231865.1	179	4.39513e-86	Spisula solidissima gene for zinc finger protein Sso-Zic, complete cds	K14445	SLC13A2_3_5	solute carrier family 13 (sodium-dependent dicarboxylate transporter), member 2/3/5	http://www.genome.jp/dbget-bin/www_bget?ko:K14445	Q8CJ44	1047	2.9e-112	Solute carrier family 13 member 5 OS=Rattus norvegicus GN=Slc13a5 PE=2 SV=1	PF03600//PF00939	Citrate transporter//Sodium:sulfate symporter transmembrane region	GO:0055085//GO:0006814//GO:0006810	transmembrane transport//sodium ion transport//transport	GO:0005215	transporter activity	GO:0016020//GO:0016021	membrane//integral component of membrane	KOG1281	Na+/dicarboxylate, Na+/tricarboxylate and phosphate transporters
Cluster-17909.42663	0	69.3304	-Inf	0.00052891	0.033712	997	--	--	--	--	--	--	--	--	--	--	--	--	--	--	--	--	--	--	--	--	--	--	--	--	--	--	--	--
Cluster-17909.84585	18.4307	144.375	-2.9696	0.00052881	0.033712	438	--	--	--	--	--	--	--	--	--	--	--	--	--	--	--	--	--	--	--	--	--	--	--	--	--	--	--	--
Cluster-17909.121985	0	77.701	-Inf	0.00053184	0.033873	3381	762096277	XP_011430662.1	1932	2.1e-213	PREDICTED: exosome component 10-like [Crassostrea gigas]>gi|405972152|gb|EKC36938.1| Exosome component 10 [Crassostrea gigas]	--	--	--	--	--	K12591	RRP6, EXOSC10	exosome complex exonuclease RRP6	http://www.genome.jp/dbget-bin/www_bget?ko:K12591	Q01780	1465	1.2e-160	Exosome component 10 OS=Homo sapiens GN=EXOSC10 PE=1 SV=2	PF00570//PF01612//PF08066	HRDC domain//3'-5' exonuclease//PMC2NT (NUC016) domain	GO:0006396//GO:0006139	RNA processing//nucleobase-containing compound metabolic process	GO:0003676//GO:0008408	nucleic acid binding//3'-5' exonuclease activity	GO:0005622//GO:0000176	intracellular//nuclear exosome (RNase complex)	KOG2206	Exosome 3'-5' exoribonuclease complex, subunit PM/SCL-100 (Rrp6)
Cluster-17909.4735	1.12014	35.6188	-4.9909	0.00053412	0.033978	3558	405963397	EKC28974.1	1370	3.2e-148	Ankyrin repeat domain-containing protein 50 [Crassostrea gigas]	--	--	--	--	--	--	--	--	--	Q4UMH6	484	7.3e-47	Putative ankyrin repeat protein RF_0381 OS=Rickettsia felis (strain ATCC VR-1525 / URRWXCal2) GN=RF_0381 PE=4 SV=1	PF00023//PF07525//PF13606	Ankyrin repeat//SOCS box//Ankyrin repeat	GO:0035556	intracellular signal transduction	GO:0005515	protein binding	--	--	KOG4177	Ankyrin
Cluster-17909.69744	0	20.7866	-Inf	0.00054304	0.034452	759	405964649	EKC30110.1	547	1.8e-53	Activator of basal transcription 1 [Crassostrea gigas]	--	--	--	--	--	K14785	ESF2, ABT1	ESF2/ABP1 family protein	http://www.genome.jp/dbget-bin/www_bget?ko:K14785	Q9QYL7	382	1e-35	Activator of basal transcription 1 OS=Mus musculus GN=Abt1 PE=2 SV=1	PF00076	RNA recognition motif. (a.k.a. RRM, RBD, or RNP domain)	--	--	GO:0003676	nucleic acid binding	--	--	KOG3152	TBP-binding protein, activator of basal transcription (contains rrm motif)
Cluster-17909.32874	0.862561	31.2214	-5.1778	0.00055247	0.034956	1968	762170371	XP_011423613.1	650	5.4e-65	PREDICTED: uncharacterized protein LOC105325648 [Crassostrea gigas]>gi|762170373|ref|XP_011423614.1| PREDICTED: uncharacterized protein LOC105325648 [Crassostrea gigas]>gi|762170375|ref|XP_011423615.1| PREDICTED: uncharacterized protein LOC105325648 [Crassostrea gigas]	--	--	--	--	--	--	--	--	--	Q5ZKF4	299	1.1e-25	High mobility group protein 20A OS=Gallus gallus GN=HMG20A PE=2 SV=1	PF00957	Synaptobrevin	GO:0016192	vesicle-mediated transport	--	--	GO:0016021	integral component of membrane	KOG0381	HMG box-containing protein
Cluster-17909.76319	0	20.7179	-Inf	0.00055889	0.035253	2018	762162979	XP_011419770.1	158	6.3e-08	PREDICTED: uncharacterized protein LOC105322636 isoform X5 [Crassostrea gigas]	--	--	--	--	--	--	--	--	--	--	--	--	--	PF01080//PF02724	Presenilin//CDC45-like protein	GO:0006270	DNA replication initiation	GO:0004190	aspartic-type endopeptidase activity	GO:0016021	integral component of membrane	--	--
Cluster-17909.71232	269.324	1336.72	-2.3113	0.00056241	0.035407	7702	762161457	XP_011418954.1	4291	0	PREDICTED: uncharacterized protein LOC105322112 [Crassostrea gigas]	--	--	--	--	--	--	--	--	--	--	--	--	--	PF08329//PF00041	Chitinase A, N-terminal domain//Fibronectin type III domain	GO:0016998//GO:0006032	cell wall macromolecule catabolic process//chitin catabolic process	GO:0005515//GO:0004568	protein binding//chitinase activity	--	--	--	--
Cluster-17909.75484	142.38	694.288	-2.2858	0.00056656	0.035614	2271	260809252	XP_002599420.1	690	1.4e-69	hypothetical protein BRAFLDRAFT_106563 [Branchiostoma floridae]>gi|229284698|gb|EEN55432.1| hypothetical protein BRAFLDRAFT_106563 [Branchiostoma floridae]	--	--	--	--	--	--	--	--	--	Q5UQ35	135	1.4e-06	Putative ariadne-like RING finger protein R811 OS=Acanthamoeba polyphaga mimivirus GN=MIMI_R811 PE=4 SV=1	PF02342//PF00240//PF14560	TerD domain//Ubiquitin family//Ubiquitin-like domain	GO:0006950	response to stress	GO:0005515	protein binding	--	--	--	--
Cluster-17909.10854	0	20.452	-Inf	0.00056996	0.0358	4299	--	--	--	--	--	--	--	--	--	--	--	--	--	--	--	--	--	--	PF10588	NADH-ubiquinone oxidoreductase-G iron-sulfur binding region	GO:0055114	oxidation-reduction process	GO:0016491	oxidoreductase activity	--	--	--	--
Cluster-17909.132003	0	20.6021	-Inf	0.00058044	0.036291	1621	762148789	XP_011412325.1	917	4.9e-96	PREDICTED: ZZ-type zinc finger-containing protein 3-like [Crassostrea gigas]	--	--	--	--	--	--	--	--	--	Q8IYH5	758	5.6e-79	ZZ-type zinc finger-containing protein 3 OS=Homo sapiens GN=ZZZ3 PE=1 SV=1	--	--	--	--	--	--	--	--	--	--
Cluster-17909.102855	13.8151	126.252	-3.192	0.00058299	0.036395	17099	871232464	XP_012937944.1	8202	0	PREDICTED: LOW QUALITY PROTEIN: dynein heavy chain domain-containing protein 1-like [Aplysia californica]	--	--	--	--	--	--	--	--	--	Q96M86	669	1.2e-67	Dynein heavy chain domain-containing protein 1 OS=Homo sapiens GN=DNHD1 PE=2 SV=2	PF00910//PF00005//PF00437//PF01580//PF03266//PF01926//PF06414//PF00158//PF14532//PF03028//PF03193//PF07728//PF00004//PF07840	RNA helicase//ABC transporter//Type II/IV secretion system protein//FtsK/SpoIIIE family//NTPase//50S ribosome-binding GTPase//Zeta toxin//Sigma-54 interaction domain//Sigma-54 interaction domain//Dynein heavy chain and region D6 of dynein motor//Protein of unknown function, DUF258//AAA domain (dynein-related subfamily)//ATPase family associated with various cellular activities (AAA)//FadR C-termi…	GO:0007017//GO:0006810//GO:0006355//GO:0019217//GO:0007018	microtubule-based process//transport//regulation of transcription, DNA-templated//regulation of fatty acid metabolic process//microtubule-based movement	GO:0016301//GO:0000062//GO:0003677//GO:0008134//GO:0016887//GO:0000166//GO:0003777//GO:0098519//GO:0003723//GO:0003924//GO:0003724//GO:0005525//GO:0005524	kinase activity//fatty-acyl-CoA binding//DNA binding//transcription factor binding//ATPase activity//nucleotide binding//microtubule motor activity//nucleotide phosphatase activity, acting on free nucleotides//RNA binding//GTPase activity//RNA helicase activity//GTP binding//ATP binding	GO:0005874//GO:0030286//GO:0005667	microtubule//dynein complex//transcription factor complex	KOG3595	Dyneins, heavy chain
Cluster-17909.73302	1.12014	35.7816	-4.9975	0.00058397	0.036426	6596	762084009	XP_011424473.1	6541	0	PREDICTED: myoferlin-like isoform X15 [Crassostrea gigas]	874456968	XM_013093964.1	42	1.55838e-09	PREDICTED: Anas platyrhynchos myoferlin (MYOF), transcript variant X11, mRNA	K18261	DYSF	dysferlin	http://www.genome.jp/dbget-bin/www_bget?ko:K18261	O75923	4479	0	Dysferlin OS=Homo sapiens GN=DYSF PE=1 SV=1	PF04732//PF00168//PF05499//PF00957//PF15699//PF08150//PF08165	Intermediate filament head (DNA binding) region//C2 domain//DNA methyltransferase 1-associated protein 1 (DMAP1)//Synaptobrevin//NPR1 interacting//FerB (NUC096) domain//FerA (NUC095) domain	GO:0010112//GO:0045892//GO:0016192	regulation of systemic acquired resistance//negative regulation of transcription, DNA-templated//vesicle-mediated transport	GO:0005515	protein binding	GO:0016021//GO:0005634//GO:0005882	integral component of membrane//nucleus//intermediate filament	KOG1326	Membrane-associated protein FER-1 and related ferlins, contain multiple C2 domains
Cluster-17909.75485	71.8085	428.588	-2.5774	0.00058931	0.036691	2670	260809252	XP_002599420.1	690	1.7e-69	hypothetical protein BRAFLDRAFT_106563 [Branchiostoma floridae]>gi|229284698|gb|EEN55432.1| hypothetical protein BRAFLDRAFT_106563 [Branchiostoma floridae]	--	--	--	--	--	--	--	--	--	Q5UQ35	137	9.4e-07	Putative ariadne-like RING finger protein R811 OS=Acanthamoeba polyphaga mimivirus GN=MIMI_R811 PE=4 SV=1	PF14560//PF02342//PF00240	Ubiquitin-like domain//TerD domain//Ubiquitin family	GO:0006950	response to stress	GO:0005515	protein binding	--	--	--	--
Cluster-34074.2	0	20.681	-Inf	0.00059106	0.036745	3832	762117768	XP_011441749.1	338	1.6e-28	PREDICTED: neo-calmodulin-like [Crassostrea gigas]	--	--	--	--	--	K02183	CALM	calmodulin	http://www.genome.jp/dbget-bin/www_bget?ko:K02183	P93171	296	4.9e-25	Calmodulin OS=Helianthus annuus GN=CAM PE=2 SV=3	PF13833//PF00036//PF01885//PF08361//PF05676//PF13499//PF13202//PF12763//PF10591//PF13405//PF00520	EF-hand domain pair//EF hand//RNA 2'-phosphotransferase, Tpt1 / KptA family//MAATS-type transcriptional repressor, C-terminal region//NADH-ubiquinone oxidoreductase B18 subunit (NDUFB7)//EF-hand domain pair//EF hand//Cytoskeletal-regulatory complex EF hand//Secreted protein acidic and rich in cysteine Ca binding region//EF-hand domain//Ion transport protein	GO:0006814//GO:0007165//GO:0006118//GO:0006744//GO:0006811//GO:0055085//GO:0006388//GO:0015992//GO:0006120	sodium ion transport//signal transduction//obsolete electron transport//ubiquinone biosynthetic process//ion transport//transmembrane transport//tRNA splicing, via endonucleolytic cleavage and ligation//proton transport//mitochondrial electron transport, NADH to ubiquinone	GO:0016772//GO:0003954//GO:0005515//GO:0005216//GO:0008137//GO:0003677//GO:0005509	transferase activity, transferring phosphorus-containing groups//NADH dehydrogenase activity//protein binding//ion channel activity//NADH dehydrogenase (ubiquinone) activity//DNA binding//calcium ion binding	GO:0016020//GO:0005578//GO:0005739	membrane//proteinaceous extracellular matrix//mitochondrion	KOG0027	Calmodulin and related proteins (EF-Hand superfamily)
Cluster-17909.57130	0.74676	31.2985	-5.3893	0.00059274	0.036798	1941	646722195	KDR23275.1	422	1.5e-38	SRR1-like protein [Zootermopsis nevadensis]	--	--	--	--	--	--	--	--	--	Q9UH36	359	1.2e-32	SRR1-like protein OS=Homo sapiens GN=SRRD PE=2 SV=1	PF01637	Archaeal ATPase	--	--	GO:0005524	ATP binding	--	--	--	--
Cluster-17909.111123	0	20.1862	-Inf	0.00059997	0.037172	4222	291243848	XP_002741812.1	1275	3.9e-137	PREDICTED: leucine-rich repeat and WD repeat-containing protein KIAA1239-like [Saccoglossus kowalevskii]	--	--	--	--	--	--	--	--	--	A6H603	824	3.2e-86	NACHT domain- and WD repeat-containing protein 1 OS=Mus musculus GN=Nwd1 PE=2 SV=2	PF00004//PF03193//PF00931//PF00005//PF00102//PF00910//PF00400//PF01637//PF04851	ATPase family associated with various cellular activities (AAA)//Protein of unknown function, DUF258//NB-ARC domain//ABC transporter//Protein-tyrosine phosphatase//RNA helicase//WD domain, G-beta repeat//Archaeal ATPase//Type III restriction enzyme, res subunit	GO:0006570//GO:0006470	tyrosine metabolic process//protein dephosphorylation	GO:0003723//GO:0003924//GO:0004725//GO:0005515//GO:0016787//GO:0003677//GO:0003724//GO:0005525//GO:0043531//GO:0005524//GO:0016887	RNA binding//GTPase activity//protein tyrosine phosphatase activity//protein binding//hydrolase activity//DNA binding//RNA helicase activity//GTP binding//ADP binding//ATP binding//ATPase activity	--	--	KOG3602	WD40 repeat-containing protein
Cluster-41318.0	0	20.4132	-Inf	0.00060155	0.037256	2499	301775210	XP_002923022.1	2583	5e-289	PREDICTED: tyrosine-protein kinase CSK [Ailuropoda melanoleuca]	823421740	XM_004407796.2	2080	0	PREDICTED: Odobenus rosmarus divergens c-src tyrosine kinase (CSK), mRNA	K05728	CSK	c-src tyrosine kinase	http://www.genome.jp/dbget-bin/www_bget?ko:K05728	Q0VBZ0	2363	6.7e-265	Tyrosine-protein kinase CSK OS=Bos taurus GN=CSK PE=2 SV=1	PF00018//PF07714//PF14604//PF00069	SH3 domain//Protein tyrosine kinase//Variant SH3 domain//Protein kinase domain	GO:0006468	protein phosphorylation	GO:0004672//GO:0005515//GO:0005524	protein kinase activity//protein binding//ATP binding	--	--	--	--
Cluster-17909.106483	0	20.2603	-Inf	0.0006097	0.037585	5066	762116701	XP_011441192.1	4166	0	PREDICTED: uncharacterized protein LOC105337942 isoform X5 [Crassostrea gigas]	--	--	--	--	--	--	--	--	--	Q96LX7	270	6.7e-22	Coiled-coil domain-containing protein 17 OS=Homo sapiens GN=CCDC17 PE=1 SV=2	--	--	--	--	--	--	--	--	--	--
Cluster-17909.91217	0	20.5133	-Inf	0.00060986	0.037585	457	--	--	--	--	--	--	--	--	--	--	--	--	--	--	--	--	--	--	--	--	--	--	--	--	--	--	--	--
Cluster-17909.111010	0	20.3979	-Inf	0.00061308	0.037699	1534	--	--	--	--	--	--	--	--	--	--	--	--	--	--	--	--	--	--	--	--	--	--	--	--	--	--	--	--
Cluster-17909.46603	0.538658	39.0496	-6.1798	0.00061334	0.037701	2205	762147384	XP_011457002.1	1287	8.3e-139	PREDICTED: monocarboxylate transporter 12-like isoform X1 [Crassostrea gigas]>gi|762147386|ref|XP_011457003.1| PREDICTED: monocarboxylate transporter 12-like isoform X1 [Crassostrea gigas]>gi|762147388|ref|XP_011457004.1| PREDICTED: monocarboxylate transporter 12-like isoform X1 [Crassostrea gigas]	--	--	--	--	--	--	--	--	--	Q6GM59	420	1.2e-39	Monocarboxylate transporter 12 OS=Xenopus laevis GN=slc16a12 PE=2 SV=1	PF07690//PF10399//PF09594	Major Facilitator Superfamily//Ubiquitinol-cytochrome C reductase Fe-S subunit TAT signal//Protein of unknown function (DUF2029)	GO:0006118//GO:0055085//GO:0055114//GO:0015992//GO:0006119	obsolete electron transport//transmembrane transport//oxidation-reduction process//proton transport//oxidative phosphorylation	GO:0016758//GO:0008121	transferase activity, transferring hexosyl groups//ubiquinol-cytochrome-c reductase activity	GO:0016021	integral component of membrane	--	--
Cluster-17909.60615	0	36.9534	-Inf	0.00061935	0.038008	2598	762128266	XP_011447233.1	154	2.3e-07	PREDICTED: lymphocyte cytosolic protein 2-like isoform X1 [Crassostrea gigas]	--	--	--	--	--	--	--	--	--	--	--	--	--	PF07647//PF00536	SAM domain (Sterile alpha motif)//SAM domain (Sterile alpha motif)	--	--	GO:0005515	protein binding	--	--	--	--
Cluster-38968.1	0	20.3638	-Inf	0.00062721	0.038395	2190	762148755	XP_011412306.1	763	4.8e-78	PREDICTED: E3 ubiquitin-protein ligase PDZRN3-like [Crassostrea gigas]	--	--	--	--	--	--	--	--	--	P68907	208	4.5e-15	E3 ubiquitin-protein ligase PDZRN3 OS=Rattus norvegicus GN=Pdzrn3 PE=1 SV=1	PF14634//PF13639//PF11789//PF03145//PF15965//PF00751//PF16685//PF12861//PF00097//PF02176	zinc-RING finger domain//Ring finger domain//Zinc-finger of the MIZ type in Nse subunit//Seven in absentia protein family//TRAF-like zinc-finger//DM DNA binding domain//zinc RING finger of MSL2//Anaphase-promoting complex subunit 11 RING-H2 finger//Zinc finger, C3HC4 type (RING finger)//TRAF-type zinc finger	GO:0006511//GO:0007275//GO:0016567//GO:0006355	ubiquitin-dependent protein catabolic process//multicellular organismal development//protein ubiquitination//regulation of transcription, DNA-templated	GO:0046872//GO:0061630//GO:0043565//GO:0005515//GO:0008270//GO:0004842	metal ion binding//ubiquitin protein ligase activity//sequence-specific DNA binding//protein binding//zinc ion binding//ubiquitin-protein transferase activity	GO:0005680//GO:0005634	anaphase-promoting complex//nucleus	KOG0297	TNF receptor-associated factor
Cluster-17909.111685	27.7392	192.224	-2.7928	0.00063484	0.038787	1809	762070373	XP_011446148.1	190	1.1e-11	PREDICTED: uncharacterized protein LOC105341332 isoform X1 [Crassostrea gigas]>gi|762070375|ref|XP_011446228.1| PREDICTED: uncharacterized protein LOC105341332 isoform X1 [Crassostrea gigas]	--	--	--	--	--	--	--	--	--	--	--	--	--	PF04632//PF00619	Fusaric acid resistance protein family//Caspase recruitment domain	GO:0006810//GO:0042981	transport//regulation of apoptotic process	--	--	GO:0005886	plasma membrane	--	--
Cluster-17909.69100	0	20.07	-Inf	0.00064229	0.039084	1644	156358374	XP_001624495.1	271	4e-21	predicted protein [Nematostella vectensis]>gi|156211279|gb|EDO32395.1| predicted protein, partial [Nematostella vectensis]	--	--	--	--	--	--	--	--	--	--	--	--	--	PF01166	TSC-22/dip/bun family	GO:0006355	regulation of transcription, DNA-templated	GO:0003700	transcription factor activity, sequence-specific DNA binding	GO:0005667	transcription factor complex	--	--
Cluster-17909.91009	0.37338	25.863	-6.1141	0.00065317	0.039629	2473	--	--	--	--	--	--	--	--	--	--	--	--	--	--	--	--	--	--	PF00584	SecE/Sec61-gamma subunits of protein translocation complex	GO:0006886//GO:0006605	intracellular protein transport//protein targeting	--	--	GO:0016020	membrane	--	--
Cluster-17909.88542	45.4901	267.824	-2.5577	0.00066134	0.040021	1602	762077551	XP_011451350.1	686	3e-69	PREDICTED: neuronal acetylcholine receptor subunit alpha-3-like [Crassostrea gigas]	--	--	--	--	--	--	--	--	--	P23414	418	1.5e-39	Acetylcholine receptor subunit alpha-L1 OS=Schistocerca gregaria PE=2 SV=1	PF02931//PF02932	Neurotransmitter-gated ion-channel ligand binding domain//Neurotransmitter-gated ion-channel transmembrane region	GO:0006811//GO:0006810	ion transport//transport	GO:0005230	extracellular ligand-gated ion channel activity	GO:0016020	membrane	KOG3645	Acetylcholine receptor
Cluster-17909.84962	327.715	1512.57	-2.2065	0.00066186	0.040023	5819	762082219	XP_011423913.1	2037	2.4e-225	PREDICTED: tyrosine-protein kinase SRK2-like [Crassostrea gigas]	--	--	--	--	--	K05703	FYN	tyrosine-protein kinase Fyn	http://www.genome.jp/dbget-bin/www_bget?ko:K05703	Q02977	1221	4.1e-132	Proto-oncogene tyrosine-protein kinase Yrk OS=Gallus gallus GN=YRK PE=2 SV=2	PF14604//PF00069//PF13411//PF06293//PF00018//PF07714	Variant SH3 domain//Protein kinase domain//MerR HTH family regulatory protein//Lipopolysaccharide kinase (Kdo/WaaP) family//SH3 domain//Protein tyrosine kinase	GO:0006468//GO:0006355	protein phosphorylation//regulation of transcription, DNA-templated	GO:0016773//GO:0005524//GO:0003677//GO:0004672//GO:0005515	phosphotransferase activity, alcohol group as acceptor//ATP binding//DNA binding//protein kinase activity//protein binding	GO:0016020	membrane	KOG0197	Tyrosine kinases
Cluster-17909.105537	14.0845	116.635	-3.0498	0.00066524	0.040198	5940	762102356	XP_011433673.1	264	9.4e-20	PREDICTED: unconventional myosin-XVI-like isoform X3 [Crassostrea gigas]	--	--	--	--	--	--	--	--	--	--	--	--	--	PF03884//PF00541//PF03615	Domain of unknown function (DUF329)//Adenoviral fibre protein (knob domain)//GCM motif protein	GO:0006355//GO:0019062	regulation of transcription, DNA-templated//virion attachment to host cell	GO:0008270//GO:0003677	zinc ion binding//DNA binding	GO:0019028	viral capsid	--	--
Cluster-17909.80374	170.437	868.726	-2.3497	0.00067081	0.040475	2438	734559745	KHN86072.1	421	2.4e-38	Lipase -like protein [Toxocara canis]	--	--	--	--	--	--	--	--	--	Q9XTR8	308	1.3e-26	Lipase ZK262.3 OS=Caenorhabditis elegans GN=ZK262.3 PE=1 SV=1	PF01764//PF07819//PF01437//PF00975	Lipase (class 3)//PGAP1-like protein//Plexin repeat//Thioesterase domain	GO:0006505//GO:0009058//GO:0006886//GO:0006629	GPI anchor metabolic process//biosynthetic process//intracellular protein transport//lipid metabolic process	GO:0016788	hydrolase activity, acting on ester bonds	GO:0016020	membrane	--	--
Cluster-17909.106531	6.63697	76.8329	-3.5331	0.00067386	0.040569	1783	762090628	XP_011427695.1	1049	2.7e-111	PREDICTED: ATP-binding cassette sub-family G member 8-like [Crassostrea gigas]>gi|762090630|ref|XP_011427696.1| PREDICTED: ATP-binding cassette sub-family G member 8-like [Crassostrea gigas]>gi|762090632|ref|XP_011427697.1| PREDICTED: ATP-binding cassette sub-family G member 8-like [Crassostrea gigas]>gi|762090634|ref|XP_011427698.1| PREDICTED: ATP-binding cassette sub-family G member 8-like [Cra…	--	--	--	--	--	K05684	ABCG8	ATP-binding cassette, subfamily G (WHITE), member 8 (sterolin 2)	http://www.genome.jp/dbget-bin/www_bget?ko:K05684	Q9H221	721	1.2e-74	ATP-binding cassette sub-family G member 8 OS=Homo sapiens GN=ABCG8 PE=1 SV=1	PF03193//PF00006//PF03205//PF01637//PF13304//PF00005	Protein of unknown function, DUF258//ATP synthase alpha/beta family, nucleotide-binding domain//Molybdopterin guanine dinucleotide synthesis protein B//Archaeal ATPase//AAA domain, putative AbiEii toxin, Type IV TA system//ABC transporter	GO:0006777	Mo-molybdopterin cofactor biosynthetic process	GO:0016887//GO:0003924//GO:0005524//GO:0005525	ATPase activity//GTPase activity//ATP binding//GTP binding	--	--	KOG0061	Transporter, ABC superfamily (Breast cancer resistance protein)
Cluster-17909.67883	0.969939	50.7383	-5.709	0.00067373	0.040569	1582	--	--	--	--	--	--	--	--	--	--	--	--	--	--	--	--	--	--	--	--	--	--	--	--	--	--	--	--
Cluster-17909.46865	0	20.0361	-Inf	0.00067837	0.040765	1355	762088593	XP_011426619.1	1419	2.5e-154	PREDICTED: WD repeat-containing protein 78-like isoform X2 [Crassostrea gigas]	--	--	--	--	--	--	--	--	--	E9PYY5	1039	1.2e-111	WD repeat-containing protein 78 OS=Mus musculus GN=Wdr78 PE=1 SV=1	PF00400	WD domain, G-beta repeat	--	--	GO:0005515	protein binding	--	--	KOG1587	Cytoplasmic dynein intermediate chain
Cluster-17909.106560	0	63.1942	-Inf	0.00069203	0.041285	5091	834962419	AKM49943.1	1086	3.9e-115	MgIL17Rc [Mytilus galloprovincialis]	--	--	--	--	--	--	--	--	--	Q7T2L7	313	7e-27	Interleukin-17 receptor D OS=Gallus gallus GN=IL17RD PE=2 SV=1	PF03604//PF01783//PF12387	DNA directed RNA polymerase, 7 kDa subunit//Ribosomal L32p protein family//Pestivirus NS2 peptidase	GO:0042254//GO:0006351//GO:0006144//GO:0006508//GO:0006412//GO:0006206	ribosome biogenesis//transcription, DNA-templated//purine nucleobase metabolic process//proteolysis//translation//pyrimidine nucleobase metabolic process	GO:0003735//GO:0003899//GO:0016817//GO:0003968//GO:0004252//GO:0004197//GO:0070008//GO:0017111//GO:0003677	structural constituent of ribosome//DNA-directed RNA polymerase activity//hydrolase activity, acting on acid anhydrides//RNA-directed RNA polymerase activity//serine-type endopeptidase activity//cysteine-type endopeptidase activity//serine-type exopeptidase activity//nucleoside-triphosphatase activity//DNA binding	GO:0031379//GO:0015934//GO:0005730//GO:0005840	RNA-directed RNA polymerase complex//large ribosomal subunit//nucleolus//ribosome	--	--
Cluster-17909.74577	4.88587	62.8014	-3.6841	0.00069205	0.041285	2507	762129948	XP_011448101.1	355	1.1e-30	PREDICTED: titin-like isoform X10 [Crassostrea gigas]	--	--	--	--	--	--	--	--	--	A2ASS6	304	3.8e-26	Titin OS=Mus musculus GN=Ttn PE=1 SV=1	PF00041//PF16794//PF01108//PF16656	Fibronectin type III domain//Fibronectin-III type domain//Tissue factor//Purple acid Phosphatase, N-terminal domain	GO:0019497//GO:0006771	hexachlorocyclohexane metabolic process//riboflavin metabolic process	GO:0003993//GO:0046872//GO:0005515	acid phosphatase activity//metal ion binding//protein binding	--	--	KOG0613	Projectin/twitchin and related proteins
Cluster-17909.93699	440.25	2071.49	-2.2343	0.0006919	0.041285	2682	762154519	XP_011415330.1	1452	7.4e-158	PREDICTED: laccase-3-like [Crassostrea gigas]	--	--	--	--	--	--	--	--	--	Q0IQU1	394	1.5e-36	Laccase-22 OS=Oryza sativa subsp. japonica GN=LAC22 PE=2 SV=2	PF07731//PF07732//PF00394	Multicopper oxidase//Multicopper oxidase//Multicopper oxidase	GO:0055114	oxidation-reduction process	GO:0016491//GO:0005507	oxidoreductase activity//copper ion binding	--	--	KOG1263	Multicopper oxidases
Cluster-17909.94658	8.01468	86.2188	-3.4273	0.00070854	0.042054	1633	--	--	--	--	--	--	--	--	--	--	--	--	--	--	--	--	--	--	PF04513//PF04728//PF06179	Baculovirus polyhedron envelope protein, PEP, C terminus//Lipoprotein leucine-zipper//Surfeit locus protein 5 subunit 22 of Mediator complex	GO:0006357	regulation of transcription from RNA polymerase II promoter	GO:0005198//GO:0001104	structural molecule activity//RNA polymerase II transcription cofactor activity	GO:0019031//GO:0019867//GO:0019028//GO:0016592	viral envelope//outer membrane//viral capsid//mediator complex	--	--
Cluster-17909.68586	2.90982	72.5466	-4.6399	0.0007132	0.042239	2286	762118408	XP_011442090.1	953	4.6e-100	PREDICTED: leucine-rich repeat-containing protein 45-like isoform X2 [Crassostrea gigas]	--	--	--	--	--	--	--	--	--	A0JPI9	525	8.2e-52	Leucine-rich repeat-containing protein 74A OS=Rattus norvegicus GN=Lrrc74a PE=2 SV=1	PF00036//PF13833//PF13405//PF10591//PF12763//PF00752//PF13855//PF00560//PF13499//PF13202	EF hand//EF-hand domain pair//EF-hand domain//Secreted protein acidic and rich in cysteine Ca binding region//Cytoskeletal-regulatory complex EF hand//XPG N-terminal domain//Leucine rich repeat//Leucine Rich Repeat//EF-hand domain pair//EF hand	GO:0006281//GO:0007165	DNA repair//signal transduction	GO:0005509//GO:0005515//GO:0004518	calcium ion binding//protein binding//nuclease activity	GO:0005578	proteinaceous extracellular matrix	--	--
Cluster-17909.95311	3.97871	51.1632	-3.6847	0.00072606	0.04283	1783	--	--	--	--	--	--	--	--	--	--	--	--	--	--	--	--	--	--	--	--	--	--	--	--	--	--	--	--
Cluster-17909.103442	0	19.7598	-Inf	0.00072685	0.042861	1700	762150706	XP_011413318.1	1661	2.7e-182	PREDICTED: nuclear cap-binding protein subunit 1-like [Crassostrea gigas]>gi|405966159|gb|EKC31472.1| Nuclear cap-binding protein subunit 1 [Crassostrea gigas]	831520254	XM_012861759.1	72	8.32935e-27	PREDICTED: Fundulus heteroclitus nuclear cap binding protein subunit 1, 80kDa (ncbp1), mRNA	K12882	NCBP1, CBP80	nuclear cap-binding protein subunit 1	http://www.genome.jp/dbget-bin/www_bget?ko:K12882	Q09161	1296	2.4e-141	Nuclear cap-binding protein subunit 1 OS=Homo sapiens GN=NCBP1 PE=1 SV=1	PF09090//PF09088	MIF4G like//MIF4G like	GO:0016070	RNA metabolic process	--	--	--	--	KOG1104	Nuclear cap-binding complex, subunit NCBP1/CBP80
Cluster-17909.87248	17.1242	126.027	-2.8796	0.00072823	0.042927	1143	--	--	--	--	--	94966286	AB231865.1	61	7.2211e-21	Spisula solidissima gene for zinc finger protein Sso-Zic, complete cds	--	--	--	--	--	--	--	--	--	--	--	--	--	--	--	--	--	--
Cluster-17909.89479	65.4395	347.323	-2.408	0.0007324	0.043142	2242	762162954	XP_011419757.1	324	3.9e-27	PREDICTED: uncharacterized protein LOC105322631 isoform X3 [Crassostrea gigas]>gi|762162956|ref|XP_011419758.1| PREDICTED: uncharacterized protein LOC105322631 isoform X4 [Crassostrea gigas]	--	--	--	--	--	--	--	--	--	--	--	--	--	PF01607	Chitin binding Peritrophin-A domain	GO:0006030	chitin metabolic process	GO:0008061	chitin binding	GO:0005576	extracellular region	--	--
Cluster-17909.73810	123.364	638.639	-2.3721	0.00074013	0.043466	1435	762126500	XP_011446310.1	539	2.9e-52	PREDICTED: neuronal acetylcholine receptor subunit alpha-6-like [Crassostrea gigas]>gi|405963387|gb|EKC28964.1| Neuronal acetylcholine receptor subunit alpha-6 [Crassostrea gigas]	--	--	--	--	--	--	--	--	--	Q27218	253	1.8e-20	Acetylcholine receptor subunit beta-type lev-1 OS=Caenorhabditis elegans GN=lev-1 PE=1 SV=1	PF02931//PF02932	Neurotransmitter-gated ion-channel ligand binding domain//Neurotransmitter-gated ion-channel transmembrane region	GO:0006810//GO:0006811	transport//ion transport	GO:0005230	extracellular ligand-gated ion channel activity	GO:0016020	membrane	KOG3645	Acetylcholine receptor
Cluster-17909.74507	0	19.4097	-Inf	0.00075294	0.043996	2510	762162386	XP_011419453.1	1237	5.9e-133	PREDICTED: homer protein homolog 2-like isoform X6 [Crassostrea gigas]	676479465	XM_009063509.1	91	3.39172e-37	Lottia gigantea hypothetical protein partial mRNA	K15010	HOMER	homer	http://www.genome.jp/dbget-bin/www_bget?ko:K15010	Q9Z2Y3	726	4.4e-75	Homer protein homolog 1 OS=Mus musculus GN=Homer1 PE=1 SV=2	PF06156//PF04508//PF02388//PF07851//PF04111//PF08826//PF13851//PF01025//PF10473//PF05557//PF11365//PF04632//PF00769//PF07989//PF17060//PF05531//PF09392//PF16716//PF04977	Protein of unknown function (DUF972)//Viral A-type inclusion protein repeat//FemAB family//TMPIT-like protein//Autophagy protein Apg6//DMPK coiled coil domain like//Growth-arrest specific micro-tubule binding//GrpE//Leucine-rich repeats of kinetochore protein Cenp-F/LEK1//Mitotic checkpoint protein//Protein of unknown function (DUF3166)//Fusaric acid resistance protein family//Ezrin/radixin/moesi…	GO:0051607//GO:0006810//GO:0006457//GO:0048870//GO:0007094//GO:0006260//GO:0010506//GO:0009252//GO:0030474//GO:0016032//GO:0071988//GO:0009405//GO:0006914//GO:0009069//GO:0015031//GO:0016310//GO:0006468//GO:0007049	defense response to virus//transport//protein folding//cell motility//mitotic spindle assembly checkpoint//DNA replication//regulation of autophagy//peptidoglycan biosynthetic process//spindle pole body duplication//viral process//protein localization to spindle pole body//pathogenesis//autophagy//serine family amino acid metabolic process//protein transport//phosphorylation//protein phosphorylat…	GO:0045502//GO:0008092//GO:0008134//GO:0051087//GO:0016755//GO:0005524//GO:0000774//GO:0004674//GO:0042803	dynein binding//cytoskeletal protein binding//transcription factor binding//chaperone binding//transferase activity, transferring amino-acyl groups//ATP binding//adenyl-nucleotide exchange factor activity//protein serine/threonine kinase activity//protein homodimerization activity	GO:0005615//GO:0030286//GO:0005815//GO:0019898//GO:0005667//GO:0005886//GO:0005737//GO:0031514//GO:0016021//GO:0019028	extracellular space//dynein complex//microtubule organizing center//extrinsic component of membrane//transcription factor complex//plasma membrane//cytoplasm//motile cilium//integral component of membrane//viral capsid	KOG0239	Kinesin (KAR3 subfamily)
Cluster-17909.113874	9.15719	73.1131	-2.9972	0.00075414	0.043999	7918	762113441	XP_011439478.1	484	3.9e-45	PREDICTED: uncharacterized protein LOC105336742 isoform X3 [Crassostrea gigas]	--	--	--	--	--	K10153	IRF2	interferon regulatory factor 2	http://www.genome.jp/dbget-bin/www_bget?ko:K10153	P23906	389	1.7e-35	Interferon regulatory factor 2 OS=Mus musculus GN=Irf2 PE=1 SV=1	PF00096//PF02202//PF13912//PF00605	Zinc finger, C2H2 type//Tachykinin family//C2H2-type zinc finger//Interferon regulatory factor transcription factor	GO:0007268//GO:0007217	synaptic transmission//tachykinin receptor signaling pathway	GO:0000975//GO:0046872	regulatory region DNA binding//metal ion binding	--	--	KOG1721	FOG: Zn-finger
Cluster-17909.73413	0	23.1118	-Inf	0.00075445	0.043999	1419	260806492	XP_002598118.1	322	4.2e-27	hypothetical protein BRAFLDRAFT_85664 [Branchiostoma floridae]>gi|229283389|gb|EEN54130.1| hypothetical protein BRAFLDRAFT_85664, partial [Branchiostoma floridae]	--	--	--	--	--	K04659	THBS2S	thrombospondin 2/3/4/5	http://www.genome.jp/dbget-bin/www_bget?ko:K04659	P35442	302	3.7e-26	Thrombospondin-2 OS=Homo sapiens GN=THBS2 PE=1 SV=2	--	--	--	--	--	--	--	--	KOG3611	Semaphorins
Cluster-17909.132851	0	32.237	-Inf	0.00075531	0.044017	5972	762124044	XP_011445023.1	1731	7.4e-190	PREDICTED: uncharacterized protein LOC105340589 isoform X2 [Crassostrea gigas]	--	--	--	--	--	K12968	ADAR, ADAR1	double-stranded RNA-specific adenosine deaminase	http://www.genome.jp/dbget-bin/www_bget?ko:K12968	Q99MU3	1130	1.5e-121	Double-stranded RNA-specific adenosine deaminase OS=Mus musculus GN=Adar PE=1 SV=2	PF02295//PF02137	Adenosine deaminase z-alpha domain//Adenosine-deaminase (editase) domain	GO:0006144//GO:0006396//GO:0006807	purine nucleobase metabolic process//RNA processing//nitrogen compound metabolic process	GO:0003723//GO:0003726//GO:0004000	RNA binding//double-stranded RNA adenosine deaminase activity//adenosine deaminase activity	--	--	KOG2777	tRNA-specific adenosine deaminase 1
Cluster-17909.51047	26.1768	162.835	-2.6371	0.00076017	0.044206	2068	762117909	XP_011441822.1	1933	9.6e-214	PREDICTED: 26S proteasome non-ATPase regulatory subunit 12-like [Crassostrea gigas]>gi|405974623|gb|EKC39252.1| 26S proteasome non-ATPase regulatory subunit 12 [Crassostrea gigas]	844865977	XM_012943747.1	70	1.31561e-25	Schistosoma haematobium 26S proteasome non-ATPase regulatory subunit 12 partial mRNA	K03035	PSMD12, RPN5	26S proteasome regulatory subunit N5	http://www.genome.jp/dbget-bin/www_bget?ko:K03035	Q2KJ25	1541	1.1e-169	26S proteasome non-ATPase regulatory subunit 12 OS=Bos taurus GN=PSMD12 PE=2 SV=3	PF01399	PCI domain	--	--	GO:0005515	protein binding	--	--	KOG1498	26S proteasome regulatory complex, subunit RPN5/PSMD12
Cluster-17909.53122	4.93357	59.2043	-3.585	0.00076469	0.044381	5698	762149845	XP_011412865.1	2086	4.8e-231	PREDICTED: katanin p60 ATPase-containing subunit A-like 2 isoform X15 [Crassostrea gigas]	676422884	XM_009045778.1	225	2.50951e-111	Lottia gigantea hypothetical protein mRNA	K07767	KATNA1	katanin p60 ATPase-containing subunit A1	http://www.genome.jp/dbget-bin/www_bget?ko:K07767	A0JMA9	1526	1.7e-167	Katanin p60 ATPase-containing subunit A-like 2 OS=Xenopus tropicalis GN=katnal2 PE=2 SV=1	PF05496//PF01695//PF08513//PF02367//PF01057//PF00910//PF10640//PF07724//PF06068//PF07728//PF00004//PF00158//PF03999	Holliday junction DNA helicase ruvB N-terminus//IstB-like ATP binding protein//LisH//Threonylcarbamoyl adenosine biosynthesis protein TsaE//Parvovirus non-structural protein NS1//RNA helicase//mRNA capping enzyme N-terminal, ATPase and guanylyltransferase//AAA domain (Cdc48 subfamily)//TIP49 C-terminus//AAA domain (dynein-related subfamily)//ATPase family associated with various cellular activiti…	GO:0000910//GO:0006310//GO:0002949//GO:0000226//GO:0006355//GO:0019079//GO:0006370//GO:0006281	cytokinesis//DNA recombination//tRNA threonylcarbamoyladenosine modification//microtubule cytoskeleton organization//regulation of transcription, DNA-templated//viral genome replication//7-methylguanosine mRNA capping//DNA repair	GO:0008017//GO:0016887//GO:0008134//GO:0003724//GO:0009378//GO:0005524//GO:0004651//GO:0004484//GO:0003678//GO:0005515//GO:0003723	microtubule binding//ATPase activity//transcription factor binding//RNA helicase activity//four-way junction helicase activity//ATP binding//polynucleotide 5'-phosphatase activity//mRNA guanylyltransferase activity//DNA helicase activity//protein binding//RNA binding	GO:0009379//GO:0045298//GO:0005657//GO:0005667	Holliday junction helicase complex//tubulin complex//replication fork//transcription factor complex	KOG0739	AAA+-type ATPase
Cluster-17909.49076	0	80.4155	-Inf	0.00076673	0.044427	1243	--	--	--	--	--	--	--	--	--	--	--	--	--	--	--	--	--	--	--	--	--	--	--	--	--	--	--	--
Cluster-17909.108974	4.50406	58.712	-3.7044	0.00078556	0.045361	974	--	--	--	--	--	--	--	--	--	--	--	--	--	--	--	--	--	--	--	--	--	--	--	--	--	--	--	--
Cluster-17909.76102	0	20.9152	-Inf	0.00079715	0.045866	1929	--	--	--	--	--	--	--	--	--	--	--	--	--	--	--	--	--	--	--	--	--	--	--	--	--	--	--	--
Cluster-17909.133386	1.72512	36.6085	-4.4074	0.0008043	0.046182	3051	--	--	--	--	--	--	--	--	--	--	--	--	--	--	--	--	--	--	PF08328	Adenylosuccinate lyase C-terminal	GO:0006522//GO:0006188//GO:0009152//GO:0006144//GO:0006531	alanine metabolic process//IMP biosynthetic process//purine ribonucleotide biosynthetic process//purine nucleobase metabolic process//aspartate metabolic process	GO:0004018	N6-(1,2-dicarboxyethyl)AMP AMP-lyase (fumarate-forming) activity	--	--	--	--
Cluster-17909.6357	0	19.5465	-Inf	0.00081043	0.046485	2824	762123651	XP_011444812.1	912	3.2e-95	PREDICTED: uncharacterized protein LOC105340464 [Crassostrea gigas]	--	--	--	--	--	--	--	--	--	--	--	--	--	PF07664	Ferrous iron transport protein B C terminus	GO:0015684	ferrous iron transport	GO:0015093	ferrous iron transmembrane transporter activity	GO:0016021	integral component of membrane	--	--
Cluster-17909.62289	42.9127	278.017	-2.6957	0.00081298	0.046568	2972	676457345	XP_009054619.1	1637	2.9e-179	hypothetical protein LOTGIDRAFT_202459 [Lottia gigantea]>gi|556106038|gb|ESO94690.1| hypothetical protein LOTGIDRAFT_202459 [Lottia gigantea]	1005952082	XM_015928917.1	153	1.37774e-71	PREDICTED: Tetranychus urticae 2-oxoisovalerate dehydrogenase subunit alpha, mitochondrial-like (LOC107361956), mRNA	K00166	BCKDHA, bkdA1	2-oxoisovalerate dehydrogenase E1 component alpha subunit	http://www.genome.jp/dbget-bin/www_bget?ko:K00166	Q8HXY4	1513	2.9e-166	2-oxoisovalerate dehydrogenase subunit alpha, mitochondrial OS=Macaca fascicularis GN=BCKDHA PE=2 SV=1	PF00676//PF13292//PF02775	Dehydrogenase E1 component//1-deoxy-D-xylulose-5-phosphate synthase//Thiamine pyrophosphate enzyme, C-terminal TPP binding domain	GO:0016114//GO:0006694//GO:0008152	terpenoid biosynthetic process//steroid biosynthetic process//metabolic process	GO:0030976//GO:0008661//GO:0003824//GO:0016624	thiamine pyrophosphate binding//1-deoxy-D-xylulose-5-phosphate synthase activity//catalytic activity//oxidoreductase activity, acting on the aldehyde or oxo group of donors, disulfide as acceptor	--	--	KOG1182	Branched chain alpha-keto acid dehydrogenase complex, alpha subunit
Cluster-17909.87222	777.602	3322.98	-2.0954	0.00081301	0.046568	5152	871206166	XP_012936274.1	1433	2.3e-155	PREDICTED: uncharacterized protein LOC101856621 isoform X1 [Aplysia californica]	--	--	--	--	--	--	--	--	--	O75445	441	1e-41	Usherin OS=Homo sapiens GN=USH2A PE=1 SV=3	PF07714//PF00069//PF01833	Protein tyrosine kinase//Protein kinase domain//IPT/TIG domain	GO:0006468	protein phosphorylation	GO:0004672//GO:0005515//GO:0005524	protein kinase activity//protein binding//ATP binding	--	--	KOG1024	Receptor-like protein tyrosine kinase RYK/derailed
Cluster-17909.26605	15.1282	117.703	-2.9598	0.00082113	0.046907	2910	762120671	XP_011443254.1	345	1.9e-29	PREDICTED: transcription intermediary factor 1-alpha-like [Crassostrea gigas]>gi|405952481|gb|EKC20287.1| Tripartite motif-containing protein 56 [Crassostrea gigas]	--	--	--	--	--	--	--	--	--	--	--	--	--	PF00643//PF01436	B-box zinc finger//NHL repeat	--	--	GO:0005515//GO:0008270	protein binding//zinc ion binding	GO:0005622	intracellular	--	--
Cluster-17909.98871	1.8669	39.9487	-4.4194	0.00082899	0.047236	1069	145502393	XP_001437175.1	232	8.7e-17	hypothetical protein [Paramecium tetraurelia strain d4-2]>gi|124404323|emb|CAK69778.1| unnamed protein product [Paramecium tetraurelia]	--	--	--	--	--	--	--	--	--	--	--	--	--	--	--	--	--	--	--	--	--	--	--
Cluster-17909.76880	32.0611	198.336	-2.6291	0.00083084	0.047308	5216	763431355	AJQ21524.1	2577	5.1e-288	NOD-like receptor 1 [Mytilus galloprovincialis]	--	--	--	--	--	--	--	--	--	F6R2G2	179	2.5e-11	NLR family CARD domain-containing protein 4 OS=Xenopus tropicalis GN=nlrc4 PE=2 SV=2	PF00619//PF00005	Caspase recruitment domain//ABC transporter	GO:0042981	regulation of apoptotic process	GO:0005524//GO:0016887	ATP binding//ATPase activity	--	--	--	--
Cluster-17909.75506	587.739	2658.55	-2.1774	0.00084454	0.047972	2892	762091417	XP_011428104.1	1109	4.8e-118	PREDICTED: probable inactive serine/threonine-protein kinase DDB_G0274613 [Crassostrea gigas]>gi|405961227|gb|EKC27061.1| Serine/threonine-protein kinase phg2 [Crassostrea gigas]	--	--	--	--	--	--	--	--	--	B2IZD3	132	3.9e-06	Bacterial dynamin-like protein OS=Nostoc punctiforme (strain ATCC 29133 / PCC 73102) GN=Npun_R6513 PE=1 SV=1	PF05049//PF00005//PF00735//PF04548//PF07714//PF01926//PF04799//PF00069//PF01048//PF03193	Interferon-inducible GTPase (IIGP)//ABC transporter//Septin//AIG1 family//Protein tyrosine kinase//50S ribosome-binding GTPase//fzo-like conserved region//Protein kinase domain//Phosphorylase superfamily//Protein of unknown function, DUF258	GO:0008053//GO:0009116//GO:0006468	mitochondrial fusion//nucleoside metabolic process//protein phosphorylation	GO:0003924//GO:0004672//GO:0005525//GO:0003824//GO:0016887//GO:0005524	GTPase activity//protein kinase activity//GTP binding//catalytic activity//ATPase activity//ATP binding	GO:0005741//GO:0016021//GO:0016020	mitochondrial outer membrane//integral component of membrane//membrane	KOG0197	Tyrosine kinases
Cluster-17909.99617	0	19.5067	-Inf	0.00084651	0.04805	1215	--	--	--	--	--	--	--	--	--	--	--	--	--	--	--	--	--	--	--	--	--	--	--	--	--	--	--	--
Cluster-17909.25210	4.74409	58.4119	-3.6221	0.00084724	0.048075	2579	762099600	XP_011432229.1	1416	1.1e-153	PREDICTED: centrosomal protein of 164 kDa-like isoform X4 [Crassostrea gigas]>gi|762099602|ref|XP_011432230.1| PREDICTED: centrosomal protein of 164 kDa-like isoform X4 [Crassostrea gigas]	--	--	--	--	--	--	--	--	--	Q6AY08	269	4.5e-22	Amyotrophic lateral sclerosis 2 chromosomal region candidate gene 12 protein homolog OS=Rattus norvegicus GN=Als2cr12 PE=2 SV=1	PF14089//PF11382//PF03361	KinB-signalling pathway activation in sporulation//Copper transport outer membrane protein, MctB//Herpes virus intermediate/early protein 2/3	GO:0006355//GO:0045881//GO:0006810	regulation of transcription, DNA-templated//positive regulation of sporulation resulting in formation of a cellular spore//transport	--	--	--	--	KOG4593	Mitotic checkpoint protein MAD1
Cluster-17909.90531	78.0946	391.652	-2.3263	0.0008518	0.048267	5188	762151068	XP_011413510.1	2302	3.9e-256	PREDICTED: adenylate kinase 9-like isoform X1 [Crassostrea gigas]	--	--	--	--	--	K18533	AK9	adenylate/nucleoside-diphosphate kinase	http://www.genome.jp/dbget-bin/www_bget?ko:K18533	Q5TCS8	1568	2.1e-172	Adenylate kinase 9 OS=Homo sapiens GN=AK9 PE=1 SV=2	PF00910//PF02224//PF08477//PF07728//PF01926//PF00004	RNA helicase//Cytidylate kinase//Ras of Complex, Roc, domain of DAPkinase//AAA domain (dynein-related subfamily)//50S ribosome-binding GTPase//ATPase family associated with various cellular activities (AAA)	GO:0006139//GO:0006206//GO:0007264	nucleobase-containing compound metabolic process//pyrimidine nucleobase metabolic process//small GTPase mediated signal transduction	GO:0003723//GO:0003724//GO:0005525//GO:0005524//GO:0004127//GO:0016887	RNA binding//RNA helicase activity//GTP binding//ATP binding//cytidylate kinase activity//ATPase activity	--	--	KOG3078	Adenylate kinase
Cluster-17909.80635	433.306	1837.33	-2.0842	0.00085713	0.048535	1813	762112952	XP_011439223.1	391	5.4e-35	PREDICTED: short-chain collagen C4-like [Crassostrea gigas]>gi|405970554|gb|EKC35450.1| hypothetical protein CGI_10022581 [Crassostrea gigas]	--	--	--	--	--	--	--	--	--	--	--	--	--	--	--	--	--	--	--	--	--	--	--
Cluster-17909.89444	46.5576	272.496	-2.5491	0.00085835	0.048588	2570	762163156	XP_011419865.1	260	1.2e-19	PREDICTED: uncharacterized protein LOC105322711 [Crassostrea gigas]>gi|762163158|ref|XP_011419866.1| PREDICTED: uncharacterized protein LOC105322711 [Crassostrea gigas]>gi|762163160|ref|XP_011419867.1| PREDICTED: uncharacterized protein LOC105322711 [Crassostrea gigas]	--	--	--	--	--	--	--	--	--	P79217	129	7.7e-06	Neuropeptide Y receptor type 6 OS=Oryctolagus cuniculus GN=NPY6R PE=2 SV=1	PF07782//PF02706//PF00001	DC-STAMP-like protein//Chain length determinant protein//7 transmembrane receptor (rhodopsin family)	GO:0009103//GO:0007186	lipopolysaccharide biosynthetic process//G-protein coupled receptor signaling pathway	GO:0004930	G-protein coupled receptor activity	GO:0016021//GO:0016020	integral component of membrane//membrane	--	--
Cluster-17909.89167	2.61366	46.8621	-4.1643	0.00086295	0.048798	2933	676479532	XP_009061776.1	757	3.2e-77	hypothetical protein LOTGIDRAFT_166465 [Lottia gigantea]>gi|556098932|gb|ESO87584.1| hypothetical protein LOTGIDRAFT_166465 [Lottia gigantea]	--	--	--	--	--	--	--	--	--	O75095	358	2.4e-32	Multiple epidermal growth factor-like domains protein 6 OS=Homo sapiens GN=MEGF6 PE=1 SV=4	--	--	--	--	--	--	--	--	KOG0994	Extracellular matrix glycoprotein Laminin subunit beta
Cluster-17909.48472	51.4204	298.419	-2.5369	0.00086427	0.048838	11239	762087147	XP_011425857.1	1831	3.5e-201	PREDICTED: uncharacterized protein LOC105327225 isoform X5 [Crassostrea gigas]	--	--	--	--	--	--	--	--	--	G3UYX5	172	3.5e-10	Regulator of G-protein signaling 22 OS=Mus musculus GN=Rgs22 PE=1 SV=1	PF05353//PF06397	Delta Atracotoxin//Desulfoferrodoxin, N-terminal domain	GO:0006810//GO:0009405	transport//pathogenesis	GO:0005506//GO:0019871	iron ion binding//sodium channel inhibitor activity	GO:0005576	extracellular region	--	--
Cluster-17909.104467	0	18.6576	-Inf	0.00088675	0.049954	3909	762120361	XP_011443107.1	1380	2.4e-149	PREDICTED: spermine oxidase-like [Crassostrea gigas]>gi|405974239|gb|EKC38899.1| Spermine oxidase [Crassostrea gigas]	--	--	--	--	--	K12259	SMOX, PAO5	spermine oxidase	http://www.genome.jp/dbget-bin/www_bget?ko:K12259	Q9NWM0	770	5.5e-80	Spermine oxidase OS=Homo sapiens GN=SMOX PE=1 SV=1	PF06100//PF01494//PF02891//PF00070//PF01593//PF01266//PF07992//PF00743//PF02702	MCRA family//FAD binding domain//MIZ/SP-RING zinc finger//Pyridine nucleotide-disulphide oxidoreductase//Flavin containing amine oxidoreductase//FAD dependent oxidoreductase//Pyridine nucleotide-disulphide oxidoreductase//Flavin-binding monooxygenase-like//Osmosensitive K+ channel His kinase sensor domain	GO:0006631//GO:0016310//GO:0055114//GO:0000160	fatty acid metabolic process//phosphorylation//oxidation-reduction process//phosphorelay signal transduction system	GO:0016491//GO:0050151//GO:0004499//GO:0050661//GO:0008270//GO:0071949//GO:0000155//GO:0050660//GO:0004673	oxidoreductase activity//oleate hydratase activity//N,N-dimethylaniline monooxygenase activity//NADP binding//zinc ion binding//FAD binding//phosphorelay sensor kinase activity//flavin adenine dinucleotide binding//protein histidine kinase activity	GO:0016020//GO:0009365	membrane//protein histidine kinase complex	KOG0029	Amine oxidase
Cluster-17909.106121	0	18.7216	-Inf	0.00088911	0.049973	1598	762089025	XP_011426848.1	1057	2.8e-112	PREDICTED: ubiquitin-conjugating enzyme E2 U-like [Crassostrea gigas]>gi|405964444|gb|EKC29930.1| Ubiquitin-conjugating enzyme E2 U [Crassostrea gigas]	--	--	--	--	--	K10584	UBE2U	ubiquitin-conjugating enzyme E2 U	http://www.genome.jp/dbget-bin/www_bget?ko:K10584	Q95LM1	350	1.1e-31	Ubiquitin-conjugating enzyme E2 U OS=Macaca fascicularis GN=UBE2U PE=2 SV=1	--	--	--	--	--	--	--	--	KOG0419	Ubiquitin-protein ligase
Cluster-17909.51081	0	30.9985	-Inf	0.00088895	0.049973	6924	762143061	XP_011454768.1	1311	4.3e-141	PREDICTED: histone acetyltransferase KAT6B-like [Crassostrea gigas]	585675655	XM_006818758.1	176	5.29268e-84	PREDICTED: Saccoglossus kowalevskii histone acetyltransferase KAT6B-like (LOC102802108), mRNA	K11305	MYST3, KAT6A	histone acetyltransferase MYST3	http://www.genome.jp/dbget-bin/www_bget?ko:K11305	Q8BZ21	1082	6.4e-116	Histone acetyltransferase KAT6A OS=Mus musculus GN=Kat6a PE=1 SV=2	PF01530//PF00538//PF01853//PF00628//PF16866	Zinc finger, C2HC type//linker histone H1 and H5 family//MOZ/SAS family//PHD-finger//PHD-finger	GO:0006355//GO:0006334	regulation of transcription, DNA-templated//nucleosome assembly	GO:0003700//GO:0008270//GO:0003677//GO:0005515//GO:0016747	transcription factor activity, sequence-specific DNA binding//zinc ion binding//DNA binding//protein binding//transferase activity, transferring acyl groups other than amino-acyl groups	GO:0005667//GO:0000786//GO:0005634	transcription factor complex//nucleosome//nucleus	KOG2747	Histone acetyltransferase (MYST family)
Cluster-17909.21840	23330	0.283527	16.328	1.2168e-44	9.9698e-40	393	145617263	ABP88104.1	614	1.6e-61	heat shock protein 70, partial [Dreissena polymorpha]	146231255	EF537109.1	100	4.90519e-43	Diguetia mojavea clone K heat shock protein 70kDa gene, partial cds	K03283	HSPA1_8	heat shock 70kDa protein 1/8	http://www.genome.jp/dbget-bin/www_bget?ko:K03283	P41827	587	9.1e-60	Heat shock protein 70 B2 OS=Anopheles albimanus GN=HSP70B2 PE=3 SV=1	PF06723	MreB/Mbl protein	GO:0000902	cell morphogenesis	--	--	--	--	KOG0101	Molecular chaperones HSP70/HSC70, HSP70 superfamily
Cluster-17909.53515	14805.4	0	Inf	8.0725e-45	9.9698e-40	1205	--	--	--	--	--	--	--	--	--	--	--	--	--	--	--	--	--	--	--	--	--	--	--	--	--	--	--	--
Cluster-17909.21519	26739.3	0.48775	15.742	7.1916e-44	3.9284e-39	418	300253415	ADJ96611.1	367	7.5e-33	heat shock protein 68 [Oxycera pardalina]	--	--	--	--	--	K03283	HSPA1_8	heat shock 70kDa protein 1/8	http://www.genome.jp/dbget-bin/www_bget?ko:K03283	P41825	331	4.7e-30	Heat shock protein 70 A1 OS=Anopheles albimanus GN=HSP70A1 PE=3 SV=1	--	--	--	--	--	--	--	--	KOG0101	Molecular chaperones HSP70/HSC70, HSP70 superfamily
Cluster-17909.21860	10892.2	0.567054	14.229	5.0227e-42	2.0577e-37	291	--	--	--	--	--	--	--	--	--	--	--	--	--	--	--	--	--	--	--	--	--	--	--	--	--	--	--	--
Cluster-17909.123074	55385.4	0.612669	16.464	6.6735e-42	2.1872e-37	2281	305689813	ADM64336.1	895	2.5e-93	heat shock protein 70 [Cristaria plicata]	701300025	XM_010012135.1	135	1.0693e-61	PREDICTED: Nestor notabilis heat shock 70kDa protein 8 (HSPA8), transcript variant X2, mRNA	K03283	HSPA1_8	heat shock 70kDa protein 1/8	http://www.genome.jp/dbget-bin/www_bget?ko:K03283	P41827	838	4.2e-88	Heat shock protein 70 B2 OS=Anopheles albimanus GN=HSP70B2 PE=3 SV=1	PF01526//PF04159	Tn3 transposase DDE domain//NB glycoprotein	GO:0006313	transposition, DNA-mediated	GO:0004803	transposase activity	GO:0016021	integral component of membrane	KOG0101	Molecular chaperones HSP70/HSC70, HSP70 superfamily
Cluster-17909.21841	73617.5	2.20325	15.028	4.5866e-38	1.2527e-33	2265	676463016	XP_009056460.1	867	4.3e-90	hypothetical protein LOTGIDRAFT_190284 [Lottia gigantea]>gi|556104119|gb|ESO92771.1| hypothetical protein LOTGIDRAFT_190284 [Lottia gigantea]	701300025	XM_010012135.1	135	1.06168e-61	PREDICTED: Nestor notabilis heat shock 70kDa protein 8 (HSPA8), transcript variant X2, mRNA	K03283	HSPA1_8	heat shock 70kDa protein 1/8	http://www.genome.jp/dbget-bin/www_bget?ko:K03283	P41827	843	1.1e-88	Heat shock protein 70 B2 OS=Anopheles albimanus GN=HSP70B2 PE=3 SV=1	PF01526//PF04159	Tn3 transposase DDE domain//NB glycoprotein	GO:0006313	transposition, DNA-mediated	GO:0004803	transposase activity	GO:0016021	integral component of membrane	KOG0101	Molecular chaperones HSP70/HSC70, HSP70 superfamily
Cluster-17909.123079	154928	2.20425	16.101	1.4027e-34	3.2838e-30	2307	676463016	XP_009056460.1	902	3.8e-94	hypothetical protein LOTGIDRAFT_190284 [Lottia gigantea]>gi|556104119|gb|ESO92771.1| hypothetical protein LOTGIDRAFT_190284 [Lottia gigantea]	821386198	XM_004265936.2	146	8.30294e-68	PREDICTED: Orcinus orca heat shock cognate 71 kDa protein (LOC101278046), mRNA	K03283	HSPA1_8	heat shock 70kDa protein 1/8	http://www.genome.jp/dbget-bin/www_bget?ko:K03283	P41827	865	3.1e-91	Heat shock protein 70 B2 OS=Anopheles albimanus GN=HSP70B2 PE=3 SV=1	PF04159//PF01526	NB glycoprotein//Tn3 transposase DDE domain	GO:0006313	transposition, DNA-mediated	GO:0004803	transposase activity	GO:0016021	integral component of membrane	KOG0101	Molecular chaperones HSP70/HSC70, HSP70 superfamily
Cluster-17909.67953	99149.2	5.84147	14.051	3.8894e-34	7.967e-30	514	145617263	ABP88104.1	790	8.3e-82	heat shock protein 70, partial [Dreissena polymorpha]	51849653	AB162946.1	102	5.05435e-44	Chironomus yoshimatsui HSP70 mRNA for heat shock protein 70, complete cds	K03283	HSPA1_8	heat shock 70kDa protein 1/8	http://www.genome.jp/dbget-bin/www_bget?ko:K03283	P41827	749	2e-78	Heat shock protein 70 B2 OS=Anopheles albimanus GN=HSP70B2 PE=3 SV=1	PF00498//PF01968//PF16794//PF06723	FHA domain//Hydantoinase/oxoprolinase//Fibronectin-III type domain//MreB/Mbl protein	GO:0000902	cell morphogenesis	GO:0005515//GO:0016787	protein binding//hydrolase activity	--	--	KOG0101	Molecular chaperones HSP70/HSC70, HSP70 superfamily
Cluster-17909.20318	1821.5	0	Inf	2.6626e-33	4.8482e-29	460	--	--	--	--	--	--	--	--	--	--	--	--	--	--	--	--	--	--	--	--	--	--	--	--	--	--	--	--
Cluster-17909.123384	6269.86	5.67054	10.111	7.5582e-33	1.2386e-28	7161	405960470	EKC26395.1	1585	7.5e-173	Catenin alpha-1 [Crassostrea gigas]	--	--	--	--	--	K09176	TFAP2A_B	transcription factor AP-2 alpha/beta	http://www.genome.jp/dbget-bin/www_bget?ko:K09176	A1A4R9	539	6.1e-53	Transcription factor AP-2-alpha OS=Bos taurus GN=TFAP2A PE=2 SV=1	PF06734//PF01044//PF01835//PF01608	UL97//Vinculin family//MG2 domain//I/LWEQ domain	GO:0016032//GO:0007155	viral process//cell adhesion	GO:0004866//GO:0051015//GO:0003779//GO:0005524//GO:0004672	endopeptidase inhibitor activity//actin filament binding//actin binding//ATP binding//protein kinase activity	--	--	KOG3811	Transcription factor AP-2
Cluster-17909.53516	215445	3.50789	15.906	1.6271e-31	2.2718e-27	904	--	--	--	--	--	--	--	--	--	--	--	--	--	--	--	--	--	--	--	--	--	--	--	--	--	--	--	--
Cluster-17909.84097	174344	5.45889	14.963	1.6636e-31	2.2718e-27	3012	66766196	BAD99026.10	2303	1.8e-256	heat shock protein 70 [Mytilus galloprovincialis]	7672662	AF142571.1	243	1.30112e-121	Saguinus oedipus intracellular vitamin D binding protein 1 (IDBP1) mRNA, complete cds	K03283	HSPA1_8	heat shock 70kDa protein 1/8	http://www.genome.jp/dbget-bin/www_bget?ko:K03283	P41827	2218	5.2e-248	Heat shock protein 70 B2 OS=Anopheles albimanus GN=HSP70B2 PE=3 SV=1	PF01968//PF02782//PF06723	Hydantoinase/oxoprolinase//FGGY family of carbohydrate kinases, C-terminal domain//MreB/Mbl protein	GO:0005975//GO:0000902	carbohydrate metabolic process//cell morphogenesis	GO:0016773//GO:0016787	phosphotransferase activity, alcohol group as acceptor//hydrolase activity	--	--	KOG0101	Molecular chaperones HSP70/HSC70, HSP70 superfamily
Cluster-17909.123075	16126.5	0	Inf	1.1024e-30	1.3897e-26	1345	--	--	--	--	--	--	--	--	--	--	--	--	--	--	--	--	--	--	--	--	--	--	--	--	--	--	--	--
Cluster-17909.20567	1231.05	0	Inf	3.0158e-30	3.5301e-26	4314	--	--	--	--	--	--	--	--	--	--	--	--	--	--	--	--	--	--	--	--	--	--	--	--	--	--	--	--
Cluster-17909.86073	1180.43	0	Inf	6.2812e-30	6.8621e-26	1721	762091411	XP_011428101.1	224	1.2e-15	PREDICTED: uncharacterized protein LOC105328789 [Crassostrea gigas]>gi|762091413|ref|XP_011428102.1| PREDICTED: uncharacterized protein LOC105328789 [Crassostrea gigas]>gi|405961225|gb|EKC27059.1| Mitosis inhibitor protein kinase wee1 [Crassostrea gigas]	--	--	--	--	--	--	--	--	--	O22558	145	7.2e-08	Serine/threonine-protein kinase STY8 OS=Arabidopsis thaliana GN=STY8 PE=1 SV=2	PF00069//PF07714	Protein kinase domain//Protein tyrosine kinase	GO:0006468	protein phosphorylation	GO:0004672//GO:0005524	protein kinase activity//ATP binding	--	--	KOG0581	Mitogen-activated protein kinase kinase (MAP2K)
Cluster-17909.123103	2600.5	0	Inf	1.1875e-28	1.2162e-24	2219	--	--	--	--	--	--	--	--	--	--	--	--	--	--	--	--	--	--	--	--	--	--	--	--	--	--	--	--
Cluster-17909.123840	5549.01	9.72653	9.1561	1.6364e-28	1.5425e-24	1882	762134855	XP_011450664.1	1604	1.2e-175	PREDICTED: inositol-3-phosphate synthase-like [Crassostrea gigas]>gi|405970498|gb|EKC35396.1| Inositol-3-phosphate synthase 1-B [Crassostrea gigas]	--	--	--	--	--	K01858	INO1, ISYNA1	myo-inositol-1-phosphate synthase	http://www.genome.jp/dbget-bin/www_bget?ko:K01858	Q7ZXY0	1456	7.5e-160	Inositol-3-phosphate synthase 1-A OS=Xenopus laevis GN=isyna1-a PE=2 SV=1	PF07994	Myo-inositol-1-phosphate synthase	GO:0008654//GO:0019872//GO:0006021	phospholipid biosynthetic process//streptomycin biosynthetic process//inositol biosynthetic process	GO:0004512	inositol-3-phosphate synthase activity	--	--	KOG0693	Myo-inositol-1-phosphate synthase
Cluster-17909.63753	19996	29.3687	9.4112	1.6943e-28	1.5425e-24	1286	--	--	--	--	--	--	--	--	--	--	--	--	--	--	--	--	--	--	--	--	--	--	--	--	--	--	--	--
Cluster-17909.60336	43253.2	35.4649	10.252	1.8203e-28	1.57e-24	1368	--	--	--	--	--	--	--	--	--	--	--	--	--	--	--	--	--	--	--	--	--	--	--	--	--	--	--	--
Cluster-17909.63979	892.165	0	Inf	1.3489e-27	1.1053e-23	6018	762129696	XP_011447976.1	1025	5.5e-108	PREDICTED: sialin-like [Crassostrea gigas]>gi|762129698|ref|XP_011447977.1| PREDICTED: sialin-like [Crassostrea gigas]>gi|762129700|ref|XP_011447978.1| PREDICTED: sialin-like [Crassostrea gigas]	--	--	--	--	--	K12301	SLC17A5	MFS transporter, ACS family, solute carrier family 17 (sodium-dependent inorganic phosphate cotransporter), member 5	http://www.genome.jp/dbget-bin/www_bget?ko:K12301	Q9MZD1	587	1.4e-58	Sialin OS=Ovis aries GN=SLC17A5 PE=2 SV=1	PF07690//PF08019	Major Facilitator Superfamily//Domain of unknown function (DUF1705)	GO:0055085	transmembrane transport	--	--	GO:0016021	integral component of membrane	KOG2532	Permease of the major facilitator superfamily
Cluster-17909.123401	815.949	0	Inf	8.6322e-27	6.7361e-23	607	--	--	--	--	--	--	--	--	--	--	--	--	--	--	--	--	--	--	--	--	--	--	--	--	--	--	--	--
Cluster-17909.21097	803.524	0	Inf	1.4869e-26	1.1076e-22	1074	--	--	--	--	--	--	--	--	--	--	--	--	--	--	--	--	--	--	--	--	--	--	--	--	--	--	--	--
Cluster-17909.123126	28000.1	49.0296	9.1576	3.4465e-26	2.4556e-22	1797	676447330	XP_009051373.1	591	3.4e-58	hypothetical protein LOTGIDRAFT_181506 [Lottia gigantea]>gi|556108855|gb|ESO97507.1| hypothetical protein LOTGIDRAFT_181506 [Lottia gigantea]	--	--	--	--	--	K09562	HSPBP1	hsp70-interacting protein	http://www.genome.jp/dbget-bin/www_bget?ko:K09562	Q99P31	339	2.4e-30	Hsp70-binding protein 1 OS=Mus musculus GN=Hspbp1 PE=1 SV=1	PF02985//PF16782//PF00514	HEAT repeat//Nucleotide exchange factor SIL1//Armadillo/beta-catenin-like repeat	--	--	GO:0005515//GO:0000774	protein binding//adenyl-nucleotide exchange factor activity	GO:0005783	endoplasmic reticulum	KOG2160	Armadillo/beta-catenin-like repeat-containing protein
Cluster-17909.48630	721.35	0	Inf	9.2004e-26	6.2821e-22	4341	871272437	XP_012945347.1	180	3.8e-10	PREDICTED: uncharacterized protein LOC101859288 [Aplysia californica]	--	--	--	--	--	--	--	--	--	Q9CS72	151	3.6e-08	Filamin-A-interacting protein 1 OS=Mus musculus GN=Filip1 PE=1 SV=2	PF05557//PF00038//PF06009//PF15750//PF06005//PF04111//PF00170//PF02183//PF01166//PF10473//PF07926//PF13851//PF05531//PF16715	Mitotic checkpoint protein//Intermediate filament protein//Laminin Domain II//Ubiquitin-binding zinc-finger//Protein of unknown function (DUF904)//Autophagy protein Apg6//bZIP transcription factor//Homeobox associated leucine zipper//TSC-22/dip/bun family//Leucine-rich repeats of kinetochore protein Cenp-F/LEK1//TPR/MLP1/MLP2-like protein//Growth-arrest specific micro-tubule binding//Nucleopolyhe…	GO:0000917//GO:0043093//GO:0006914//GO:0006355//GO:0048870//GO:0006606//GO:0007094//GO:0007155	barrier septum assembly//FtsZ-dependent cytokinesis//autophagy//regulation of transcription, DNA-templated//cell motility//protein import into nucleus//mitotic spindle assembly checkpoint//cell adhesion	GO:0016755//GO:0005198//GO:0003700//GO:0043130//GO:0045502//GO:0008134//GO:0042803//GO:0043565	transferase activity, transferring amino-acyl groups//structural molecule activity//transcription factor activity, sequence-specific DNA binding//ubiquitin binding//dynein binding//transcription factor binding//protein homodimerization activity//sequence-specific DNA binding	GO:0005667//GO:0005737//GO:0031514//GO:0005882//GO:0030286//GO:0019028	transcription factor complex//cytoplasm//motile cilium//intermediate filament//dynein complex//viral capsid	KOG0946	ER-Golgi vesicle-tethering protein p115
Cluster-17909.73231	375787	12.9583	14.824	1.6663e-25	1.0922e-21	3465	66766198	BAD99027.10	2293	2.9e-255	heat shock protein 70 [Mytilus galloprovincialis]	7672662	AF142571.1	240	6.975e-120	Saguinus oedipus intracellular vitamin D binding protein 1 (IDBP1) mRNA, complete cds	K03283	HSPA1_8	heat shock 70kDa protein 1/8	http://www.genome.jp/dbget-bin/www_bget?ko:K03283	P41827	2217	7.9e-248	Heat shock protein 70 B2 OS=Anopheles albimanus GN=HSP70B2 PE=3 SV=1	PF06723//PF02782//PF01968	MreB/Mbl protein//FGGY family of carbohydrate kinases, C-terminal domain//Hydantoinase/oxoprolinase	GO:0000902//GO:0005975	cell morphogenesis//carbohydrate metabolic process	GO:0016787//GO:0016773	hydrolase activity//phosphotransferase activity, alcohol group as acceptor	--	--	KOG0101	Molecular chaperones HSP70/HSC70, HSP70 superfamily
Cluster-17909.53362	1684.79	3.65256	8.8494	7.5977e-25	4.7887e-21	2124	762116672	XP_011441177.1	741	1.6e-75	PREDICTED: AN1-type zinc finger protein 2A-like isoform X2 [Crassostrea gigas]	--	--	--	--	--	--	--	--	--	Q4KLG9	548	1.6e-54	AN1-type zinc finger protein 2B OS=Rattus norvegicus GN=Zfand2b PE=1 SV=1	PF01428//PF09334	AN1-like Zinc finger//tRNA synthetases class I (M)	GO:0006418	tRNA aminoacylation for protein translation	GO:0004812//GO:0005524//GO:0000166//GO:0008270	aminoacyl-tRNA ligase activity//ATP binding//nucleotide binding//zinc ion binding	--	--	KOG3183	Predicted Zn-finger protein
Cluster-17909.64477	14807.8	48.6167	8.2507	8.7208e-25	5.293e-21	1839	762084413	XP_011424694.1	1454	3e-158	PREDICTED: heat shock 70 kDa protein 4-like [Crassostrea gigas]	--	--	--	--	--	K09489	HSPA4	heat shock 70kDa protein 4	http://www.genome.jp/dbget-bin/www_bget?ko:K09489	Q94738	1232	6.9e-134	97 kDa heat shock protein OS=Strongylocentrotus franciscanus GN=HSP110 PE=2 SV=1	PF04098//PF06723	Rad52/22 family double-strand break repair protein//MreB/Mbl protein	GO:0000902//GO:0006310//GO:0006281	cell morphogenesis//DNA recombination//DNA repair	--	--	--	--	KOG0103	Molecular chaperones HSP105/HSP110/SSE1, HSP70 superfamily
Cluster-17909.21174	2755.74	8.72176	8.3036	1.4197e-24	8.309e-21	1573	871270426	XP_005110949.2	339	5e-29	PREDICTED: nuclear pore complex protein DDB_G0274915-like [Aplysia californica]	--	--	--	--	--	--	--	--	--	O60519	287	2.2e-24	cAMP-responsive element-binding protein-like 2 OS=Homo sapiens GN=CREBL2 PE=1 SV=1	PF00170//PF07716//PF02535	bZIP transcription factor//Basic region leucine zipper//ZIP Zinc transporter	GO:0030001//GO:0055085//GO:0006355	metal ion transport//transmembrane transport//regulation of transcription, DNA-templated	GO:0043565//GO:0046873//GO:0003700	sequence-specific DNA binding//metal ion transmembrane transporter activity//transcription factor activity, sequence-specific DNA binding	GO:0005667//GO:0016020	transcription factor complex//membrane	--	--
Cluster-17909.72056	22042.6	0	Inf	3.3202e-24	1.8762e-20	374	2827905	AAB99911.1	547	9e-54	heat-shock protein 70 [Biomphalaria glabrata]	21311270	AF416608.1	72	1.70695e-27	Ostrea edulis clone 5 cytoplasmic heat shock protein 70 (HSP70) mRNA, partial cds	K03283	HSPA1_8	heat shock 70kDa protein 1/8	http://www.genome.jp/dbget-bin/www_bget?ko:K03283	P08106	538	4.2e-54	Heat shock 70 kDa protein OS=Gallus gallus PE=1 SV=1	PF06723//PF01791	MreB/Mbl protein//DeoC/LacD family aldolase	GO:0000902	cell morphogenesis	GO:0016829	lyase activity	--	--	KOG0101	Molecular chaperones HSP70/HSC70, HSP70 superfamily
Cluster-17909.34271	1974.06	5.47423	8.4943	5.278e-24	2.8831e-20	534	--	--	--	--	--	--	--	--	--	--	--	--	--	--	--	--	--	--	--	--	--	--	--	--	--	--	--	--
Cluster-17909.62435	28392.5	73.2193	8.5991	6.9847e-24	3.6923e-20	1171	--	--	--	--	--	--	--	--	--	--	--	--	--	--	--	--	--	--	--	--	--	--	--	--	--	--	--	--
Cluster-17909.37848	698.062	0.441131	10.628	9.0392e-24	4.629e-20	3429	762152497	XP_011414254.1	695	5.7e-70	PREDICTED: cartilage matrix protein-like [Crassostrea gigas]>gi|405972571|gb|EKC37333.1| Cartilage matrix protein [Crassostrea gigas]	--	--	--	--	--	--	--	--	--	A2AX52	410	2.7e-38	Collagen alpha-4(VI) chain OS=Mus musculus GN=Col6a4 PE=1 SV=2	--	--	--	--	--	--	--	--	--	--
Cluster-17909.123133	1655.66	2.34451	9.4639	2.4603e-23	1.2218e-19	876	--	--	--	--	--	--	--	--	--	--	--	--	--	--	--	--	--	--	--	--	--	--	--	--	--	--	--	--
Cluster-17909.57044	120427	90.0882	10.385	3.8183e-23	1.8403e-19	3851	256549356	ACU83232.1	324	6.7e-27	heat shock protein 22 isoform 2 [Ruditapes philippinarum]	--	--	--	--	--	--	--	--	--	P82147	143	2.7e-07	Protein lethal(2)essential for life OS=Drosophila melanogaster GN=l(2)efl PE=1 SV=1	--	--	--	--	--	--	--	--	KOG3591	Alpha crystallins
Cluster-17909.99903	910.593	1.46225	9.2825	4.9543e-23	2.3196e-19	2102	762087350	XP_011425959.1	283	2.1e-22	PREDICTED: uncharacterized transmembrane protein DDB_G0289901-like isoform X5 [Crassostrea gigas]	--	--	--	--	--	--	--	--	--	--	--	--	--	--	--	--	--	--	--	--	--	--	--
Cluster-17909.53519	328264	38.0204	13.076	5.3942e-23	2.4555e-19	5802	17529698	AAL40415.1	820	3.1e-84	endonuclease/reverse transcriptase [Branchiostoma floridae]	158421136	EU054100.1	509	0	Spisula solidissima cnRNA185, complete sequence	--	--	--	--	P21329	215	1.8e-15	RNA-directed DNA polymerase from mobile element jockey OS=Drosophila funebris GN=jockey\pol PE=1 SV=1	PF07701//PF09482	Heme NO binding associated//Bacterial type III secretion apparatus protein (OrgA_MxiK)	GO:0009405//GO:0046039//GO:0006144//GO:0006182	pathogenesis//GTP metabolic process//purine nucleobase metabolic process//cGMP biosynthetic process	GO:0004383	guanylate cyclase activity	--	--	--	--
Cluster-17909.37113	1134.5	2.92891	8.5975	7.5463e-23	3.3423e-19	1635	--	--	--	--	--	--	--	--	--	--	--	--	--	--	--	--	--	--	PF00008	EGF-like domain	--	--	GO:0005515	protein binding	--	--	--	--
Cluster-17909.113554	11343	15.6429	9.5021	1.4199e-22	6.1232e-19	1317	256549354	ACU83231.1	793	9.5e-82	heat shock protein 22 isoform 1 [Ruditapes philippinarum]	--	--	--	--	--	K09545	HSPB6	heat shock protein beta-6	http://www.genome.jp/dbget-bin/www_bget?ko:K09545	P02518	184	1.6e-12	Heat shock protein 27 OS=Drosophila melanogaster GN=Hsp27 PE=1 SV=2	--	--	--	--	--	--	--	--	KOG3591	Alpha crystallins
Cluster-17909.19739	588.977	0.408446	10.494	2.8967e-22	1.2172e-18	727	--	--	--	--	--	--	--	--	--	--	--	--	--	--	--	--	--	--	--	--	--	--	--	--	--	--	--	--
Cluster-17909.20276	1342.66	4.8347	8.1175	5.6439e-22	2.2311e-18	1772	762081952	XP_011422850.1	549	2.5e-53	PREDICTED: E3 ubiquitin-protein ligase TRAIP-like [Crassostrea gigas]>gi|762081954|ref|XP_011422860.1| PREDICTED: E3 ubiquitin-protein ligase TRAIP-like [Crassostrea gigas]	--	--	--	--	--	--	--	--	--	Q9BWF2	450	3.2e-43	E3 ubiquitin-protein ligase TRAIP OS=Homo sapiens GN=TRAIP PE=1 SV=1	PF00097//PF12861//PF00628//PF12906//PF02993//PF17123//PF13639//PF03920//PF14634//PF12678	Zinc finger, C3HC4 type (RING finger)//Anaphase-promoting complex subunit 11 RING-H2 finger//PHD-finger//RING-variant domain//Minor capsid protein VI//RING-like zinc finger//Ring finger domain//Groucho/TLE N-terminal Q-rich domain//zinc-RING finger domain//RING-H2 zinc finger	GO:0016567	protein ubiquitination	GO:0008270//GO:0004842//GO:0046872//GO:0005515	zinc ion binding//ubiquitin-protein transferase activity//metal ion binding//protein binding	GO:0019028//GO:0005680	viral capsid//anaphase-promoting complex	KOG0827	Predicted E3 ubiquitin ligase
Cluster-17909.36591	444.323	0	Inf	5.7182e-22	2.2311e-18	1605	405970863	EKC35730.1	686	3e-69	Nucleolar complex protein 2-like protein, partial [Crassostrea gigas]	--	--	--	--	--	K14833	NOC2	nucleolar complex protein 2	http://www.genome.jp/dbget-bin/www_bget?ko:K14833	Q3SYU1	513	1.4e-50	Nucleolar complex protein 2 homolog OS=Bos taurus GN=NOC2L PE=2 SV=1	PF06357//PF14978	Omega-atracotoxin//Mitochondrial ribosome protein 63	GO:0006952//GO:0009405//GO:0006810	defense response//pathogenesis//transport	GO:0019855	calcium channel inhibitor activity	GO:0005576//GO:0005761	extracellular region//mitochondrial ribosome	KOG2256	Predicted protein involved in nuclear export of pre-ribosomes
Cluster-17909.61784	15474	48.9416	8.3046	5.5861e-22	2.2311e-18	924	762165887	XP_011421261.1	261	3.3e-20	PREDICTED: baculoviral IAP repeat-containing protein 7-like [Crassostrea gigas]	--	--	--	--	--	K16060	BIRC2_3	baculoviral IAP repeat-containing protein 2/3	http://www.genome.jp/dbget-bin/www_bget?ko:K16060	Q62210	211	8.5e-16	Baculoviral IAP repeat-containing protein 2 OS=Mus musculus GN=Birc2 PE=1 SV=1	PF08587//PF13639//PF14634	Ubiquitin associated domain (UBA)//Ring finger domain//zinc-RING finger domain	GO:0016310//GO:0009069	phosphorylation//serine family amino acid metabolic process	GO:0004674//GO:0008270//GO:0005515	protein serine/threonine kinase activity//zinc ion binding//protein binding	--	--	KOG1100	Predicted E3 ubiquitin ligase
Cluster-17909.56485	428.853	0	Inf	6.045e-22	2.3038e-18	2016	762123391	XP_011444673.1	660	3.9e-66	PREDICTED: follistatin-A-like isoform X1 [Crassostrea gigas]	--	--	--	--	--	--	--	--	--	P47931	586	6.1e-59	Follistatin OS=Mus musculus GN=Fst PE=2 SV=1	PF00050//PF07648	Kazal-type serine protease inhibitor domain//Kazal-type serine protease inhibitor domain	--	--	GO:0005515	protein binding	--	--	KOG3649	FOG: Kazal-type serine protease inhibitor domain
Cluster-17909.123121	440.239	0	Inf	6.5216e-22	2.3749e-18	704	--	--	--	--	--	--	--	--	--	--	--	--	--	--	--	--	--	--	PF01494//PF06100//PF00743//PF00899//PF01266//PF07992//PF01593//PF00070	FAD binding domain//MCRA family//Flavin-binding monooxygenase-like//ThiF family//FAD dependent oxidoreductase//Pyridine nucleotide-disulphide oxidoreductase//Flavin containing amine oxidoreductase//Pyridine nucleotide-disulphide oxidoreductase	GO:0006631//GO:0055114	fatty acid metabolic process//oxidation-reduction process	GO:0016491//GO:0050151//GO:0050661//GO:0004499//GO:0071949//GO:0008641//GO:0050660	oxidoreductase activity//oleate hydratase activity//NADP binding//N,N-dimethylaniline monooxygenase activity//FAD binding//small protein activating enzyme activity//flavin adenine dinucleotide binding	--	--	--	--
Cluster-17909.70647	9527.86	56.1574	7.4065	6.4346e-22	2.3749e-18	1778	--	--	--	--	--	--	--	--	--	--	--	--	--	--	--	--	--	--	--	--	--	--	--	--	--	--	--	--
Cluster-17909.122500	11161.5	74.5876	7.2254	1.2198e-21	4.3457e-18	2024	762134855	XP_011450664.1	2000	1.6e-221	PREDICTED: inositol-3-phosphate synthase-like [Crassostrea gigas]>gi|405970498|gb|EKC35396.1| Inositol-3-phosphate synthase 1-B [Crassostrea gigas]	--	--	--	--	--	K01858	INO1, ISYNA1	myo-inositol-1-phosphate synthase	http://www.genome.jp/dbget-bin/www_bget?ko:K01858	Q7ZXY0	1803	4.7e-200	Inositol-3-phosphate synthase 1-A OS=Xenopus laevis GN=isyna1-a PE=2 SV=1	PF00944//PF07994	Alphavirus core protein//Myo-inositol-1-phosphate synthase	GO:0006508//GO:0019872//GO:0008654//GO:0006021	proteolysis//streptomycin biosynthetic process//phospholipid biosynthetic process//inositol biosynthetic process	GO:0004252//GO:0004512	serine-type endopeptidase activity//inositol-3-phosphate synthase activity	GO:0016020	membrane	KOG0693	Myo-inositol-1-phosphate synthase
Cluster-17909.21410	402.405	0	Inf	1.5406e-21	5.3715e-18	1362	--	--	--	--	--	--	--	--	--	--	--	--	--	--	--	--	--	--	--	--	--	--	--	--	--	--	--	--
Cluster-17909.66661	1712.89	9.09711	7.5568	2.9156e-21	9.954e-18	2152	762116672	XP_011441177.1	741	1.7e-75	PREDICTED: AN1-type zinc finger protein 2A-like isoform X2 [Crassostrea gigas]	--	--	--	--	--	--	--	--	--	Q4KLG9	548	1.7e-54	AN1-type zinc finger protein 2B OS=Rattus norvegicus GN=Zfand2b PE=1 SV=1	PF01428//PF09334	AN1-like Zinc finger//tRNA synthetases class I (M)	GO:0006418	tRNA aminoacylation for protein translation	GO:0008270//GO:0000166//GO:0004812//GO:0005524	zinc ion binding//nucleotide binding//aminoacyl-tRNA ligase activity//ATP binding	--	--	KOG3183	Predicted Zn-finger protein
Cluster-17909.65817	64925.7	190.645	8.4118	7.4716e-21	2.4988e-17	2284	--	--	--	--	--	--	--	--	--	--	--	--	--	--	--	--	--	--	--	--	--	--	--	--	--	--	--	--
Cluster-17909.89084	2837.82	21.1227	7.0698	8.5065e-21	2.788e-17	1556	762104107	XP_011434584.1	1027	8.3e-109	PREDICTED: stress-induced-phosphoprotein 1-like [Crassostrea gigas]>gi|405950779|gb|EKC18743.1| Stress-induced-phosphoprotein 1 [Crassostrea gigas]	1009168211	XM_016047047.1	35	2.81522e-06	PREDICTED: Ziziphus jujuba hsp70-Hsp90 organizing protein 3-like (LOC107435438), mRNA	K09553	STIP1	stress-induced-phosphoprotein 1	http://www.genome.jp/dbget-bin/www_bget?ko:K09553	Q3ZBZ8	860	8e-91	Stress-induced-phosphoprotein 1 OS=Bos taurus GN=STIP1 PE=2 SV=1	PF00515//PF13414//PF13181//PF11698	Tetratricopeptide repeat//TPR repeat//Tetratricopeptide repeat//V-ATPase subunit H	GO:0015991	ATP hydrolysis coupled proton transport	GO:0005515//GO:0016820	protein binding//hydrolase activity, acting on acid anhydrides, catalyzing transmembrane movement of substances	GO:0000221	vacuolar proton-transporting V-type ATPase, V1 domain	KOG0548	Molecular co-chaperone STI1
Cluster-17909.123722	2381.81	15.5156	7.2622	1.3152e-20	4.2261e-17	1864	762073375	XP_011433320.1	398	8.6e-36	PREDICTED: body wall muscle protein HR-29-like [Crassostrea gigas]>gi|405974709|gb|EKC39334.1| Body wall muscle protein HR-29 [Crassostrea gigas]	--	--	--	--	--	--	--	--	--	Q04757	180	6.8e-12	Body wall muscle protein HR-29 OS=Halocynthia roretzi PE=1 SV=2	--	--	--	--	--	--	--	--	KOG3591	Alpha crystallins
Cluster-17909.85910	73109.7	200.001	8.5139	1.3517e-20	4.2596e-17	3189	762151221	XP_011413590.1	600	5.5e-59	PREDICTED: baculoviral IAP repeat-containing protein 7-B-like [Crassostrea gigas]>gi|762151223|ref|XP_011413591.1| PREDICTED: baculoviral IAP repeat-containing protein 7-B-like [Crassostrea gigas]	--	--	--	--	--	K04725	XIAP, BIRC4	E3 ubiquitin-protein ligase XIAP	http://www.genome.jp/dbget-bin/www_bget?ko:K04725	Q8JHV9	342	1.9e-30	Baculoviral IAP repeat-containing protein 7-A OS=Xenopus laevis GN=birc7-a PE=1 SV=1	PF17123//PF08587	RING-like zinc finger//Ubiquitin associated domain (UBA)	GO:0009069//GO:0016310	serine family amino acid metabolic process//phosphorylation	GO:0005515//GO:0008270//GO:0004674	protein binding//zinc ion binding//protein serine/threonine kinase activity	--	--	--	--
Cluster-17909.71481	68933	42.9835	10.647	1.6936e-20	5.2366e-17	5140	524911062	XP_005110401.1	310	3.8e-25	PREDICTED: BAG family molecular chaperone regulator 3-like [Aplysia californica]	786483103	KP274981.1	90	2.51668e-36	Dreissena polymorpha microsatellite Dp41_contig01177 sequence	K09558	BAG4	BCL2-associated athanogene 4	http://www.genome.jp/dbget-bin/www_bget?ko:K09558	Q9BLJ6	186	3.8e-12	BAG domain-containing protein Samui OS=Bombyx mori GN=Samui PE=2 SV=1	PF06714//PF02179//PF01848//PF04563//PF00397	Gp5 N-terminal OB domain//BAG domain//Hok/gef family//RNA polymerase beta subunit//WW domain	GO:0006206//GO:0006144//GO:0006351	pyrimidine nucleobase metabolic process//purine nucleobase metabolic process//transcription, DNA-templated	GO:0003677//GO:0003899//GO:0051087//GO:0005515	DNA binding//DNA-directed RNA polymerase activity//chaperone binding//protein binding	GO:0016020//GO:0005730	membrane//nucleolus	KOG0940	Ubiquitin protein ligase RSP5/NEDD4
Cluster-17909.71067	42312.3	198.741	7.734	1.7833e-20	5.4117e-17	3660	524892331	XP_005102694.1	865	1.2e-89	PREDICTED: heat shock 70 kDa protein 4-like [Aplysia californica]	637269035	XM_008104715.1	52	2.37787e-15	PREDICTED: Anolis carolinensis heat shock 70kDa protein 4 (hspa4), transcript variant X2, mRNA	K09489	HSPA4	heat shock 70kDa protein 4	http://www.genome.jp/dbget-bin/www_bget?ko:K09489	Q92598	749	1.4e-77	Heat shock protein 105 kDa OS=Homo sapiens GN=HSPH1 PE=1 SV=1	PF02214	BTB/POZ domain	GO:0051260	protein homooligomerization	--	--	--	--	KOG0103	Molecular chaperones HSP105/HSP110/SSE1, HSP70 superfamily
Cluster-17909.61393	356.904	0	Inf	2.3771e-20	7.0825e-17	4222	762133899	XP_011450164.1	1140	1.8e-121	PREDICTED: uncharacterized protein LOC105344195 isoform X1 [Crassostrea gigas]>gi|762133901|ref|XP_011450165.1| PREDICTED: uncharacterized protein LOC105344195 isoform X1 [Crassostrea gigas]	--	--	--	--	--	K04459	DUSP, MKP	dual specificity MAP kinase phosphatase	http://www.genome.jp/dbget-bin/www_bget?ko:K04459	Q9BY84	838	7.7e-88	Dual specificity protein phosphatase 16 OS=Homo sapiens GN=DUSP16 PE=1 SV=1	PF00782//PF00102	Dual specificity phosphatase, catalytic domain//Protein-tyrosine phosphatase	GO:0006570//GO:0006470	tyrosine metabolic process//protein dephosphorylation	GO:0004725//GO:0008138	protein tyrosine phosphatase activity//protein tyrosine/serine/threonine phosphatase activity	--	--	KOG1716	Dual specificity phosphatase
Cluster-17909.21710	445.825	0	Inf	2.9602e-20	8.6625e-17	525	--	--	--	--	--	--	--	--	--	--	--	--	--	--	--	--	--	--	PF08715	Papain like viral protease	GO:0006508	proteolysis	GO:0004197//GO:0008242//GO:0016740	cysteine-type endopeptidase activity//omega peptidase activity//transferase activity	--	--	--	--
Cluster-17909.37849	2111.32	15.2447	7.1137	3.3065e-20	9.506e-17	2866	762152497	XP_011414254.1	723	2.7e-73	PREDICTED: cartilage matrix protein-like [Crassostrea gigas]>gi|405972571|gb|EKC37333.1| Cartilage matrix protein [Crassostrea gigas]	--	--	--	--	--	--	--	--	--	A2AX52	410	2.2e-38	Collagen alpha-4(VI) chain OS=Mus musculus GN=Col6a4 PE=1 SV=2	--	--	--	--	--	--	--	--	--	--
Cluster-17909.30548	624.772	1.98469	8.2983	3.9483e-20	1.1155e-16	713	762107245	XP_011436218.1	686	1.3e-69	PREDICTED: nucleolar complex protein 2 homolog [Crassostrea gigas]	--	--	--	--	--	K14833	NOC2	nucleolar complex protein 2	http://www.genome.jp/dbget-bin/www_bget?ko:K14833	Q3SYU1	513	6.3e-51	Nucleolar complex protein 2 homolog OS=Bos taurus GN=NOC2L PE=2 SV=1	PF14978	Mitochondrial ribosome protein 63	--	--	--	--	GO:0005761	mitochondrial ribosome	KOG2256	Predicted protein involved in nuclear export of pre-ribosomes
Cluster-17909.123274	477.936	0.661697	9.4964	5.198e-20	1.4438e-16	4306	762152497	XP_011414254.1	698	3.2e-70	PREDICTED: cartilage matrix protein-like [Crassostrea gigas]>gi|405972571|gb|EKC37333.1| Cartilage matrix protein [Crassostrea gigas]	--	--	--	--	--	--	--	--	--	A2AX52	410	3.3e-38	Collagen alpha-4(VI) chain OS=Mus musculus GN=Col6a4 PE=1 SV=2	--	--	--	--	--	--	--	--	--	--
Cluster-17909.79251	1794.54	12.1146	7.2107	7.655e-20	2.0908e-16	1352	484849362	AGK63076.1	402	2.1e-36	RpL40 protein [Plutella xylostella]	283458999	GU144019.1	126	6.31464e-57	Crassostrea hongkongensis ubiquitin (UbL40) mRNA, complete cds	--	--	--	--	P0CH09	389	2.9e-36	Ubiquitin-60S ribosomal protein L40 OS=Saccharomyces cerevisiae (strain ATCC 204508 / S288c) GN=RPL40B PE=1 SV=1	PF01020//PF00240	Ribosomal L40e family//Ubiquitin family	GO:0006412//GO:0042254	translation//ribosome biogenesis	GO:0003735//GO:0005515	structural constituent of ribosome//protein binding	GO:0005840	ribosome	KOG0003	Ubiquitin/60s ribosomal protein L40 fusion
Cluster-17909.123720	507.641	0.882263	9.1684	8.3718e-20	2.249e-16	2092	--	--	--	--	--	--	--	--	--	--	--	--	--	--	--	--	--	--	--	--	--	--	--	--	--	--	--	--
Cluster-17909.32926	1248.97	8.00762	7.2852	1.316e-19	3.4784e-16	849	--	--	--	--	--	--	--	--	--	--	--	--	--	--	--	--	--	--	--	--	--	--	--	--	--	--	--	--
Cluster-17909.88424	129628	234.773	9.1089	1.427e-19	3.7118e-16	5166	468860726	AGH32327.1	2531	1.1e-282	heat shock protein 70 [Cellana toreuma]	7688161	AJ271444.1	238	1.34986e-118	Crassostrea virginica mRNA for heat shock protein 70 (hsp70 gene)	K03283	HSPA1_8	heat shock 70kDa protein 1/8	http://www.genome.jp/dbget-bin/www_bget?ko:K03283	P41827	2434	8.1e-273	Heat shock protein 70 B2 OS=Anopheles albimanus GN=HSP70B2 PE=3 SV=1	PF05699//PF02782//PF05653//PF06177//PF06723	hAT family C-terminal dimerisation region//FGGY family of carbohydrate kinases, C-terminal domain//Magnesium transporter NIPA//QueT transporter//MreB/Mbl protein	GO:0000902//GO:0005975//GO:0015693	cell morphogenesis//carbohydrate metabolic process//magnesium ion transport	GO:0046983//GO:0016773//GO:0015095	protein dimerization activity//phosphotransferase activity, alcohol group as acceptor//magnesium ion transmembrane transporter activity	GO:0005886//GO:0016021	plasma membrane//integral component of membrane	KOG0101	Molecular chaperones HSP70/HSC70, HSP70 superfamily
Cluster-17909.21512	313.059	0	Inf	2.0005e-19	5.1223e-16	1262	405970789	EKC35664.1	176	3.2e-10	hypothetical protein CGI_10009389 [Crassostrea gigas]	--	--	--	--	--	--	--	--	--	--	--	--	--	--	--	--	--	--	--	--	--	--	--
Cluster-17909.21724	340.958	0	Inf	2.1882e-19	5.5168e-16	2867	762123651	XP_011444812.1	912	3.3e-95	PREDICTED: uncharacterized protein LOC105340464 [Crassostrea gigas]	--	--	--	--	--	--	--	--	--	--	--	--	--	PF07664	Ferrous iron transport protein B C terminus	GO:0015684	ferrous iron transport	GO:0015093	ferrous iron transmembrane transporter activity	GO:0016021	integral component of membrane	--	--
Cluster-17909.123595	779.694	3.5113	7.7948	2.2351e-19	5.5496e-16	743	--	--	--	--	--	--	--	--	--	--	--	--	--	--	--	--	--	--	--	--	--	--	--	--	--	--	--	--
Cluster-17909.123721	2220.97	14.6299	7.2461	3.6044e-19	8.8159e-16	1950	762073375	XP_011433320.1	398	8.9e-36	PREDICTED: body wall muscle protein HR-29-like [Crassostrea gigas]>gi|405974709|gb|EKC39334.1| Body wall muscle protein HR-29 [Crassostrea gigas]	--	--	--	--	--	--	--	--	--	Q04757	180	7.1e-12	Body wall muscle protein HR-29 OS=Halocynthia roretzi PE=1 SV=2	PF01375	Heat-labile enterotoxin alpha chain	GO:0009405	pathogenesis	GO:0003824	catalytic activity	GO:0005576	extracellular region	KOG3591	Alpha crystallins
Cluster-17909.64561	5970.58	63.3224	6.559	4.0332e-19	9.7196e-16	3205	762148299	XP_011412071.1	893	5.9e-93	PREDICTED: glycogen-binding subunit 76A-like [Crassostrea gigas]	--	--	--	--	--	--	--	--	--	Q9VVY3	405	9.5e-38	Glycogen-binding subunit 76A OS=Drosophila melanogaster GN=Gbs-76A PE=1 SV=1	PF03370//PF16760	Carbohydrate/starch-binding module (family 21)//Starch/carbohydrate-binding module (family 53)	--	--	GO:2001070//GO:0005515	starch binding//protein binding	--	--	--	--
Cluster-17909.45742	129362	273.585	8.8852	7.0105e-19	1.665e-15	2894	762164240	XP_011420429.1	1255	5.6e-135	PREDICTED: dnaJ homolog subfamily B member 4-like [Crassostrea gigas]>gi|405970262|gb|EKC35183.1| DnaJ-like protein subfamily B member 4 [Crassostrea gigas]	--	--	--	--	--	K09511	DNAJB5	DnaJ homolog subfamily B member 5	http://www.genome.jp/dbget-bin/www_bget?ko:K09511	Q5BIP8	1011	4.6e-108	DnaJ homolog subfamily B member 5 OS=Bos taurus GN=DNAJB5 PE=2 SV=1	--	--	--	--	--	--	--	--	KOG0714	Molecular chaperone (DnaJ superfamily)
Cluster-17909.85410	30402.5	227.78	7.0604	1.1894e-18	2.7844e-15	2389	405967461	EKC32616.1	361	2.1e-31	Baculoviral IAP repeat-containing protein 7-A [Crassostrea gigas]	--	--	--	--	--	K16061	BIRC7_8	baculoviral IAP repeat-containing protein 7/8	http://www.genome.jp/dbget-bin/www_bget?ko:K16061	A9JTP3	296	3.1e-25	Baculoviral IAP repeat-containing protein 7 OS=Xenopus tropicalis GN=birc7 PE=2 SV=1	--	--	--	--	--	--	--	--	--	--
Cluster-17909.82696	9741.2	110.527	6.4616	1.5633e-18	3.6083e-15	627	762170664	XP_011423762.1	229	1.1e-16	PREDICTED: uncharacterized protein LOC105325768 isoform X1 [Crassostrea gigas]	--	--	--	--	--	K16060	BIRC2_3	baculoviral IAP repeat-containing protein 2/3	http://www.genome.jp/dbget-bin/www_bget?ko:K16060	Q24307	199	1.4e-14	Death-associated inhibitor of apoptosis 2 OS=Drosophila melanogaster GN=Diap2 PE=1 SV=3	PF14634//PF13639	zinc-RING finger domain//Ring finger domain	--	--	GO:0008270//GO:0005515	zinc ion binding//protein binding	--	--	KOG0504	FOG: Ankyrin repeat
Cluster-17909.92845	1543.97	15.351	6.6522	2.8325e-18	6.4469e-15	2058	--	--	--	--	--	--	--	--	--	--	--	--	--	--	--	--	--	--	--	--	--	--	--	--	--	--	--	--
Cluster-17909.66386	262.139	0	Inf	3.4416e-18	7.7258e-15	648	--	--	--	--	--	--	--	--	--	--	--	--	--	--	--	--	--	--	--	--	--	--	--	--	--	--	--	--
Cluster-17909.123381	1012.15	7.59717	7.0577	3.8353e-18	8.3801e-15	1361	762125641	XP_011445851.1	751	7.3e-77	PREDICTED: metallo-beta-lactamase domain-containing protein 1-like [Crassostrea gigas]>gi|762125643|ref|XP_011445852.1| PREDICTED: metallo-beta-lactamase domain-containing protein 1-like [Crassostrea gigas]	--	--	--	--	--	--	--	--	--	Q498J9	444	1.2e-42	Metallo-beta-lactamase domain-containing protein 1 OS=Xenopus laevis GN=mblac1 PE=2 SV=2	--	--	--	--	--	--	--	--	KOG4736	Uncharacterized conserved protein
Cluster-17909.74838	897.606	6.17584	7.1833	3.7925e-18	8.3801e-15	1918	762137478	XP_011452033.1	469	5.2e-44	PREDICTED: uncharacterized protein LOC105345549 isoform X2 [Crassostrea gigas]	--	--	--	--	--	--	--	--	--	A3FM55	139	4e-07	C-type lectin 1 OS=Hydrophis hardwickii PE=2 SV=1	PF00558//PF02480	Vpu protein//Alphaherpesvirus glycoprotein E	GO:0032801//GO:0006812//GO:0019076	receptor catabolic process//cation transport//viral release from host cell	GO:0005261	cation channel activity	GO:0016020//GO:0033644	membrane//host cell membrane	--	--
Cluster-17909.122501	1935.54	23.2262	6.3808	6.0045e-18	1.2947e-14	2887	762134855	XP_011450664.1	1769	1.4e-194	PREDICTED: inositol-3-phosphate synthase-like [Crassostrea gigas]>gi|405970498|gb|EKC35396.1| Inositol-3-phosphate synthase 1-B [Crassostrea gigas]	--	--	--	--	--	K01858	INO1, ISYNA1	myo-inositol-1-phosphate synthase	http://www.genome.jp/dbget-bin/www_bget?ko:K01858	Q7ZXY0	1596	6.7e-176	Inositol-3-phosphate synthase 1-A OS=Xenopus laevis GN=isyna1-a PE=2 SV=1	PF07994//PF00944	Myo-inositol-1-phosphate synthase//Alphavirus core protein	GO:0006021//GO:0019872//GO:0006508//GO:0008654	inositol biosynthetic process//streptomycin biosynthetic process//proteolysis//phospholipid biosynthetic process	GO:0004252//GO:0004512	serine-type endopeptidase activity//inositol-3-phosphate synthase activity	GO:0016020	membrane	KOG0693	Myo-inositol-1-phosphate synthase
Cluster-17909.71618	2133.39	24.8289	6.425	6.156e-18	1.3101e-14	1190	--	--	--	--	--	--	--	--	--	--	--	--	--	--	--	--	--	--	--	--	--	--	--	--	--	--	--	--
Cluster-17909.20572	1681.71	17.2133	6.6103	7.0671e-18	1.4848e-14	1625	--	--	--	--	--	--	--	--	--	--	--	--	--	--	--	--	--	--	--	--	--	--	--	--	--	--	--	--
Cluster-17909.111672	1047.35	10.3319	6.6635	8.2546e-18	1.7123e-14	2257	--	--	--	--	--	--	--	--	--	--	--	--	--	--	--	--	--	--	--	--	--	--	--	--	--	--	--	--
Cluster-17909.21754	244.818	0	Inf	1.023e-17	2.0955e-14	840	--	--	--	--	--	--	--	--	--	--	--	--	--	--	--	--	--	--	--	--	--	--	--	--	--	--	--	--
Cluster-17909.64008	238.054	0	Inf	2.3307e-17	4.7153e-14	2701	--	--	--	--	--	--	--	--	--	--	--	--	--	--	--	--	--	--	--	--	--	--	--	--	--	--	--	--
Cluster-17909.64948	22009	157.886	7.1231	3.3734e-17	6.7416e-14	3798	301349923	ADK74377.1	546	1.2e-52	inhibitor of nuclear factor-kappaB [Meretrix meretrix]	94966286	AB231865.1	37	5.38113e-07	Spisula solidissima gene for zinc finger protein Sso-Zic, complete cds	K04734	NFKBIA	NF-kappa-B inhibitor alpha	http://www.genome.jp/dbget-bin/www_bget?ko:K04734	Q04861	296	4.9e-25	Nuclear factor NF-kappa-B p105 subunit OS=Gallus gallus GN=NFKB1 PE=2 SV=2	PF00023//PF13606	Ankyrin repeat//Ankyrin repeat	--	--	GO:0005515	protein binding	--	--	KOG4177	Ankyrin
Cluster-17909.118674	227.811	0	Inf	3.6667e-17	7.2394e-14	4386	762091392	XP_011428091.1	440	2.7e-40	PREDICTED: uncharacterized protein LOC105328782 isoform X2 [Crassostrea gigas]	--	--	--	--	--	--	--	--	--	Q9H4A3	158	5.7e-09	Serine/threonine-protein kinase WNK1 OS=Homo sapiens GN=WNK1 PE=1 SV=2	PF12202	Oxidative-stress-responsive kinase 1 C terminal	GO:0009069//GO:0016310	serine family amino acid metabolic process//phosphorylation	GO:0005524//GO:0004674	ATP binding//protein serine/threonine kinase activity	--	--	--	--
Cluster-17909.107263	19800.2	237.854	6.3793	3.9572e-17	7.7201e-14	5526	676429875	XP_009045743.1	3278	0	hypothetical protein LOTGIDRAFT_207583 [Lottia gigantea]>gi|556114861|gb|ESP03513.1| hypothetical protein LOTGIDRAFT_207583 [Lottia gigantea]	46849364	AB111378.1	77	4.55969e-29	Ambystoma mexicanum GARS-AIRS-GART mRNA for glycinamide ribonucleotide synthetase-aminoimidazole ribonucleotide synthetase-glycinamide ribonucleotide transformylase, partial cds	K11787	GART	phosphoribosylamine--glycine ligase / phosphoribosylglycinamide formyltransferase / phosphoribosylformylglycinamidine cyclo-ligase	http://www.genome.jp/dbget-bin/www_bget?ko:K11787	P21872	2814	0	Trifunctional purine biosynthetic protein adenosine-3 OS=Gallus gallus GN=GART PE=2 SV=1	PF02655//PF10591//PF13405//PF07478//PF00583//PF13202//PF13499//PF12763//PF02786//PF00551//PF02843//PF02844//PF13833//PF00036	ATP-grasp domain//Secreted protein acidic and rich in cysteine Ca binding region//EF-hand domain//D-ala D-ala ligase C-terminus//Acetyltransferase (GNAT) family//EF hand//EF-hand domain pair//Cytoskeletal-regulatory complex EF hand//Carbamoyl-phosphate synthase L chain, ATP binding domain//Formyl transferase//Phosphoribosylglycinamide synthetase, C domain//Phosphoribosylglycinamide synthetase, N …	GO:0046436//GO:0009252//GO:0009113//GO:0006144//GO:0009058//GO:0042967//GO:0007165	D-alanine metabolic process//peptidoglycan biosynthetic process//purine nucleobase biosynthetic process//purine nucleobase metabolic process//biosynthetic process//acyl-carrier-protein biosynthetic process//signal transduction	GO:0016742//GO:0008080//GO:0005509//GO:0046872//GO:0005524//GO:0008716//GO:0005515//GO:0004637	hydroxymethyl-, formyl- and related transferase activity//N-acetyltransferase activity//calcium ion binding//metal ion binding//ATP binding//D-alanine-D-alanine ligase activity//protein binding//phosphoribosylamine-glycine ligase activity	GO:0005578	proteinaceous extracellular matrix	KOG0237	Glycinamide ribonucleotide synthetase (GARS)/Aminoimidazole ribonucleotide synthetase (AIRS)
Cluster-17909.38558	3638.08	57.9684	5.9718	5.3524e-17	1.0319e-13	2621	--	--	--	--	--	--	--	--	--	--	--	--	--	--	--	--	--	--	--	--	--	--	--	--	--	--	--	--
Cluster-17909.44006	5539.36	84.2803	6.0384	6.1599e-17	1.1738e-13	1758	762136639	XP_011451600.1	1124	5.3e-120	PREDICTED: activator of 90 kDa heat shock protein ATPase homolog 1-like [Crassostrea gigas]>gi|405966902|gb|EKC32134.1| Activator of 90 kDa heat shock protein ATPase-like protein 1 [Crassostrea gigas]	662213553	XM_008482347.1	69	4.01027e-25	PREDICTED: Diaphorina citri activator of 90 kDa heat shock protein ATPase homolog 1 (LOC103517320), partial mRNA	--	--	--	--	O95433	832	1.6e-87	Activator of 90 kDa heat shock protein ATPase homolog 1 OS=Homo sapiens GN=AHSA1 PE=1 SV=1	PF08327//PF09229	Activator of Hsp90 ATPase homolog 1-like protein//Activator of Hsp90 ATPase, N-terminal	GO:0006950	response to stress	GO:0001671//GO:0051087	ATPase activator activity//chaperone binding	--	--	KOG2936	Uncharacterized conserved protein
Cluster-17909.69187	457.969	2.58242	7.4704	6.2656e-17	1.1802e-13	875	--	--	--	--	--	--	--	--	--	--	--	--	--	--	--	--	--	--	--	--	--	--	--	--	--	--	--	--
Cluster-17909.21866	224.09	0	Inf	7.4e-17	1.378e-13	685	--	--	--	--	--	--	--	--	--	--	--	--	--	--	--	--	--	--	--	--	--	--	--	--	--	--	--	--
Cluster-17909.72975	1268.42	0	Inf	7.5092e-17	1.3827e-13	1802	762119029	XP_011442415.1	867	3.4e-90	PREDICTED: cysteine and histidine-rich domain-containing protein 1-like [Crassostrea gigas]>gi|405958045|gb|EKC24211.1| Cysteine and histidine-rich domain-containing protein 1 [Crassostrea gigas]	--	--	--	--	--	K16729	CHORDC1, CHP1	cysteine and histidine-rich domain-containing protein 1	http://www.genome.jp/dbget-bin/www_bget?ko:K16729	Q6NUA0	723	7.1e-75	Cysteine and histidine-rich domain-containing protein 1 OS=Xenopus laevis GN=chordc1 PE=2 SV=1	PF15050//PF00779	SCIMP protein//BTK motif	GO:0035556	intracellular signal transduction	--	--	GO:0001772//GO:0097197//GO:0016021	immunological synapse//tetraspanin-enriched microdomain//integral component of membrane	KOG1667	Zn2+-binding protein Melusin/RAR1, contains CHORD domain
Cluster-17909.20323	960.719	9.36611	6.6805	8.4369e-17	1.5362e-13	2935	762075419	XP_011442068.1	906	1.7e-94	PREDICTED: cartilage matrix protein-like [Crassostrea gigas]>gi|405966044|gb|EKC31369.1| Collagen alpha-1(XII) chain [Crassostrea gigas]	--	--	--	--	--	--	--	--	--	P05099	431	8.4e-41	Cartilage matrix protein OS=Gallus gallus GN=MATN1 PE=1 SV=2	PF04811	Sec23/Sec24 trunk domain	GO:0006888//GO:0006886	ER to Golgi vesicle-mediated transport//intracellular protein transport	--	--	GO:0030127	COPII vesicle coat	--	--
Cluster-17909.52590	575.018	4.23455	7.0853	8.8623e-17	1.5959e-13	1277	762130420	XP_011448345.1	375	2.7e-33	PREDICTED: AN1-type zinc finger protein 5-like isoform X2 [Crassostrea gigas]	--	--	--	--	--	--	--	--	--	Q8H0X0	214	5.3e-16	Zinc finger A20 and AN1 domain-containing stress-associated protein 2 OS=Arabidopsis thaliana GN=SAP2 PE=2 SV=2	PF07961//PF01754//PF15202//PF01428//PF02565	MBA1-like protein//A20-like zinc finger//Adipogenin//AN1-like Zinc finger//Recombination protein O C terminal	GO:0006310//GO:0045444//GO:0032979//GO:0006281	DNA recombination//fat cell differentiation//protein insertion into mitochondrial membrane from inner side//DNA repair	GO:0008270//GO:0003677	zinc ion binding//DNA binding	GO:0005743	mitochondrial inner membrane	KOG3173	Predicted Zn-finger protein
Cluster-17909.113372	569.538	4.38975	7.0195	1.2541e-16	2.2338e-13	3303	676482125	XP_009062597.1	412	3.6e-37	hypothetical protein LOTGIDRAFT_166878 [Lottia gigantea]>gi|556097962|gb|ESO86614.1| hypothetical protein LOTGIDRAFT_166878 [Lottia gigantea]	--	--	--	--	--	--	--	--	--	P11369	170	1.7e-10	LINE-1 retrotransposable element ORF2 protein OS=Mus musculus GN=Pol PE=1 SV=2	--	--	--	--	--	--	--	--	--	--
Cluster-17909.21369	634.501	4.91541	7.0122	1.4148e-16	2.493e-13	4137	642060047	CDQ90832.1	576	4.4e-56	unnamed protein product [Oncorhynchus mykiss]	--	--	--	--	--	--	--	--	--	P03934	327	1.4e-28	Transposable element Tc1 transposase OS=Caenorhabditis elegans GN=tc1a PE=3 SV=1	PF01498//PF03184//PF00391	Transposase//DDE superfamily endonuclease//PEP-utilising enzyme, mobile domain	GO:0006313//GO:0016310//GO:0015074	transposition, DNA-mediated//phosphorylation//DNA integration	GO:0003676//GO:0003677//GO:0016772	nucleic acid binding//DNA binding//transferase activity, transferring phosphorus-containing groups	--	--	--	--
Cluster-17909.42432	1396.34	17.9105	6.2847	1.7087e-16	2.9788e-13	3778	--	--	--	--	--	--	--	--	--	--	--	--	--	--	--	--	--	--	--	--	--	--	--	--	--	--	--	--
Cluster-17909.18846	5685.85	89.3673	5.9915	2.0072e-16	3.4623e-13	1183	--	--	--	--	--	--	--	--	--	--	--	--	--	--	--	--	--	--	--	--	--	--	--	--	--	--	--	--
Cluster-17909.62297	380.135	1.98469	7.5815	2.2295e-16	3.8058e-13	2718	762089829	XP_011427270.1	681	1.9e-68	PREDICTED: F-box/WD repeat-containing protein 9-like isoform X2 [Crassostrea gigas]	--	--	--	--	--	K10265	FBXW9	F-box and WD-40 domain protein 9	http://www.genome.jp/dbget-bin/www_bget?ko:K10265	Q2T9T9	379	8.3e-35	F-box/WD repeat-containing protein 9 OS=Bos taurus GN=FBXW9 PE=2 SV=1	PF12937//PF00400//PF15966//PF00646//PF02443	F-box-like//WD domain, G-beta repeat//F-box//F-box domain//Circovirus capsid protein	GO:0019069	viral capsid assembly	GO:0005515	protein binding	GO:0042025	host cell nucleus	KOG0281	Beta-TrCP (transducin repeats containing)/Slimb proteins
Cluster-17909.21310	205.107	0	Inf	3.1901e-16	5.3894e-13	611	--	--	--	--	--	--	--	--	--	--	--	--	--	--	--	--	--	--	--	--	--	--	--	--	--	--	--	--
Cluster-17909.93602	6782.39	117.208	5.8546	3.3784e-16	5.6493e-13	3222	762148299	XP_011412071.1	893	5.9e-93	PREDICTED: glycogen-binding subunit 76A-like [Crassostrea gigas]	--	--	--	--	--	K07189	PPP1R3	protein phosphatase 1 regulatory subunit 3A/B/C/D/E	http://www.genome.jp/dbget-bin/www_bget?ko:K07189	Q9VVY3	405	9.5e-38	Glycogen-binding subunit 76A OS=Drosophila melanogaster GN=Gbs-76A PE=1 SV=1	PF16760//PF03370	Starch/carbohydrate-binding module (family 53)//Carbohydrate/starch-binding module (family 21)	--	--	GO:0005515//GO:2001070	protein binding//starch binding	--	--	--	--
Cluster-17909.21111	386.378	2.12495	7.5064	4.069e-16	6.7354e-13	689	--	--	--	--	--	--	--	--	--	--	--	--	--	--	--	--	--	--	--	--	--	--	--	--	--	--	--	--
Cluster-17909.23244	927.808	12.4988	6.214	6.2398e-16	1.0225e-12	2911	--	--	--	--	--	--	--	--	--	--	--	--	--	--	--	--	--	--	PF01787//PF04147//PF11081//PF09726//PF02724//PF05793	Ilarvirus coat protein//Nop14-like family//Protein of unknown function (DUF2890)//Transmembrane protein//CDC45-like protein//Transcription initiation factor IIF, alpha subunit (TFIIF-alpha)	GO:0006367//GO:0006413//GO:0016032//GO:0006270//GO:0032968	transcription initiation from RNA polymerase II promoter//translational initiation//viral process//DNA replication initiation//positive regulation of transcription elongation from RNA polymerase II promoter	GO:0003677//GO:0003723	DNA binding//RNA binding	GO:0032040//GO:0005634//GO:0019012//GO:0016021	small-subunit processome//nucleus//virion//integral component of membrane	--	--
Cluster-17909.80568	4928.15	86.5582	5.8312	6.3065e-16	1.0232e-12	2755	--	--	--	--	--	--	--	--	--	--	--	--	--	--	--	--	--	--	PF01355//PF00320	High potential iron-sulfur protein//GATA zinc finger	GO:0006118//GO:0006355//GO:0019646	obsolete electron transport//regulation of transcription, DNA-templated//aerobic electron transport chain	GO:0043565//GO:0008270//GO:0009055//GO:0003700	sequence-specific DNA binding//zinc ion binding//electron carrier activity//transcription factor activity, sequence-specific DNA binding	GO:0005667	transcription factor complex	--	--
Cluster-17909.77505	29631.6	393.636	6.2341	6.8079e-16	1.0938e-12	2634	--	--	--	--	--	--	--	--	--	--	--	--	--	--	--	--	--	--	--	--	--	--	--	--	--	--	--	--
Cluster-17909.45438	2558.81	43.2548	5.8865	7.1508e-16	1.1377e-12	3304	--	--	--	--	--	--	--	--	--	--	--	--	--	--	--	--	--	--	--	--	--	--	--	--	--	--	--	--
Cluster-17909.123132	6102.41	2.85912	11.06	7.6219e-16	1.192e-12	838	762142832	XP_011454646.1	195	1.3e-12	PREDICTED: hsp70-binding protein 1-like [Crassostrea gigas]>gi|405969485|gb|EKC34454.1| Hsp70-binding protein 1 [Crassostrea gigas]	--	--	--	--	--	--	--	--	--	Q6IMX7	130	1.9e-06	Hsp70-binding protein 1 OS=Rattus norvegicus GN=Hspbp1 PE=1 SV=1	--	--	--	--	--	--	--	--	--	--
Cluster-17909.99736	1731.99	27.0437	6.001	7.6373e-16	1.192e-12	803	--	--	--	--	--	--	--	--	--	--	--	--	--	--	--	--	--	--	--	--	--	--	--	--	--	--	--	--
Cluster-17909.123596	193.781	0	Inf	8.4665e-16	1.3089e-12	372	--	--	--	--	--	--	--	--	--	--	--	--	--	--	--	--	--	--	--	--	--	--	--	--	--	--	--	--
Cluster-17909.88986	1084.76	0	Inf	1.1795e-15	1.8064e-12	1593	--	--	--	--	--	767918196	XM_011511203.1	69	3.62623e-25	PREDICTED: Homo sapiens mannosyl (alpha-1,6-)-glycoprotein beta-1,6-N-acetyl-glucosaminyltransferase (MGAT5), transcript variant X10, mRNA	--	--	--	--	--	--	--	--	PF01155//PF00130	Hydrogenase/urease nickel incorporation, metallochaperone, hypA//Phorbol esters/diacylglycerol binding domain (C1 domain)	GO:0035556//GO:0006464	intracellular signal transduction//cellular protein modification process	GO:0016151	nickel cation binding	--	--	--	--
Cluster-17909.42433	1740.87	10.6253	7.3562	1.5657e-15	2.3757e-12	1798	--	--	--	--	--	--	--	--	--	--	--	--	--	--	--	--	--	--	--	--	--	--	--	--	--	--	--	--
Cluster-17909.70194	4994.65	99.9009	5.6437	1.6839e-15	2.5316e-12	2182	--	--	--	--	--	--	--	--	--	--	--	--	--	--	--	--	--	--	PF07062	Clc-like	--	--	--	--	GO:0016021	integral component of membrane	--	--
Cluster-17909.44011	1740.58	30.8555	5.8179	1.7439e-15	2.5979e-12	1771	762136639	XP_011451600.1	1124	5.3e-120	PREDICTED: activator of 90 kDa heat shock protein ATPase homolog 1-like [Crassostrea gigas]>gi|405966902|gb|EKC32134.1| Activator of 90 kDa heat shock protein ATPase-like protein 1 [Crassostrea gigas]	260791751	XM_002590846.1	60	4.06921e-20	Branchiostoma floridae hypothetical protein, mRNA	--	--	--	--	O95433	832	1.6e-87	Activator of 90 kDa heat shock protein ATPase homolog 1 OS=Homo sapiens GN=AHSA1 PE=1 SV=1	PF09229//PF08327	Activator of Hsp90 ATPase, N-terminal//Activator of Hsp90 ATPase homolog 1-like protein	GO:0006950	response to stress	GO:0051087//GO:0001671	chaperone binding//ATPase activator activity	--	--	KOG2936	Uncharacterized conserved protein
Cluster-17909.108927	176.749	0	Inf	2.1491e-15	3.1728e-12	2240	762105190	XP_011435154.1	834	2.9e-86	PREDICTED: HIV Tat-specific factor 1 homolog [Crassostrea gigas]>gi|762105192|ref|XP_011435155.1| PREDICTED: HIV Tat-specific factor 1 homolog [Crassostrea gigas]>gi|762105194|ref|XP_011435156.1| PREDICTED: HIV Tat-specific factor 1 homolog [Crassostrea gigas]	--	--	--	--	--	K13093	HTATSF1	HIV Tat-specific factor 1	http://www.genome.jp/dbget-bin/www_bget?ko:K13093	Q8BGC0	701	3.1e-72	HIV Tat-specific factor 1 homolog OS=Mus musculus GN=Htatsf1 PE=1 SV=1	PF00076//PF00420//PF16367	RNA recognition motif. (a.k.a. RRM, RBD, or RNP domain)//NADH-ubiquinone/plastoquinone oxidoreductase chain 4L//RNA recognition motif	GO:0055114//GO:0042773	oxidation-reduction process//ATP synthesis coupled electron transport	GO:0003676//GO:0016651	nucleic acid binding//oxidoreductase activity, acting on NAD(P)H	--	--	KOG1548	Transcription elongation factor TAT-SF1
Cluster-17909.106902	2754.13	53.481	5.6864	2.7195e-15	3.9791e-12	2139	--	--	--	--	--	--	--	--	--	--	--	--	--	--	--	--	--	--	--	--	--	--	--	--	--	--	--	--
Cluster-17909.23002	303.327	1.25802	7.9136	2.8036e-15	4.0658e-12	951	--	--	--	--	--	--	--	--	--	--	--	--	--	--	--	--	--	--	--	--	--	--	--	--	--	--	--	--
Cluster-17909.124536	174.054	0	Inf	3.067e-15	4.3704e-12	713	--	--	--	--	--	--	--	--	--	--	--	--	--	--	--	--	--	--	--	--	--	--	--	--	--	--	--	--
Cluster-17909.22582	887.793	10.5291	6.3978	3.0417e-15	4.3704e-12	1075	--	--	--	--	--	--	--	--	--	--	--	--	--	--	--	--	--	--	--	--	--	--	--	--	--	--	--	--
Cluster-17909.96164	4131.35	87.8253	5.5558	3.3674e-15	4.7571e-12	3009	676474713	XP_009060228.1	1152	5.1e-123	hypothetical protein LOTGIDRAFT_106210, partial [Lottia gigantea]>gi|556100538|gb|ESO89190.1| hypothetical protein LOTGIDRAFT_106210, partial [Lottia gigantea]	--	--	--	--	--	--	--	--	--	Q8BTG3	881	5.7e-93	T-complex protein 11-like protein 1 OS=Mus musculus GN=Tcp11l1 PE=1 SV=1	PF17095	Spectrin-binding region of Ca2+-Calmodulin	GO:0031175	neuron projection development	GO:0030507//GO:0005516	spectrin binding//calmodulin binding	GO:0008091	spectrin	KOG1981	SOK1 kinase belonging to the STE20/SPS1/GC kinase family
Cluster-17909.82977	5308.6	112.752	5.5571	3.774e-15	5.2861e-12	642	--	--	--	--	--	--	--	--	--	--	--	--	--	--	--	--	--	--	--	--	--	--	--	--	--	--	--	--
Cluster-17909.74848	217.442	0.408446	9.0563	4.9156e-15	6.8266e-12	5069	524887879	XP_005100522.1	2461	1.4e-274	PREDICTED: striatin-3-like isoform X3 [Aplysia californica]	676451825	XM_009054585.1	295	2.72817e-150	Lottia gigantea hypothetical protein partial mRNA	K17608	STRN1_3_4	striatin 1/3/4	http://www.genome.jp/dbget-bin/www_bget?ko:K17608	Q9NRL3	1538	6.3e-169	Striatin-4 OS=Homo sapiens GN=STRN4 PE=1 SV=2	PF05680//PF00400	ATP synthase E chain//WD domain, G-beta repeat	GO:0015986//GO:0015992	ATP synthesis coupled proton transport//proton transport	GO:0005515//GO:0015078	protein binding//hydrogen ion transmembrane transporter activity	GO:0000276	mitochondrial proton-transporting ATP synthase complex, coupling factor F(o)	KOG0642	Cell-cycle nuclear protein, contains WD-40 repeats
Cluster-17909.19541	174.535	0	Inf	5.7467e-15	7.9137e-12	1150	--	--	--	--	--	--	--	--	--	--	--	--	--	--	--	--	--	--	--	--	--	--	--	--	--	--	--	--
Cluster-17909.99739	2194.89	44.6166	5.6204	6.0142e-15	8.2131e-12	1412	--	--	--	--	--	--	--	--	--	--	--	--	--	--	--	--	--	--	--	--	--	--	--	--	--	--	--	--
Cluster-17909.101433	582.996	7.22883	6.3336	6.3915e-15	8.6561e-12	1646	--	--	--	--	--	--	--	--	--	--	--	--	--	--	--	--	--	--	--	--	--	--	--	--	--	--	--	--
Cluster-17909.110010	168.112	0	Inf	6.6339e-15	8.8384e-12	1621	--	--	--	--	--	--	--	--	--	--	--	--	--	--	--	--	--	--	--	--	--	--	--	--	--	--	--	--
Cluster-17909.68116	281.506	0	Inf	6.601e-15	8.8384e-12	4219	762123369	XP_011444661.1	3529	0	PREDICTED: elongation factor Tu GTP-binding domain-containing protein 1-like [Crassostrea gigas]>gi|405971420|gb|EKC36259.1| Elongation factor Tu GTP-binding domain-containing protein 1 [Crassostrea gigas]	961078812	XM_014912273.1	149	3.28462e-69	PREDICTED: Octopus bimaculoides elongation factor Tu GTP-binding domain-containing protein 1-like (LOC106867407), mRNA	K14536	RIA1	ribosome assembly protein 1	http://www.genome.jp/dbget-bin/www_bget?ko:K14536	Q7Z2Z2	2497	3.3e-280	Elongation factor-like GTPase 1 OS=Homo sapiens GN=EFL1 PE=1 SV=2	PF03144//PF03764//PF01926//PF00833	Elongation factor Tu domain 2//Elongation factor G, domain IV//50S ribosome-binding GTPase//Ribosomal S17	GO:0006412//GO:0042254	translation//ribosome biogenesis	GO:0003735//GO:0005525	structural constituent of ribosome//GTP binding	GO:0005840//GO:0005622	ribosome//intracellular	KOG0467	Translation elongation factor 2/ribosome biogenesis protein RIA1 and related proteins
Cluster-17909.76566	222.174	0.408446	9.0873	7.3979e-15	9.7768e-12	649	158187834	ABW23206.1	620	5.4e-62	ribosomal protein rps12 [Eurythoe complanata]	1005420292	XM_015901024.1	108	2.9917e-47	PREDICTED: Acropora digitifera 40S ribosomal protein S12-like (LOC107335973), mRNA	K02951	RP-S12e, RPS12	small subunit ribosomal protein S12e	http://www.genome.jp/dbget-bin/www_bget?ko:K02951	P25398	550	2.9e-55	40S ribosomal protein S12 OS=Homo sapiens GN=RPS12 PE=1 SV=3	--	--	--	--	--	--	--	--	KOG3406	40S ribosomal protein S12
Cluster-17909.20504	201.206	0	Inf	7.5941e-15	9.9559e-12	284	--	--	--	--	--	--	--	--	--	--	--	--	--	--	--	--	--	--	--	--	--	--	--	--	--	--	--	--
Cluster-17909.32613	6596.56	30.4613	7.7586	8.8703e-15	1.1537e-11	2881	--	--	--	--	--	--	--	--	--	--	--	--	--	--	--	--	--	--	PF14620//PF02679	YpeB sporulation//(2R)-phospho-3-sulfolactate synthase (ComA)	GO:0019295//GO:0009847	coenzyme M biosynthetic process//spore germination	--	--	--	--	--	--
Cluster-17909.70646	578.953	4.59638	6.9768	8.9731e-15	1.1578e-11	440	--	--	--	--	--	--	--	--	--	--	--	--	--	--	--	--	--	--	--	--	--	--	--	--	--	--	--	--
Cluster-17909.43865	275.663	1.40029	7.621	9.0493e-15	1.1585e-11	1000	--	--	--	--	--	--	--	--	--	--	--	--	--	--	--	--	--	--	--	--	--	--	--	--	--	--	--	--
Cluster-17909.122503	554.55	0	Inf	1.1511e-14	1.4537e-11	2921	762134855	XP_011450664.1	1769	1.4e-194	PREDICTED: inositol-3-phosphate synthase-like [Crassostrea gigas]>gi|405970498|gb|EKC35396.1| Inositol-3-phosphate synthase 1-B [Crassostrea gigas]	--	--	--	--	--	K01858	INO1, ISYNA1	myo-inositol-1-phosphate synthase	http://www.genome.jp/dbget-bin/www_bget?ko:K01858	Q7ZXY0	1596	6.8e-176	Inositol-3-phosphate synthase 1-A OS=Xenopus laevis GN=isyna1-a PE=2 SV=1	PF00944//PF07994	Alphavirus core protein//Myo-inositol-1-phosphate synthase	GO:0019872//GO:0008654//GO:0006508//GO:0006021	streptomycin biosynthetic process//phospholipid biosynthetic process//proteolysis//inositol biosynthetic process	GO:0004252//GO:0004512	serine-type endopeptidase activity//inositol-3-phosphate synthase activity	GO:0016020	membrane	KOG0693	Myo-inositol-1-phosphate synthase
Cluster-17909.14648	276.667	1.32339	7.7078	1.1532e-14	1.4537e-11	3216	762103250	XP_011434142.1	292	2.9e-23	PREDICTED: ras-associated and pleckstrin homology domains-containing protein 1-like isoform X3 [Crassostrea gigas]	--	--	--	--	--	--	--	--	--	--	--	--	--	--	--	--	--	--	--	--	--	--	--
Cluster-17909.94825	995.548	16.3012	5.9324	1.2558e-14	1.5709e-11	643	--	--	--	--	--	--	--	--	--	--	--	--	--	--	--	--	--	--	--	--	--	--	--	--	--	--	--	--
Cluster-17909.63198	6742.41	13.776	8.935	1.5074e-14	1.8714e-11	629	--	--	--	--	--	--	--	--	--	--	--	--	--	--	--	--	--	--	PF05529	B-cell receptor-associated protein 31-like	GO:0006886	intracellular protein transport	--	--	GO:0016021//GO:0005783	integral component of membrane//endoplasmic reticulum	--	--
Cluster-17909.97870	155.573	0	Inf	1.8498e-14	2.2792e-11	3268	871276591	XP_012946173.1	2470	8.2e-276	PREDICTED: serine/threonine-protein kinase N2-like [Aplysia californica]	939638966	XM_014414984.1	303	6.25664e-155	PREDICTED: Halyomorpha halys serine/threonine-protein kinase N (LOC106677206), transcript variant X7, mRNA	K06071	PKN	protein kinase N	http://www.genome.jp/dbget-bin/www_bget?ko:K06071	O08874	1977	5e-220	Serine/threonine-protein kinase N2 OS=Rattus norvegicus GN=Pkn2 PE=1 SV=2	PF02185//PF00069//PF07714//PF00433	Hr1 repeat//Protein kinase domain//Protein tyrosine kinase//Protein kinase C terminal domain	GO:0007165//GO:0006468//GO:0009069//GO:0016310	signal transduction//protein phosphorylation//serine family amino acid metabolic process//phosphorylation	GO:0005524//GO:0004672//GO:0004674	ATP binding//protein kinase activity//protein serine/threonine kinase activity	--	--	KOG0694	Serine/threonine protein kinase
Cluster-17909.96080	1040.28	18.3825	5.8225	1.8865e-14	2.307e-11	586	--	--	--	--	--	--	--	--	--	--	--	--	--	--	--	--	--	--	--	--	--	--	--	--	--	--	--	--
Cluster-17909.61118	1695.44	37.4218	5.5016	2.0112e-14	2.4414e-11	1615	871270804	XP_005111061.2	597	6.2e-59	PREDICTED: aquaporin-5-like isoform X2 [Aplysia californica]>gi|871270807|ref|XP_005111062.2| PREDICTED: aquaporin-5-like isoform X2 [Aplysia californica]	--	--	--	--	--	K09865	AQP2	aquaporin-2	http://www.genome.jp/dbget-bin/www_bget?ko:K09865	P79099	431	4.6e-41	Aquaporin-2 OS=Bos taurus GN=AQP2 PE=2 SV=2	PF00230	Major intrinsic protein	GO:0006810	transport	GO:0005215	transporter activity	GO:0016020	membrane	KOG0223	Aquaporin (major intrinsic protein family)
Cluster-17909.117247	5769.94	12.5669	8.8428	2.118e-14	2.5522e-11	1287	--	--	--	--	--	--	--	--	--	--	--	--	--	--	--	--	--	--	PF00008	EGF-like domain	--	--	GO:0005515	protein binding	--	--	--	--
Cluster-17909.73604	1466.32	27.3417	5.745	2.4793e-14	2.9546e-11	423	--	--	--	--	--	371536122	JN196041.1	318	3.46645e-164	Spisula solidissima external transcribed spacer, partial sequence; 18S ribosomal RNA gene, internal transcribed spacer 1, 5.8S ribosomal RNA gene, internal transcribed spacer 2, and 28S ribosomal RNA gene, complete sequence; and external transcribed spacer, partial sequence	--	--	--	--	--	--	--	--	--	--	--	--	--	--	--	--	--	--
Cluster-17909.96819	395.121	3.47179	6.8305	2.4881e-14	2.9546e-11	2299	780024363	XP_011665731.1	747	3.6e-76	PREDICTED: zinc transporter 9, partial [Strongylocentrotus purpuratus]	--	--	--	--	--	K14696	SLC30A9, ZNT9	solute carrier family 30 (zinc transporter), member 9	http://www.genome.jp/dbget-bin/www_bget?ko:K14696	Q5PQZ3	706	8.5e-73	Zinc transporter 9 OS=Danio rerio GN=slc30a9 PE=2 SV=1	PF01545	Cation efflux family	GO:0055085//GO:0006812	transmembrane transport//cation transport	GO:0008324	cation transmembrane transporter activity	GO:0016021	integral component of membrane	KOG2802	Membrane protein HUEL (cation efflux superfamily)
Cluster-17909.99562	425.286	4.10903	6.6935	3.021e-14	3.5615e-11	1562	646705025	KDR12926.1	637	1.4e-63	Tafazzin-like protein [Zootermopsis nevadensis]	--	--	--	--	--	K13511	TAZ	monolysocardiolipin acyltransferase	http://www.genome.jp/dbget-bin/www_bget?ko:K13511	Q6IV76	565	1.3e-56	Tafazzin OS=Erythrocebus patas GN=TAZ PE=2 SV=1	PF01553	Acyltransferase	GO:0008152	metabolic process	GO:0016746	transferase activity, transferring acyl groups	--	--	--	--
Cluster-17909.123343	151.758	0	Inf	3.4547e-14	4.0438e-11	6373	--	--	--	--	--	--	--	--	--	--	--	--	--	--	--	--	--	--	--	--	--	--	--	--	--	--	--	--
Cluster-17909.88708	7164.17	201.16	5.1544	3.8136e-14	4.4323e-11	2215	405966835	EKC32070.1	353	1.7e-30	hypothetical protein CGI_10013436 [Crassostrea gigas]	--	--	--	--	--	--	--	--	--	--	--	--	--	PF01105//PF03131//PF00170//PF04111//PF07716//PF09726//PF04857//PF04977	emp24/gp25L/p24 family/GOLD//bZIP Maf transcription factor//bZIP transcription factor//Autophagy protein Apg6//Basic region leucine zipper//Transmembrane protein//CAF1 family ribonuclease//Septum formation initiator	GO:0007049//GO:0006914//GO:0006355//GO:0006810	cell cycle//autophagy//regulation of transcription, DNA-templated//transport	GO:0003700//GO:0003677//GO:0043565	transcription factor activity, sequence-specific DNA binding//DNA binding//sequence-specific DNA binding	GO:0005667//GO:0005634//GO:0016021	transcription factor complex//nucleus//integral component of membrane	--	--
Cluster-17909.61969	2229.02	49.4478	5.4944	4.2132e-14	4.8623e-11	2886	542217310	XP_005448849.1	414	1.8e-37	PREDICTED: baculoviral IAP repeat-containing protein 7-like isoform X2 [Oreochromis niloticus]	--	--	--	--	--	--	--	--	--	Q8JHV9	392	2.7e-36	Baculoviral IAP repeat-containing protein 7-A OS=Xenopus laevis GN=birc7-a PE=1 SV=1	PF14634//PF01418//PF03119//PF07967	zinc-RING finger domain//Helix-turn-helix domain, rpiR family//NAD-dependent DNA ligase C4 zinc finger domain//C3HC zinc finger-like	GO:0006281//GO:0006260//GO:0006355	DNA repair//DNA replication//regulation of transcription, DNA-templated	GO:0005515//GO:0003700//GO:0008270//GO:0003911	protein binding//transcription factor activity, sequence-specific DNA binding//zinc ion binding//DNA ligase (NAD+) activity	GO:0005634//GO:0005667	nucleus//transcription factor complex	KOG1571	Predicted E3 ubiquitin ligase
Cluster-17909.19248	360.28	1.07014	8.3952	4.4502e-14	5.0998e-11	606	--	--	--	--	--	--	--	--	--	--	--	--	--	--	--	--	--	--	--	--	--	--	--	--	--	--	--	--
Cluster-17909.31335	714.925	11.9501	5.9027	4.5152e-14	5.1384e-11	1021	762136639	XP_011451600.1	853	8.1e-89	PREDICTED: activator of 90 kDa heat shock protein ATPase homolog 1-like [Crassostrea gigas]>gi|405966902|gb|EKC32134.1| Activator of 90 kDa heat shock protein ATPase-like protein 1 [Crassostrea gigas]	260791751	XM_002590846.1	60	2.3112e-20	Branchiostoma floridae hypothetical protein, mRNA	--	--	--	--	Q8BK64	635	6.4e-65	Activator of 90 kDa heat shock protein ATPase homolog 1 OS=Mus musculus GN=Ahsa1 PE=1 SV=2	PF09229//PF04449//PF08327	Activator of Hsp90 ATPase, N-terminal//CS1 type fimbrial major subunit//Activator of Hsp90 ATPase homolog 1-like protein	GO:0006950	response to stress	GO:0001671//GO:0051087	ATPase activator activity//chaperone binding	GO:0009289	pilus	KOG2936	Uncharacterized conserved protein
Cluster-17909.79790	9441.71	257.602	5.1958	4.6112e-14	5.2115e-11	5052	762135094	XP_011450789.1	278	1.9e-21	PREDICTED: protein starmaker-like [Crassostrea gigas]	--	--	--	--	--	K14019	PPP1R15A, GADD34	protein phosphatase 1 regulatory subunit 15A	http://www.genome.jp/dbget-bin/www_bget?ko:K14019	P17564	171	2e-10	Protein phosphatase 1 regulatory subunit 15A OS=Mus musculus GN=Ppp1r15a PE=1 SV=1	PF01399	PCI domain	--	--	GO:0005515	protein binding	--	--	--	--
Cluster-17909.83789	509.144	6.80204	6.226	4.8041e-14	5.3922e-11	2023	--	--	--	--	--	--	--	--	--	--	--	--	--	--	--	--	--	--	PF01080//PF04147//PF11081//PF05793//PF02724//PF11799	Presenilin//Nop14-like family//Protein of unknown function (DUF2890)//Transcription initiation factor IIF, alpha subunit (TFIIF-alpha)//CDC45-like protein//impB/mucB/samB family C-terminal domain	GO:0006367//GO:0016032//GO:0032968//GO:0006270//GO:0006281	transcription initiation from RNA polymerase II promoter//viral process//positive regulation of transcription elongation from RNA polymerase II promoter//DNA replication initiation//DNA repair	GO:0003677//GO:0004190//GO:0003684	DNA binding//aspartic-type endopeptidase activity//damaged DNA binding	GO:0032040//GO:0016021//GO:0005634	small-subunit processome//integral component of membrane//nucleus	--	--
Cluster-17909.15251	221.094	0	Inf	7.8066e-14	8.7027e-11	2231	762127580	XP_011446877.1	413	1.9e-37	PREDICTED: RNA-directed DNA polymerase from mobile element jockey-like [Crassostrea gigas]	--	--	--	--	--	--	--	--	--	--	--	--	--	PF01254	Nuclear transition protein 2	GO:0007283	spermatogenesis	GO:0003677	DNA binding	GO:0000786//GO:0005634	nucleosome//nucleus	--	--
Cluster-17909.83510	7329.73	203.642	5.1697	8.8204e-14	9.7664e-11	1503	--	--	--	--	--	--	--	--	--	--	--	--	--	--	--	--	--	--	--	--	--	--	--	--	--	--	--	--
Cluster-17909.109711	1259.77	27.9591	5.4937	1.2783e-13	1.4059e-10	722	--	--	--	--	--	--	--	--	--	--	--	--	--	--	--	--	--	--	PF03449	Transcription elongation factor, N-terminal	GO:0032784	regulation of DNA-templated transcription, elongation	GO:0003677	DNA binding	--	--	--	--
Cluster-17909.23245	352.174	3.69818	6.5733	1.3956e-13	1.5146e-10	648	--	--	--	--	--	--	--	--	--	--	--	--	--	--	--	--	--	--	--	--	--	--	--	--	--	--	--	--
Cluster-17909.70907	138.365	0	Inf	1.3935e-13	1.5146e-10	3250	762152629	XP_011414323.1	485	1.2e-45	PREDICTED: switch-associated protein 70-like [Crassostrea gigas]	--	--	--	--	--	--	--	--	--	Q9UH65	333	2.1e-29	Switch-associated protein 70 OS=Homo sapiens GN=SWAP70 PE=1 SV=1	--	--	--	--	--	--	--	--	--	--
Cluster-17909.21574	539.444	0	Inf	1.6576e-13	1.7871e-10	975	--	--	--	--	--	--	--	--	--	--	--	--	--	--	--	--	--	--	--	--	--	--	--	--	--	--	--	--
Cluster-17909.20643	138.988	0	Inf	1.9248e-13	2.0616e-10	2778	762113999	XP_011439771.1	514	4.5e-49	PREDICTED: vitamin D3 receptor-like isoform X1 [Crassostrea gigas]	--	--	--	--	--	K08532	NR1F1, RORA	RAR-related orphan receptor alpha	http://www.genome.jp/dbget-bin/www_bget?ko:K08532	O42392	277	5.7e-23	Vitamin D3 receptor OS=Gallus gallus GN=VDR PE=2 SV=1	PF00104//PF00105	Ligand-binding domain of nuclear hormone receptor//Zinc finger, C4 type (two domains)	GO:0043401//GO:0006355	steroid hormone mediated signaling pathway//regulation of transcription, DNA-templated	GO:0003700//GO:0043565//GO:0008270	transcription factor activity, sequence-specific DNA binding//sequence-specific DNA binding//zinc ion binding	GO:0005634//GO:0005667	nucleus//transcription factor complex	KOG4216	Steroid hormone nuclear receptor
Cluster-17909.111455	611.172	10.3099	5.8895	1.9972e-13	2.1252e-10	1744	--	--	--	--	--	--	--	--	--	--	--	--	--	--	--	--	--	--	--	--	--	--	--	--	--	--	--	--
Cluster-17909.16976	134.388	0	Inf	2.0547e-13	2.1723e-10	938	--	--	--	--	--	--	--	--	--	--	--	--	--	--	--	--	--	--	--	--	--	--	--	--	--	--	--	--
Cluster-17909.19693	211.299	0.991842	7.735	2.0981e-13	2.2039e-10	761	--	--	--	--	--	--	--	--	--	--	--	--	--	--	--	--	--	--	--	--	--	--	--	--	--	--	--	--
Cluster-17909.72097	135.265	0	Inf	2.2565e-13	2.3553e-10	4573	871259441	XP_012942848.1	1016	4.6e-107	PREDICTED: cystathionine beta-synthase-like [Aplysia californica]	637283277	XM_003218948.2	174	4.51173e-83	PREDICTED: Anolis carolinensis cystathionine beta-synthase (LOC100566358), transcript variant X5, mRNA	K01697	E4.2.1.22, CBS	cystathionine beta-synthase	http://www.genome.jp/dbget-bin/www_bget?ko:K01697	Q9N0V7	823	4.6e-86	Cystathionine beta-synthase OS=Oryctolagus cuniculus GN=CBS PE=2 SV=3	--	--	--	--	--	--	--	--	KOG1252	Cystathionine beta-synthase and related enzymes
Cluster-17909.117140	1131.95	27.8751	5.3437	2.3426e-13	2.4297e-10	1195	762155461	XP_011415834.1	548	2.2e-53	PREDICTED: microtubule-associated proteins 1A/1B light chain 3C-like [Crassostrea gigas]>gi|405972985|gb|EKC37727.1| Microtubule-associated proteins 1A/1B light chain 3C [Crassostrea gigas]	--	--	--	--	--	K10435	MAP1LC	microtubule-associated protein 1 light chain	http://www.genome.jp/dbget-bin/www_bget?ko:K10435	Q9BXW4	438	5.3e-42	Microtubule-associated proteins 1A/1B light chain 3C OS=Homo sapiens GN=MAP1LC3C PE=1 SV=1	PF04110	Ubiquitin-like autophagy protein Apg12	GO:0000045	autophagosome assembly	--	--	GO:0005737	cytoplasm	KOG1654	Microtubule-associated anchor protein involved in autophagy and membrane trafficking
Cluster-17909.19093	130.111	0	Inf	2.449e-13	2.5241e-10	4070	--	--	--	--	--	--	--	--	--	--	--	--	--	--	--	--	--	--	--	--	--	--	--	--	--	--	--	--
Cluster-17909.58478	1416.82	36.4369	5.2811	2.4762e-13	2.5362e-10	1091	--	--	--	--	--	--	--	--	--	--	--	--	--	--	--	--	--	--	--	--	--	--	--	--	--	--	--	--
Cluster-17909.16975	340.669	0	Inf	2.5149e-13	2.5598e-10	1647	--	--	--	--	--	--	--	--	--	--	--	--	--	--	--	--	--	--	--	--	--	--	--	--	--	--	--	--
Cluster-17909.17998	135.514	0	Inf	2.613e-13	2.6432e-10	1372	--	--	--	--	--	--	--	--	--	--	--	--	--	--	--	--	--	--	--	--	--	--	--	--	--	--	--	--
Cluster-17909.85407	4527.31	19.0591	7.892	2.7151e-13	2.7152e-10	2797	115618032	XP_792312.2	768	1.6e-78	PREDICTED: uncharacterized protein LOC587493 [Strongylocentrotus purpuratus]	--	--	--	--	--	--	--	--	--	Q95SX7	239	1.5e-18	Probable RNA-directed DNA polymerase from transposon BS OS=Drosophila melanogaster GN=RTase PE=2 SV=1	--	--	--	--	--	--	--	--	KOG1075	FOG: Reverse transcriptase
Cluster-17909.98778	1605.7	41.5843	5.271	2.7173e-13	2.7152e-10	2820	676474713	XP_009060228.1	1152	4.8e-123	hypothetical protein LOTGIDRAFT_106210, partial [Lottia gigantea]>gi|556100538|gb|ESO89190.1| hypothetical protein LOTGIDRAFT_106210, partial [Lottia gigantea]	--	--	--	--	--	--	--	--	--	Q8BTG3	881	5.3e-93	T-complex protein 11-like protein 1 OS=Mus musculus GN=Tcp11l1 PE=1 SV=1	PF08053//PF17095	Tryptophanase operon leader peptide//Spectrin-binding region of Ca2+-Calmodulin	GO:0031554//GO:0031175//GO:0031556	regulation of DNA-templated transcription, termination//neuron projection development//transcriptional attenuation by ribosome	GO:0005516//GO:0030507	calmodulin binding//spectrin binding	GO:0008091	spectrin	KOG1981	SOK1 kinase belonging to the STE20/SPS1/GC kinase family
Cluster-17909.21849	138.155	0	Inf	2.8661e-13	2.8465e-10	2286	676463016	XP_009056460.1	915	1.2e-95	hypothetical protein LOTGIDRAFT_190284 [Lottia gigantea]>gi|556104119|gb|ESO92771.1| hypothetical protein LOTGIDRAFT_190284 [Lottia gigantea]	701300025	XM_010012135.1	135	1.07168e-61	PREDICTED: Nestor notabilis heat shock 70kDa protein 8 (HSPA8), transcript variant X2, mRNA	K03283	HSPA1_8	heat shock 70kDa protein 1/8	http://www.genome.jp/dbget-bin/www_bget?ko:K03283	P41827	894	1.3e-94	Heat shock protein 70 B2 OS=Anopheles albimanus GN=HSP70B2 PE=3 SV=1	PF01526//PF04159	Tn3 transposase DDE domain//NB glycoprotein	GO:0006313	transposition, DNA-mediated	GO:0004803	transposase activity	GO:0016021	integral component of membrane	KOG0101	Molecular chaperones HSP70/HSC70, HSP70 superfamily
Cluster-17909.107948	2120.77	0.629011	11.719	3.0996e-13	3.0599e-10	957	734648281	XP_010753364.1	258	7.5e-20	PREDICTED: heat shock 70 kDa protein 1 [Larimichthys crocea]>gi|734648283|ref|XP_010753365.1| PREDICTED: heat shock 70 kDa protein 1 [Larimichthys crocea]	589058177	KF500541.1	79	5.93274e-31	Siniperca chuatsi heat shock cognate 70-2 (HSC70-2) gene, complete cds	K03283	HSPA1_8	heat shock 70kDa protein 1/8	http://www.genome.jp/dbget-bin/www_bget?ko:K03283	P34933	255	7e-21	Heat shock-related 70 kDa protein 2 OS=Bos taurus GN=HSPA2 PE=2 SV=2	--	--	--	--	--	--	--	--	KOG0101	Molecular chaperones HSP70/HSC70, HSP70 superfamily
Cluster-17909.20198	176.008	0.645354	8.0913	3.8483e-13	3.7538e-10	1758	734633750	XP_010745375.1	684	5.5e-69	PREDICTED: paraneoplastic antigen Ma1 [Larimichthys crocea]	--	--	--	--	--	--	--	--	--	Q8I7P9	215	5.6e-16	Retrovirus-related Pol polyprotein from transposon opus OS=Drosophila melanogaster GN=pol PE=3 SV=1	PF13683//PF01916	Integrase core domain//Deoxyhypusine synthase	GO:0015074//GO:0008612	DNA integration//peptidyl-lysine modification to peptidyl-hypusine	--	--	--	--	KOG0017	FOG: Transposon-encoded proteins with TYA, reverse transcriptase, integrase domains in various combinations
Cluster-17909.117141	335.603	4.04567	6.3742	4.5775e-13	4.4386e-10	896	762155461	XP_011415834.1	403	1.1e-36	PREDICTED: microtubule-associated proteins 1A/1B light chain 3C-like [Crassostrea gigas]>gi|405972985|gb|EKC37727.1| Microtubule-associated proteins 1A/1B light chain 3C [Crassostrea gigas]	--	--	--	--	--	K10435	MAP1LC	microtubule-associated protein 1 light chain	http://www.genome.jp/dbget-bin/www_bget?ko:K10435	Q9BXW4	314	9.4e-28	Microtubule-associated proteins 1A/1B light chain 3C OS=Homo sapiens GN=MAP1LC3C PE=1 SV=1	PF04110	Ubiquitin-like autophagy protein Apg12	GO:0000045	autophagosome assembly	--	--	GO:0005737	cytoplasm	KOG1654	Microtubule-associated anchor protein involved in autophagy and membrane trafficking
Cluster-17909.19673	123.752	0	Inf	4.7361e-13	4.5654e-10	1389	762127580	XP_011446877.1	474	9.8e-45	PREDICTED: RNA-directed DNA polymerase from mobile element jockey-like [Crassostrea gigas]	--	--	--	--	--	--	--	--	--	--	--	--	--	--	--	--	--	--	--	--	--	--	--
Cluster-17909.38227	125.95	0	Inf	5.6662e-13	5.43e-10	931	--	--	--	--	--	--	--	--	--	--	--	--	--	--	--	--	--	--	--	--	--	--	--	--	--	--	--	--
Cluster-17909.20531	1025.63	24.1967	5.4056	6.0591e-13	5.7728e-10	2859	762114133	XP_011439838.1	274	3.1e-21	PREDICTED: uncharacterized protein LOC105337001 [Crassostrea gigas]	--	--	--	--	--	--	--	--	--	--	--	--	--	PF03357	Snf7	GO:0007034	vacuolar transport	--	--	--	--	--	--
Cluster-17909.40442	123.981	0	Inf	6.2015e-13	5.8744e-10	4315	641483972	AIA66467.1	1082	9.6e-115	toll2 [Hyriopsis cumingii]	--	--	--	--	--	--	--	--	--	F7D3V9	247	2.7e-19	Leucine-rich repeat-containing G-protein coupled receptor 5 OS=Xenopus tropicalis GN=lgr5 PE=2 SV=2	PF00560//PF13855//PF04183//PF01405//PF13676//PF01582//PF01243	Leucine Rich Repeat//Leucine rich repeat//IucA / IucC family//Photosystem II reaction centre T protein//TIR domain//TIR domain//Pyridoxamine 5'-phosphate oxidase	GO:0019290//GO:0008615//GO:0006826//GO:0015979//GO:0007165//GO:0055114	siderophore biosynthetic process//pyridoxine biosynthetic process//iron ion transport//photosynthesis//signal transduction//oxidation-reduction process	GO:0010181//GO:0004733//GO:0005515//GO:0015343	FMN binding//pyridoxamine-phosphate oxidase activity//protein binding//siderophore transmembrane transporter activity	GO:0009539//GO:0009523//GO:0016020	photosystem II reaction center//photosystem II//membrane	KOG0619	FOG: Leucine rich repeat
Cluster-17909.53939	4549.42	150.689	4.916	6.3609e-13	5.9907e-10	885	--	--	--	--	--	--	--	--	--	--	--	--	--	--	--	--	--	--	--	--	--	--	--	--	--	--	--	--
Cluster-17909.21232	139.371	0.204223	9.4146	6.4144e-13	6.0066e-10	1694	--	--	--	--	--	--	--	--	--	--	--	--	--	--	--	--	--	--	--	--	--	--	--	--	--	--	--	--
Cluster-17909.118401	3545.62	121.272	4.8697	6.8761e-13	6.4024e-10	2791	762122415	XP_011444157.1	2280	7.5e-254	PREDICTED: sodium- and chloride-dependent neutral and basic amino acid transporter B(0+)-like isoform X1 [Crassostrea gigas]	--	--	--	--	--	K05038	SLC6A5S	solute carrier family 6 (neurotransmitter transporter, amino acid) member 5/7/9/14	http://www.genome.jp/dbget-bin/www_bget?ko:K05038	Q9Y345	1279	3.7e-139	Sodium- and chloride-dependent glycine transporter 2 OS=Homo sapiens GN=SLC6A5 PE=1 SV=3	PF10538//PF00209	Immunoreceptor tyrosine-based activation motif//Sodium:neurotransmitter symporter family	GO:0006836//GO:0007165//GO:0006812	neurotransmitter transport//signal transduction//cation transport	GO:0005328	neurotransmitter:sodium symporter activity	GO:0016021	integral component of membrane	KOG3660	Sodium-neurotransmitter symporter
Cluster-17909.69432	121.034	0	Inf	7.5544e-13	6.9942e-10	869	676443944	XP_009050268.1	782	1.2e-80	hypothetical protein LOTGIDRAFT_201479 [Lottia gigantea]>gi|556110413|gb|ESO99064.1| hypothetical protein LOTGIDRAFT_201479 [Lottia gigantea]	--	--	--	--	--	K05955	FNTA	protein farnesyltransferase/geranylgeranyltransferase type-1 subunit alpha	http://www.genome.jp/dbget-bin/www_bget?ko:K05955	P49354	718	1.3e-74	Protein farnesyltransferase/geranylgeranyltransferase type-1 subunit alpha OS=Homo sapiens GN=FNTA PE=1 SV=1	PF07541//PF01239	Eukaryotic translation initiation factor 2 alpha subunit//Protein prenyltransferase alpha subunit repeat	GO:0018342//GO:0006446	protein prenylation//regulation of translational initiation	GO:0003723//GO:0003743//GO:0008318	RNA binding//translation initiation factor activity//protein prenyltransferase activity	GO:0005840//GO:0005850	ribosome//eukaryotic translation initiation factor 2 complex	KOG0530	Protein farnesyltransferase, alpha subunit/protein geranylgeranyltransferase type I, alpha subunit
Cluster-17909.123899	118.862	0	Inf	7.7006e-13	7.0895e-10	3242	762092376	XP_011428620.1	1175	1.2e-125	PREDICTED: guanine nucleotide exchange factor for Rab-3A-like isoform X3 [Crassostrea gigas]	--	--	--	--	--	K16779	RAB3IP, RABIN8	Rab-3A-interacting protein	http://www.genome.jp/dbget-bin/www_bget?ko:K16779	Q96QF0	687	1.9e-70	Rab-3A-interacting protein OS=Homo sapiens GN=RAB3IP PE=1 SV=1	--	--	--	--	--	--	--	--	KOG4324	Guanine nucleotide exchange factor
Cluster-17909.116654	121.958	0	Inf	7.9833e-13	7.3087e-10	2029	762151453	XP_011413710.1	252	7.9e-19	PREDICTED: uncharacterized protein LOC105318351 [Crassostrea gigas]	--	--	--	--	--	--	--	--	--	--	--	--	--	PF00001	7 transmembrane receptor (rhodopsin family)	GO:0007186	G-protein coupled receptor signaling pathway	GO:0004930	G-protein coupled receptor activity	GO:0016021	integral component of membrane	--	--
Cluster-17909.35454	333.964	3.62289	6.5264	8.412e-13	7.6584e-10	4862	762136575	XP_011451569.1	1319	3.6e-142	PREDICTED: latrophilin-3-like [Crassostrea gigas]	780187946	XM_011664686.1	42	1.14698e-09	PREDICTED: Strongylocentrotus purpuratus G-protein coupled receptor 126-like (LOC105437739), mRNA	K04593	LPHN2	latrophilin 2	http://www.genome.jp/dbget-bin/www_bget?ko:K04593	O95490	992	1.2e-105	Adhesion G protein-coupled receptor L2 OS=Homo sapiens GN=ADGRL2 PE=1 SV=2	PF02793//PF00002//PF01825	Hormone receptor domain//7 transmembrane receptor (Secretin family)//GPCR proteolysis site, GPS, motif	GO:0007186	G-protein coupled receptor signaling pathway	GO:0004930	G-protein coupled receptor activity	GO:0016020//GO:0016021	membrane//integral component of membrane	KOG4193	G protein-coupled receptors
Cluster-17909.72866	122.267	0	Inf	8.9321e-13	8.087e-10	5250	325977003	ADZ48236.1	1009	3.4e-106	AP-1 protein [Ruditapes philippinarum]	325977002	HQ918289.1	343	5.86358e-177	Ruditapes philippinarum AP-1 protein mRNA, complete cds	K04448	JUN	transcription factor AP-1	http://www.genome.jp/dbget-bin/www_bget?ko:K04448	P54864	483	1.4e-46	Transcription factor AP-1 OS=Serinus canaria GN=JUN PE=2 SV=1	PF06423//PF04977//PF16331//PF06005//PF00170//PF07716//PF03131	GWT1//Septum formation initiator//TolA binding protein trimerisation//Protein of unknown function (DUF904)//bZIP transcription factor//Basic region leucine zipper//bZIP Maf transcription factor	GO:0006355//GO:0007049//GO:0070206//GO:0000917//GO:0043093//GO:0006506	regulation of transcription, DNA-templated//cell cycle//protein trimerization//barrier septum assembly//FtsZ-dependent cytokinesis//GPI anchor biosynthetic process	GO:0016746//GO:0003677//GO:0003700//GO:0043565	transferase activity, transferring acyl groups//DNA binding//transcription factor activity, sequence-specific DNA binding//sequence-specific DNA binding	GO:0005737//GO:0005667//GO:0005789//GO:0005634//GO:0016021	cytoplasm//transcription factor complex//endoplasmic reticulum membrane//nucleus//integral component of membrane	--	--
Cluster-17909.99905	582.383	12.1677	5.5808	9.4589e-13	8.5168e-10	2295	762087344	XP_011425956.1	283	2.3e-22	PREDICTED: uncharacterized transmembrane protein DDB_G0289901-like isoform X2 [Crassostrea gigas]	--	--	--	--	--	--	--	--	--	--	--	--	--	--	--	--	--	--	--	--	--	--	--
Cluster-17909.44022	240.46	2.28255	6.719	1.0918e-12	9.7769e-10	1478	--	--	--	--	--	--	--	--	--	--	--	--	--	--	--	--	--	--	--	--	--	--	--	--	--	--	--	--
Cluster-17909.20207	133.489	0	Inf	1.1676e-12	1.0398e-09	439	--	--	--	--	--	--	--	--	--	--	--	--	--	--	--	--	--	--	--	--	--	--	--	--	--	--	--	--
Cluster-17909.110576	116.691	0	Inf	1.1757e-12	1.0415e-09	1519	762123909	XP_011444951.1	390	5.9e-35	PREDICTED: uncharacterized protein LOC105340538 [Crassostrea gigas]>gi|762123911|ref|XP_011444953.1| PREDICTED: uncharacterized protein LOC105340538 [Crassostrea gigas]	--	--	--	--	--	--	--	--	--	Q9NS37	215	4.8e-16	CREB/ATF bZIP transcription factor OS=Homo sapiens GN=CREBZF PE=1 SV=2	PF03040//PF04977//PF07716//PF00170//PF04111//PF06005//PF01166//PF03131	CemA family//Septum formation initiator//Basic region leucine zipper//bZIP transcription factor//Autophagy protein Apg6//Protein of unknown function (DUF904)//TSC-22/dip/bun family//bZIP Maf transcription factor	GO:0006914//GO:0006355//GO:0007049//GO:0000917//GO:0043093	autophagy//regulation of transcription, DNA-templated//cell cycle//barrier septum assembly//FtsZ-dependent cytokinesis	GO:0003677//GO:0003700//GO:0043565	DNA binding//transcription factor activity, sequence-specific DNA binding//sequence-specific DNA binding	GO:0005737//GO:0005667//GO:0005634//GO:0016021	cytoplasm//transcription factor complex//nucleus//integral component of membrane	--	--
Cluster-17909.112278	118.839	0	Inf	1.4147e-12	1.2464e-09	929	--	--	--	--	--	--	--	--	--	--	--	--	--	--	--	--	--	--	--	--	--	--	--	--	--	--	--	--
Cluster-17909.78599	133.766	0	Inf	1.4257e-12	1.2494e-09	1655	871226316	XP_012936795.1	732	1.4e-74	PREDICTED: desumoylating isopeptidase 2-like [Aplysia californica]	957829668	XM_014809268.1	45	8.27808e-12	PREDICTED: Priapulus caudatus desumoylating isopeptidase 2-like (LOC106807046), mRNA	--	--	--	--	Q6DC39	646	5.5e-66	Desumoylating isopeptidase 2 OS=Danio rerio GN=desi2 PE=2 SV=1	PF04579	Keratin, high-sulphur matrix protein	--	--	GO:0005198	structural molecule activity	GO:0045095	keratin filament	KOG0324	Uncharacterized conserved protein
Cluster-17909.79325	294.914	3.902	6.2399	1.7692e-12	1.5421e-09	1529	762100997	XP_011432966.1	1141	4.9e-122	PREDICTED: 40S ribosomal protein S2 [Crassostrea gigas]	939717	U30454.1	263	4.98004e-133	Urechis caupo ribosomal protein S2 mRNA, complete cds	K02981	RP-S2e, RPS2	small subunit ribosomal protein S2e	http://www.genome.jp/dbget-bin/www_bget?ko:K02981	P49154	1095	4.4e-118	40S ribosomal protein S2 OS=Urechis caupo GN=RPS2 PE=2 SV=1	PF00333//PF03719	Ribosomal protein S5, N-terminal domain//Ribosomal protein S5, C-terminal domain	GO:0006412//GO:0042254	translation//ribosome biogenesis	GO:0003723//GO:0003735	RNA binding//structural constituent of ribosome	GO:0005840	ribosome	KOG0877	40S ribosomal protein S2/30S ribosomal protein S5
Cluster-17909.21539	216.377	1.65013	7.0348	1.9532e-12	1.6935e-09	1757	--	--	--	--	--	--	--	--	--	--	--	--	--	--	--	--	--	--	--	--	--	--	--	--	--	--	--	--
Cluster-17909.93767	2199.84	77.5373	4.8264	2.0551e-12	1.7725e-09	5337	--	--	--	--	--	--	--	--	--	--	--	--	--	--	--	--	--	--	--	--	--	--	--	--	--	--	--	--
Cluster-17909.107818	507.01	9.47227	5.7422	2.9527e-12	2.5202e-09	4571	443697100	ELT97655.1	1684	1.6e-184	hypothetical protein CAPTEDRAFT_174707 [Capitella teleta]	908406036	XM_013235763.1	35	8.39124e-06	PREDICTED: Biomphalaria glabrata sodium- and chloride-dependent glycine transporter 2-like (LOC106074865), transcript variant X3, mRNA	K05038	SLC6A5S	solute carrier family 6 (neurotransmitter transporter, amino acid) member 5/7/9/14	http://www.genome.jp/dbget-bin/www_bget?ko:K05038	Q28039	1244	7e-135	Sodium- and chloride-dependent glycine transporter 1 OS=Bos taurus GN=SLC6A9 PE=2 SV=1	PF00209	Sodium:neurotransmitter symporter family	GO:0006812//GO:0006836	cation transport//neurotransmitter transport	GO:0005328	neurotransmitter:sodium symporter activity	GO:0016021	integral component of membrane	KOG3660	Sodium-neurotransmitter symporter
Cluster-17909.121813	203.116	1.74678	6.8615	3.0557e-12	2.5945e-09	1421	762126794	XP_011446460.1	325	1.9e-27	PREDICTED: uncharacterized protein LOC105341578 [Crassostrea gigas]	--	--	--	--	--	--	--	--	--	--	--	--	--	--	--	--	--	--	--	--	--	--	--
Cluster-17909.123573	2247.76	0.220566	13.315	3.3836e-12	2.8582e-09	1149	--	--	--	--	--	--	--	--	--	--	--	--	--	--	--	--	--	--	--	--	--	--	--	--	--	--	--	--
Cluster-17909.96081	1613.85	53.7937	4.9069	3.7005e-12	3.1098e-09	1210	--	--	--	--	--	--	--	--	--	--	--	--	--	--	--	--	--	--	--	--	--	--	--	--	--	--	--	--
Cluster-17909.17568	109.853	0	Inf	3.9246e-12	3.2813e-09	1481	--	--	--	--	--	--	--	--	--	--	--	--	--	--	--	--	--	--	PF00530	Scavenger receptor cysteine-rich domain	GO:0007165	signal transduction	GO:0005044	scavenger receptor activity	GO:0016020	membrane	--	--
Cluster-17909.103080	528.162	12.4474	5.4071	4.1936e-12	3.4884e-09	1788	--	--	--	--	--	--	--	--	--	--	--	--	--	--	--	--	--	--	--	--	--	--	--	--	--	--	--	--
Cluster-17909.118189	108.529	0	Inf	4.4574e-12	3.6892e-09	2840	762073164	XP_011432209.1	292	2.6e-23	PREDICTED: homeobox protein 2-like [Crassostrea gigas]	--	--	--	--	--	--	--	--	--	--	--	--	--	PF00036//PF13202//PF05038//PF10384	EF hand//EF hand//Cytochrome Cytochrome b558 alpha-subunit//Centromere protein Scm3	--	--	GO:0020037//GO:0042393//GO:0005509	heme binding//histone binding//calcium ion binding	GO:0005634	nucleus	--	--
Cluster-17909.89799	17690.3	549.586	5.0085	4.5152e-12	3.7182e-09	1316	--	--	--	--	--	--	--	--	--	--	--	--	--	--	--	--	--	--	--	--	--	--	--	--	--	--	--	--
Cluster-17909.123380	2313.61	81.971	4.8189	4.6542e-12	3.8135e-09	1342	762125641	XP_011445851.1	751	7.2e-77	PREDICTED: metallo-beta-lactamase domain-containing protein 1-like [Crassostrea gigas]>gi|762125643|ref|XP_011445852.1| PREDICTED: metallo-beta-lactamase domain-containing protein 1-like [Crassostrea gigas]	--	--	--	--	--	--	--	--	--	Q498J9	444	1.2e-42	Metallo-beta-lactamase domain-containing protein 1 OS=Xenopus laevis GN=mblac1 PE=2 SV=2	--	--	--	--	--	--	--	--	KOG4736	Uncharacterized conserved protein
Cluster-17909.15703	108.005	0	Inf	4.7316e-12	3.8577e-09	1019	--	--	--	--	--	--	--	--	--	--	--	--	--	--	--	--	--	--	--	--	--	--	--	--	--	--	--	--
Cluster-17909.92506	110.029	0	Inf	4.8439e-12	3.9296e-09	4059	676448853	XP_009051864.1	608	8.3e-60	hypothetical protein LOTGIDRAFT_231475 [Lottia gigantea]>gi|556108604|gb|ESO97256.1| hypothetical protein LOTGIDRAFT_231475 [Lottia gigantea]	--	--	--	--	--	K07999	MMP20	matrix metalloproteinase-20 (enamelysin)	http://www.genome.jp/dbget-bin/www_bget?ko:K07999	P39900	412	1.8e-38	Macrophage metalloelastase OS=Homo sapiens GN=MMP12 PE=1 SV=1	PF00413//PF00444//PF10462//PF07998//PF01400//PF05739	Matrixin//Ribosomal protein L36//Peptidase M66//Peptidase family M54//Astacin (Peptidase family M12A)//SNARE domain	GO:0042254//GO:0006508//GO:0006412	ribosome biogenesis//proteolysis//translation	GO:0008270//GO:0004222//GO:0005515//GO:0003735	zinc ion binding//metalloendopeptidase activity//protein binding//structural constituent of ribosome	GO:0005622//GO:0031012//GO:0005840	intracellular//extracellular matrix//ribosome	KOG1565	Gelatinase A and related matrix metalloproteases
Cluster-17909.113523	126.731	0	Inf	5.1815e-12	4.1828e-09	3432	762134620	XP_011450542.1	1094	3.1e-116	PREDICTED: uncharacterized protein LOC105344454 isoform X1 [Crassostrea gigas]	--	--	--	--	--	--	--	--	--	Q9D5U8	131	6e-06	Cyclic nucleotide-binding domain-containing protein 2 OS=Mus musculus GN=Cnbd2 PE=1 SV=2	--	--	--	--	--	--	--	--	--	--
Cluster-17909.57342	579.61	14.4508	5.3259	5.322e-12	4.2752e-09	1028	871214888	XP_012934775.1	531	1.8e-51	PREDICTED: uncharacterized protein LOC106011052 [Aplysia californica]	--	--	--	--	--	--	--	--	--	--	--	--	--	--	--	--	--	--	--	--	--	--	--
Cluster-17909.20734	107.897	0	Inf	5.4083e-12	4.3234e-09	2334	--	--	--	--	--	--	--	--	--	--	--	--	--	--	--	--	--	--	--	--	--	--	--	--	--	--	--	--
Cluster-17909.86134	109.843	0	Inf	5.5524e-12	4.406e-09	4070	762076703	XP_011446932.1	1793	3.3e-197	PREDICTED: ATP-dependent RNA helicase DDX3Y-like isoform X2 [Crassostrea gigas]	919044197	XM_013549812.1	228	3.84482e-113	PREDICTED: Lingula anatina ATP-dependent RNA helicase DDX3X-like (LOC106170078), transcript variant X2, mRNA	K11594	DDX3X, bel	ATP-dependent RNA helicase DDX3X	http://www.genome.jp/dbget-bin/www_bget?ko:K11594	Q6GVM6	1667	5.5e-184	ATP-dependent RNA helicase DDX3Y OS=Pan troglodytes GN=DDX3Y PE=2 SV=1	PF04851//PF00270//PF04347	Type III restriction enzyme, res subunit//DEAD/DEAH box helicase//Flagellar biosynthesis protein, FliO	GO:0044781	bacterial-type flagellum organization	GO:0003677//GO:0003676//GO:0016787//GO:0005524	DNA binding//nucleic acid binding//hydrolase activity//ATP binding	GO:0016021	integral component of membrane	KOG0335	ATP-dependent RNA helicase
Cluster-17909.89073	1878.24	65.5907	4.8397	5.5655e-12	4.406e-09	4324	762104107	XP_011434584.1	1168	1e-124	PREDICTED: stress-induced-phosphoprotein 1-like [Crassostrea gigas]>gi|405950779|gb|EKC18743.1| Stress-induced-phosphoprotein 1 [Crassostrea gigas]	1009168211	XM_016047047.1	35	7.9342e-06	PREDICTED: Ziziphus jujuba hsp70-Hsp90 organizing protein 3-like (LOC107435438), mRNA	K09553	STIP1	stress-induced-phosphoprotein 1	http://www.genome.jp/dbget-bin/www_bget?ko:K09553	Q3ZBZ8	1025	1.6e-109	Stress-induced-phosphoprotein 1 OS=Bos taurus GN=STIP1 PE=2 SV=1	PF08631//PF02259//PF13371//PF00515//PF13640//PF13181//PF13374//PF13176//PF13174//PF13414	Meiosis protein SPO22/ZIP4 like//FAT domain//Tetratricopeptide repeat//Tetratricopeptide repeat//2OG-Fe(II) oxygenase superfamily//Tetratricopeptide repeat//Tetratricopeptide repeat//Tetratricopeptide repeat//Tetratricopeptide repeat//TPR repeat	GO:0051321//GO:0055114	meiotic cell cycle//oxidation-reduction process	GO:0005515//GO:0016491	protein binding//oxidoreductase activity	--	--	KOG0548	Molecular co-chaperone STI1
Cluster-17909.124618	119.269	0.283527	8.7165	5.8682e-12	4.5821e-09	820	762108144	XP_011436696.1	256	1.1e-19	PREDICTED: baculoviral IAP repeat-containing protein 3-like [Crassostrea gigas]	--	--	--	--	--	K16060	BIRC2_3	baculoviral IAP repeat-containing protein 2/3	http://www.genome.jp/dbget-bin/www_bget?ko:K16060	Q90660	244	1.1e-19	Inhibitor of apoptosis protein OS=Gallus gallus GN=ITA PE=2 SV=1	--	--	--	--	--	--	--	--	--	--
Cluster-17909.16933	203.187	1.69915	6.9018	5.8718e-12	4.5821e-09	3186	762156681	XP_011416475.1	2853	0	PREDICTED: L-aminoadipate-semialdehyde dehydrogenase-like [Crassostrea gigas]>gi|762156683|ref|XP_011416476.1| PREDICTED: L-aminoadipate-semialdehyde dehydrogenase-like [Crassostrea gigas]	--	--	--	--	--	--	--	--	--	Q70LM4	715	1.1e-73	Linear gramicidin synthase subunit D OS=Brevibacillus parabrevis GN=lgrD PE=1 SV=1	PF12242//PF02826//PF01073//PF01370//PF00106//PF02737//PF02882	NAD(P)H binding domain of trans-2-enoyl-CoA reductase//D-isomer specific 2-hydroxyacid dehydrogenase, NAD binding domain//3-beta hydroxysteroid dehydrogenase/isomerase family//NAD dependent epimerase/dehydratase family//short chain dehydrogenase//3-hydroxyacyl-CoA dehydrogenase, NAD binding domain//Tetrahydrofolate dehydrogenase/cyclohydrolase, NAD(P)-binding domain	GO:0006633//GO:0009396//GO:0006631//GO:0006574//GO:0046487//GO:0006694//GO:0006552//GO:0055114//GO:0008207//GO:0006568//GO:0008209//GO:0018874//GO:0006550//GO:0008210//GO:0008152//GO:0006554	fatty acid biosynthetic process//folic acid-containing compound biosynthetic process//fatty acid metabolic process//valine catabolic process//glyoxylate metabolic process//steroid biosynthetic process//leucine catabolic process//oxidation-reduction process//C21-steroid hormone metabolic process//tryptophan metabolic process//androgen metabolic process//benzoate metabolic process//isoleucine catab…	GO:0003824//GO:0051287//GO:0003854//GO:0003857//GO:0050662//GO:0016491//GO:0016616//GO:0004488	catalytic activity//NAD binding//3-beta-hydroxy-delta5-steroid dehydrogenase activity//3-hydroxyacyl-CoA dehydrogenase activity//coenzyme binding//oxidoreductase activity//oxidoreductase activity, acting on the CH-OH group of donors, NAD or NADP as acceptor//methylenetetrahydrofolate dehydrogenase (NADP+) activity	--	--	KOG1205	Predicted dehydrogenase
Cluster-17909.20344	186.474	1.60692	6.8585	5.8532e-12	4.5821e-09	1527	--	--	--	--	--	--	--	--	--	--	--	--	--	--	--	--	--	--	--	--	--	--	--	--	--	--	--	--
Cluster-17909.29755	146.349	0.787619	7.5377	6.1162e-12	4.7502e-09	901	--	--	--	--	--	--	--	--	--	--	--	--	--	--	--	--	--	--	--	--	--	--	--	--	--	--	--	--
Cluster-17909.33994	104.404	0	Inf	6.605e-12	5.1056e-09	2202	762099580	XP_011432219.1	1169	4e-125	PREDICTED: uncharacterized protein LOC105331640 [Crassostrea gigas]	--	--	--	--	--	K16289	ANKK1	ankyrin repeat and protein kinase domain-containing protein 1	http://www.genome.jp/dbget-bin/www_bget?ko:K16289	Q8IWZ3	181	6.1e-12	Ankyrin repeat and KH domain-containing protein 1 OS=Homo sapiens GN=ANKHD1 PE=1 SV=1	PF13606//PF00023//PF00536	Ankyrin repeat//Ankyrin repeat//SAM domain (Sterile alpha motif)	--	--	GO:0005515	protein binding	--	--	KOG4177	Ankyrin
Cluster-17909.20576	118.965	0.283527	8.7128	7.2173e-12	5.5527e-09	1317	--	--	--	--	--	--	--	--	--	--	--	--	--	--	--	--	--	--	--	--	--	--	--	--	--	--	--	--
Cluster-17909.21185	180.47	1.32339	7.0914	7.7202e-12	5.9119e-09	4211	762152353	XP_011414177.1	2129	3.7e-236	PREDICTED: sterile alpha and TIR motif-containing protein 1-like isoform X1 [Crassostrea gigas]	--	--	--	--	--	--	--	--	--	Q6IDD9	1653	2.4e-182	Sterile alpha and TIR motif-containing protein 1 OS=Drosophila melanogaster GN=Ect4 PE=2 SV=1	PF02198//PF00536//PF07647//PF00514//PF13676	Sterile alpha motif (SAM)/Pointed domain//SAM domain (Sterile alpha motif)//SAM domain (Sterile alpha motif)//Armadillo/beta-catenin-like repeat//TIR domain	GO:0007165	signal transduction	GO:0005515//GO:0043565	protein binding//sequence-specific DNA binding	GO:0005634	nucleus	--	--
Cluster-17909.89085	102.036	0	Inf	7.8015e-12	5.9463e-09	2249	762126299	XP_011446200.1	1484	1.2e-161	PREDICTED: protein disulfide-isomerase A6-like [Crassostrea gigas]>gi|405951637|gb|EKC19533.1| Protein disulfide-isomerase A6 [Crassostrea gigas]	821454447	XM_003756059.2	38	8.80786e-08	PREDICTED: Sarcophilus harrisii protein disulfide isomerase family A, member 3 (PDIA3), mRNA	K09584	PDIA6, TXNDC7	protein disulfide-isomerase A6	http://www.genome.jp/dbget-bin/www_bget?ko:K09584	Q63081	1328	6.2e-145	Protein disulfide-isomerase A6 OS=Rattus norvegicus GN=Pdia6 PE=1 SV=2	PF00085//PF02794//PF00321//PF00578	Thioredoxin//RTX toxin acyltransferase family//Plant thionin//AhpC/TSA family	GO:0055114//GO:0009404//GO:0006952//GO:0045454	oxidation-reduction process//toxin metabolic process//defense response//cell redox homeostasis	GO:0016491//GO:0016209//GO:0016746	oxidoreductase activity//antioxidant activity//transferase activity, transferring acyl groups	GO:0005737	cytoplasm	KOG0191	Thioredoxin/protein disulfide isomerase
Cluster-17909.126385	1096.86	33.4856	5.0337	7.8594e-12	5.9627e-09	4758	762152718	XP_011414370.1	1632	1.8e-178	PREDICTED: uncharacterized protein LOC105318792 [Crassostrea gigas]>gi|762152720|ref|XP_011414371.1| PREDICTED: uncharacterized protein LOC105318792 [Crassostrea gigas]>gi|762152722|ref|XP_011414372.1| PREDICTED: uncharacterized protein LOC105318792 [Crassostrea gigas]	--	--	--	--	--	--	--	--	--	P33748	146	1.5e-07	Zinc finger protein MSN2 OS=Saccharomyces cerevisiae (strain ATCC 204508 / S288c) GN=MSN2 PE=1 SV=1	PF00096//PF13465//PF13912	Zinc finger, C2H2 type//Zinc-finger double domain//C2H2-type zinc finger	--	--	GO:0046872	metal ion binding	--	--	KOG1721	FOG: Zn-finger
Cluster-17909.20568	723.179	0.220566	11.679	8.2802e-12	6.2531e-09	3581	--	--	--	--	--	--	--	--	--	--	--	--	--	--	--	--	--	--	PF03811	InsA N-terminal domain	GO:0006313	transposition, DNA-mediated	--	--	--	--	--	--
Cluster-17909.123206	898.441	12.5118	6.1661	8.6719e-12	6.5188e-09	1595	--	--	--	--	--	--	--	--	--	--	--	--	--	--	--	--	--	--	PF04147//PF01787//PF05793//PF02724	Nop14-like family//Ilarvirus coat protein//Transcription initiation factor IIF, alpha subunit (TFIIF-alpha)//CDC45-like protein	GO:0006270//GO:0032968//GO:0006367//GO:0006413	DNA replication initiation//positive regulation of transcription elongation from RNA polymerase II promoter//transcription initiation from RNA polymerase II promoter//translational initiation	GO:0003723//GO:0003677	RNA binding//DNA binding	GO:0005634//GO:0019012//GO:0032040	nucleus//virion//small-subunit processome	--	--
Cluster-17909.20109	434.683	9.09752	5.5783	8.9637e-12	6.7074e-09	1774	762114133	XP_011439838.1	292	1.6e-23	PREDICTED: uncharacterized protein LOC105337001 [Crassostrea gigas]	--	--	--	--	--	--	--	--	--	--	--	--	--	PF15826	Bcl-2-binding component 3, p53 upregulated modulator of apoptosis	GO:0090200//GO:0043065//GO:0097193	positive regulation of release of cytochrome c from mitochondria//positive regulation of apoptotic process//intrinsic apoptotic signaling pathway	--	--	GO:0005739	mitochondrion	--	--
Cluster-17909.19692	214.919	1.41663	7.2452	9.159e-12	6.8223e-09	704	--	--	--	--	--	--	--	--	--	--	--	--	--	--	--	--	--	--	--	--	--	--	--	--	--	--	--	--
Cluster-17909.61117	3429.79	143.56	4.5784	1.0053e-11	7.4543e-09	1650	871270800	XP_005111060.2	597	6.4e-59	PREDICTED: aquaporin-5-like isoform X1 [Aplysia californica]	--	--	--	--	--	K09865	AQP2	aquaporin-2	http://www.genome.jp/dbget-bin/www_bget?ko:K09865	P79099	431	4.7e-41	Aquaporin-2 OS=Bos taurus GN=AQP2 PE=2 SV=2	PF00230	Major intrinsic protein	GO:0006810	transport	GO:0005215	transporter activity	GO:0016020	membrane	KOG0223	Aquaporin (major intrinsic protein family)
Cluster-17909.107811	1082.38	17.4282	5.9566	1.2128e-11	8.9264e-09	1226	--	--	--	--	--	--	--	--	--	--	--	--	--	--	--	--	--	--	--	--	--	--	--	--	--	--	--	--
Cluster-17909.123774	98.2015	0	Inf	1.2147e-11	8.9264e-09	6133	--	--	--	--	--	--	--	--	--	--	--	--	--	--	--	--	--	--	--	--	--	--	--	--	--	--	--	--
Cluster-17909.123661	132.251	0.441131	8.2279	1.3096e-11	9.5811e-09	1570	--	--	--	--	--	--	--	--	--	--	--	--	--	--	--	--	--	--	--	--	--	--	--	--	--	--	--	--
Cluster-17909.103268	1897.77	58.5152	5.0194	1.4914e-11	1.0862e-08	1292	645005036	XP_008217633.1	607	3.5e-60	PREDICTED: glutathione synthetase-like [Nasonia vitripennis]	--	--	--	--	--	K01920	gshB, GSS	glutathione synthase	http://www.genome.jp/dbget-bin/www_bget?ko:K01920	P35668	520	1.8e-51	Glutathione synthetase OS=Xenopus laevis GN=gss PE=2 SV=1	PF03199//PF03917	Eukaryotic glutathione synthase//Eukaryotic glutathione synthase, ATP binding domain	GO:0006750	glutathione biosynthetic process	GO:0005524//GO:0004363	ATP binding//glutathione synthase activity	--	--	KOG0021	Glutathione synthetase
Cluster-17909.91788	564.672	15.7079	5.1679	1.5557e-11	1.128e-08	588	--	--	--	--	--	--	--	--	--	--	--	--	--	--	--	--	--	--	--	--	--	--	--	--	--	--	--	--
Cluster-17909.124244	1589.46	61.4054	4.694	1.7356e-11	1.2529e-08	1427	762138854	XP_011452764.1	1107	4e-118	PREDICTED: tripartite motif-containing protein 2-like [Crassostrea gigas]>gi|405970482|gb|EKC35381.1| Tripartite motif-containing protein 2 [Crassostrea gigas]	--	--	--	--	--	K11997	TRIM2_3	tripartite motif-containing protein 2/3	http://www.genome.jp/dbget-bin/www_bget?ko:K11997	Q9R1R2	259	3.6e-21	Tripartite motif-containing protein 3 OS=Mus musculus GN=Trim3 PE=1 SV=1	PF17123//PF01436//PF13639//PF14634//PF00097//PF01623	RING-like zinc finger//NHL repeat//Ring finger domain//zinc-RING finger domain//Zinc finger, C3HC4 type (RING finger)//Carlavirus putative nucleic acid binding protein	GO:0006355	regulation of transcription, DNA-templated	GO:0003676//GO:0008270//GO:0046872//GO:0005515	nucleic acid binding//zinc ion binding//metal ion binding//protein binding	--	--	KOG2177	Predicted E3 ubiquitin ligase
Cluster-17909.86489	5437.35	104.188	5.7056	1.8274e-11	1.3135e-08	1514	--	--	--	--	--	--	--	--	--	--	--	--	--	--	--	--	--	--	--	--	--	--	--	--	--	--	--	--
Cluster-17909.87256	1493.61	55.2134	4.7576	2.1305e-11	1.518e-08	6741	676495491	XP_009066909.1	1002	2.8e-105	hypothetical protein LOTGIDRAFT_237010 [Lottia gigantea]>gi|556093752|gb|ESO82405.1| hypothetical protein LOTGIDRAFT_237010 [Lottia gigantea]	--	--	--	--	--	--	--	--	--	P78560	137	2.4e-06	Death domain-containing protein CRADD OS=Homo sapiens GN=CRADD PE=1 SV=1	PF00619	Caspase recruitment domain	GO:0042981	regulation of apoptotic process	--	--	--	--	--	--
Cluster-17909.79559	754.636	12.988	5.8605	2.2784e-11	1.6163e-08	3753	676475475	XP_009060486.1	1132	1.3e-120	hypothetical protein LOTGIDRAFT_125448 [Lottia gigantea]>gi|556100164|gb|ESO88816.1| hypothetical protein LOTGIDRAFT_125448 [Lottia gigantea]	--	--	--	--	--	K00049	GRHPR	glyoxylate/hydroxypyruvate reductase	http://www.genome.jp/dbget-bin/www_bget?ko:K00049	Q9UBQ7	760	7.6e-79	Glyoxylate reductase/hydroxypyruvate reductase OS=Homo sapiens GN=GRHPR PE=1 SV=1	PF01284//PF06687//PF00822//PF00389//PF00893//PF03446//PF13903//PF02826//PF13241	Membrane-associating domain//SUR7/PalI family//PMP-22/EMP/MP20/Claudin family//D-isomer specific 2-hydroxyacid dehydrogenase, catalytic domain//Small Multidrug Resistance protein//NAD binding domain of 6-phosphogluconate dehydrogenase//PMP-22/EMP/MP20/Claudin tight junction//D-isomer specific 2-hydroxyacid dehydrogenase, NAD binding domain//Putative NAD(P)-binding	GO:0006779//GO:0055114//GO:0019354//GO:0006098//GO:0008152//GO:0019521	porphyrin-containing compound biosynthetic process//oxidation-reduction process//siroheme biosynthetic process//pentose-phosphate shunt//metabolic process//D-gluconate metabolic process	GO:0051287//GO:0016616//GO:0004616//GO:0043115	NAD binding//oxidoreductase activity, acting on the CH-OH group of donors, NAD or NADP as acceptor//phosphogluconate dehydrogenase (decarboxylating) activity//precorrin-2 dehydrogenase activity	GO:0016020//GO:0005886//GO:0016021	membrane//plasma membrane//integral component of membrane	KOG0069	Glyoxylate/hydroxypyruvate reductase (D-isomer-specific 2-hydroxy acid dehydrogenase superfamily)
Cluster-17909.123128	1194.62	7.53722	7.3083	2.6867e-11	1.8977e-08	1023	762142832	XP_011454646.1	195	1.6e-12	PREDICTED: hsp70-binding protein 1-like [Crassostrea gigas]>gi|405969485|gb|EKC34454.1| Hsp70-binding protein 1 [Crassostrea gigas]	--	--	--	--	--	--	--	--	--	Q6IMX7	130	2.3e-06	Hsp70-binding protein 1 OS=Rattus norvegicus GN=Hspbp1 PE=1 SV=1	--	--	--	--	--	--	--	--	--	--
Cluster-17909.36257	795.661	26.5055	4.9078	2.756e-11	1.9384e-08	526	--	--	--	--	--	--	--	--	--	--	--	--	--	--	--	--	--	--	--	--	--	--	--	--	--	--	--	--
Cluster-17909.50381	182.751	0.661697	8.1095	2.8203e-11	1.9751e-08	1331	260803838	XP_002596796.1	628	1.3e-62	hypothetical protein BRAFLDRAFT_211833 [Branchiostoma floridae]>gi|229282056|gb|EEN52808.1| hypothetical protein BRAFLDRAFT_211833 [Branchiostoma floridae]	--	--	--	--	--	K02599	NOTCH	Notch	http://www.genome.jp/dbget-bin/www_bget?ko:K02599	P10079	571	2.2e-57	Fibropellin-1 OS=Strongylocentrotus purpuratus GN=EGF1 PE=1 SV=2	PF07645//PF00008	Calcium-binding EGF domain//EGF-like domain	--	--	GO:0005509//GO:0005515	calcium ion binding//protein binding	--	--	KOG1217	Fibrillins and related proteins containing Ca2+-binding EGF-like domains
Cluster-17909.111912	4134.67	188.436	4.4556	2.8378e-11	1.9789e-08	6416	--	--	--	--	--	--	--	--	--	--	--	--	--	--	--	--	--	--	PF00170//PF07716//PF03131	bZIP transcription factor//Basic region leucine zipper//bZIP Maf transcription factor	GO:0006355	regulation of transcription, DNA-templated	GO:0003677//GO:0003700//GO:0043565	DNA binding//transcription factor activity, sequence-specific DNA binding//sequence-specific DNA binding	GO:0005667//GO:0005634	transcription factor complex//nucleus	--	--
Cluster-17909.110092	346.915	3.99564	6.44	2.8532e-11	1.9812e-08	1129	676448661	XP_009051804.1	572	3.5e-56	hypothetical protein LOTGIDRAFT_153075 [Lottia gigantea]>gi|556109313|gb|ESO97965.1| hypothetical protein LOTGIDRAFT_153075 [Lottia gigantea]	--	--	--	--	--	--	--	--	--	Q2KHR3	207	3e-15	Glutamine and serine-rich protein 1 OS=Homo sapiens GN=QSER1 PE=1 SV=3	--	--	--	--	--	--	--	--	--	--
Cluster-17909.89936	95.2736	0	Inf	3.0797e-11	2.1295e-08	296	--	--	--	--	--	--	--	--	--	--	--	--	--	--	--	--	--	--	--	--	--	--	--	--	--	--	--	--
Cluster-17909.57252	95.834	0	Inf	3.1632e-11	2.178e-08	1958	402227993	AFQ35984.1	358	3.9e-31	glutathione S-transferase sigma 2 [Mytilus galloprovincialis]	--	--	--	--	--	K01830	E5.3.99.2, PTGDS	prostaglandin-H2 D-isomerase	http://www.genome.jp/dbget-bin/www_bget?ko:K01830	P46436	278	3.1e-23	Glutathione S-transferase 1 OS=Ascaris suum GN=GST1 PE=1 SV=3	PF13417//PF13409//PF05944	Glutathione S-transferase, N-terminal domain//Glutathione S-transferase, N-terminal domain//Phage small terminase subunit	GO:0019069	viral capsid assembly	GO:0005515//GO:0004519//GO:0003677	protein binding//endonuclease activity//DNA binding	--	--	KOG1695	Glutathione S-transferase
Cluster-17909.95503	2341.71	99.4935	4.5568	3.1803e-11	2.1806e-08	3485	676461454	XP_009055949.1	1247	5.7e-134	hypothetical protein LOTGIDRAFT_189885 [Lottia gigantea]>gi|556104596|gb|ESO93248.1| hypothetical protein LOTGIDRAFT_189885 [Lottia gigantea]	591355603	XM_007072045.1	47	1.362e-12	PREDICTED: Chelonia mydas armadillo repeat containing 6 (ARMC6), mRNA	--	--	--	--	Q8BNU0	908	4.9e-96	Armadillo repeat-containing protein 6 OS=Mus musculus GN=Armc6 PE=1 SV=1	PF00514	Armadillo/beta-catenin-like repeat	--	--	GO:0005515	protein binding	--	--	--	--
Cluster-17909.96931	15833.3	43.2781	8.5151	3.2418e-11	2.2135e-08	2706	--	--	--	--	--	--	--	--	--	--	--	--	--	--	--	--	--	--	PF00558//PF00020//PF00531	Vpu protein//TNFR/NGFR cysteine-rich region//Death domain	GO:0032801//GO:0019076//GO:0006812//GO:0007165	receptor catabolic process//viral release from host cell//cation transport//signal transduction	GO:0005261//GO:0005515	cation channel activity//protein binding	GO:0033644	host cell membrane	--	--
Cluster-17909.124349	106.762	0.220566	8.919	3.34e-11	2.2711e-08	2611	--	--	--	--	--	--	--	--	--	--	--	--	--	--	--	--	--	--	--	--	--	--	--	--	--	--	--	--
Cluster-17909.20953	411.796	0	Inf	3.6505e-11	2.472e-08	697	--	--	--	--	--	--	--	--	--	--	--	--	--	--	--	--	--	--	--	--	--	--	--	--	--	--	--	--
Cluster-17909.112152	2642.99	112.006	4.5605	4.7016e-11	3.1707e-08	2453	762148371	XP_011412109.1	727	8e-74	PREDICTED: uncharacterized protein LOC105317227 [Crassostrea gigas]>gi|762148373|ref|XP_011412110.1| PREDICTED: uncharacterized protein LOC105317227 [Crassostrea gigas]>gi|405957629|gb|EKC23828.1| hypothetical protein CGI_10020211 [Crassostrea gigas]	--	--	--	--	--	--	--	--	--	--	--	--	--	PF12567	Leukocyte receptor CD45	GO:0006570//GO:0006470//GO:0050852	tyrosine metabolic process//protein dephosphorylation//T cell receptor signaling pathway	GO:0004725	protein tyrosine phosphatase activity	--	--	--	--
Cluster-17909.21545	2091.33	16.485	6.9871	4.9875e-11	3.3466e-08	6314	405960470	EKC26395.1	1585	6.6e-173	Catenin alpha-1 [Crassostrea gigas]	--	--	--	--	--	K09176	TFAP2A_B	transcription factor AP-2 alpha/beta	http://www.genome.jp/dbget-bin/www_bget?ko:K09176	P05549	791	3.2e-82	Transcription factor AP-2-alpha OS=Homo sapiens GN=TFAP2A PE=1 SV=1	PF01835//PF01044//PF06734//PF01608	MG2 domain//Vinculin family//UL97//I/LWEQ domain	GO:0016032//GO:0007155	viral process//cell adhesion	GO:0004866//GO:0051015//GO:0003779//GO:0005524//GO:0004672	endopeptidase inhibitor activity//actin filament binding//actin binding//ATP binding//protein kinase activity	--	--	KOG3811	Transcription factor AP-2
Cluster-17909.86333	854.142	28.5784	4.9015	5.0034e-11	3.3466e-08	1202	762134395	XP_011450423.1	317	1.4e-26	PREDICTED: calponin homolog OV9M-like isoform X4 [Crassostrea gigas]	--	--	--	--	--	--	--	--	--	P37397	172	3.7e-11	Calponin-3 OS=Rattus norvegicus GN=Cnn3 PE=1 SV=1	PF00307//PF07830	Calponin homology (CH) domain//Protein serine/threonine phosphatase 2C, C-terminal domain	GO:0006470	protein dephosphorylation	GO:0000287//GO:0030145//GO:0005515//GO:0004721	magnesium ion binding//manganese ion binding//protein binding//phosphoprotein phosphatase activity	--	--	--	--
Cluster-17909.20519	791.834	28.0131	4.821	5.0311e-11	3.3515e-08	2487	871274190	XP_012945688.1	945	4.3e-99	PREDICTED: zinc transporter ZIP10-like [Aplysia californica]	--	--	--	--	--	K14716	SLC39A10, ZIP10	solute carrier family 39 (zinc transporter), member 10	http://www.genome.jp/dbget-bin/www_bget?ko:K14716	Q6P5F6	486	3e-47	Zinc transporter ZIP10 OS=Mus musculus GN=Slc39a10 PE=1 SV=1	PF02535	ZIP Zinc transporter	GO:0055085//GO:0030001	transmembrane transport//metal ion transport	GO:0046873	metal ion transmembrane transporter activity	GO:0016020	membrane	KOG2693	Putative zinc transporter
Cluster-17909.81204	165.2	0	Inf	5.3141e-11	3.5257e-08	1681	--	--	--	--	--	--	--	--	--	--	--	--	--	--	--	--	--	--	--	--	--	--	--	--	--	--	--	--
Cluster-17909.107949	12903.4	5.7751	11.126	5.6294e-11	3.7049e-08	697	84181082	ABC54952.1	286	3.1e-23	heat shock protein 70 [Haliotis discus hannai]	388523598	JQ686949.1	65	2.583e-23	Cryptocercus punctulatus heat shock protein 70 mRNA, complete cds	K03283	HSPA1_8	heat shock 70kDa protein 1/8	http://www.genome.jp/dbget-bin/www_bget?ko:K03283	P0CB32	284	2.2e-24	Heat shock 70 kDa protein 1-like OS=Bos taurus GN=HSPA1L PE=3 SV=1	--	--	--	--	--	--	--	--	KOG0101	Molecular chaperones HSP70/HSC70, HSP70 superfamily
Cluster-17909.50270	202.681	2.78564	6.1851	5.6292e-11	3.7049e-08	416	--	--	--	--	--	--	--	--	--	--	--	--	--	--	--	--	--	--	--	--	--	--	--	--	--	--	--	--
Cluster-17909.40018	89.4884	0	Inf	6.4569e-11	4.2156e-08	1945	762108445	XP_011436848.1	1330	7.6e-144	PREDICTED: adenylate kinase isoenzyme 5-like isoform X1 [Crassostrea gigas]	--	--	--	--	--	K00939	adk, AK	adenylate kinase	http://www.genome.jp/dbget-bin/www_bget?ko:K00939	Q9Y6K8	590	2e-59	Adenylate kinase isoenzyme 5 OS=Homo sapiens GN=AK5 PE=1 SV=2	PF00214//PF02224//PF06414//PF00931//PF00004//PF04584//PF03266	Calcitonin / CGRP / IAPP family//Cytidylate kinase//Zeta toxin//NB-ARC domain//ATPase family associated with various cellular activities (AAA)//Poxvirus A28 family//NTPase	GO:0016032//GO:0006206//GO:0007165//GO:0006139	viral process//pyrimidine nucleobase metabolic process//signal transduction//nucleobase-containing compound metabolic process	GO:0004127//GO:0005524//GO:0043531//GO:0005179//GO:0016301//GO:0098519	cytidylate kinase activity//ATP binding//ADP binding//hormone activity//kinase activity//nucleotide phosphatase activity, acting on free nucleotides	GO:0005576//GO:0019031	extracellular region//viral envelope	KOG3079	Uridylate kinase/adenylate kinase
Cluster-17909.123695	272.917	0	Inf	6.7613e-11	4.3969e-08	1183	676486864	XP_009064112.1	247	1.8e-18	hypothetical protein LOTGIDRAFT_167982 [Lottia gigantea]>gi|556096543|gb|ESO85195.1| hypothetical protein LOTGIDRAFT_167982 [Lottia gigantea]	--	--	--	--	--	--	--	--	--	--	--	--	--	PF08702	Fibrinogen alpha/beta chain family	GO:0030168//GO:0007165//GO:0051258	platelet activation//signal transduction//protein polymerization	GO:0005102//GO:0030674	receptor binding//protein binding, bridging	GO:0005577	fibrinogen complex	--	--
Cluster-17909.67943	128.421	0	Inf	7.1863e-11	4.6547e-08	10937	762112084	XP_011438769.1	1076	1.2e-113	PREDICTED: RNA-binding protein Musashi homolog 2-like isoform X1 [Crassostrea gigas]	984111670	XM_015491824.1	48	1.19641e-12	PREDICTED: Marmota marmota marmota proline rich coiled-coil 2C (Prrc2c), transcript variant X8, mRNA	K14411	MSI	RNA-binding protein Musashi	http://www.genome.jp/dbget-bin/www_bget?ko:K14411	Q9VVE5	808	6e-84	RNA-binding protein Musashi homolog Rbp6 OS=Drosophila melanogaster GN=Rbp6 PE=2 SV=3	PF16367//PF05052//PF00313//PF05023//PF00076//PF08052//PF08777	RNA recognition motif//MerE protein//'Cold-shock' DNA-binding domain//Phytochelatin synthase//RNA recognition motif. (a.k.a. RRM, RBD, or RNP domain)//PyrBI operon leader peptide//RNA binding motif	GO:0010038//GO:0019856//GO:0006355//GO:0015694//GO:0046938	response to metal ion//pyrimidine nucleobase biosynthetic process//regulation of transcription, DNA-templated//mercury ion transport//phytochelatin biosynthetic process	GO:0016756//GO:0003677//GO:0003676//GO:0046872//GO:0003723//GO:0015097	glutathione gamma-glutamylcysteinyltransferase activity//DNA binding//nucleic acid binding//metal ion binding//RNA binding//mercury ion transmembrane transporter activity	GO:0016020	membrane	KOG4205	RNA-binding protein musashi/mRNA cleavage and polyadenylation factor I complex, subunit HRP1
Cluster-17909.95504	1089.38	46.9843	4.5352	7.3296e-11	4.7289e-08	3441	676461454	XP_009055949.1	1247	5.6e-134	hypothetical protein LOTGIDRAFT_189885 [Lottia gigantea]>gi|556104596|gb|ESO93248.1| hypothetical protein LOTGIDRAFT_189885 [Lottia gigantea]	591355603	XM_007072045.1	47	1.34463e-12	PREDICTED: Chelonia mydas armadillo repeat containing 6 (ARMC6), mRNA	--	--	--	--	Q8BNU0	908	4.8e-96	Armadillo repeat-containing protein 6 OS=Mus musculus GN=Armc6 PE=1 SV=1	PF00514	Armadillo/beta-catenin-like repeat	--	--	GO:0005515	protein binding	--	--	--	--
Cluster-17909.123301	89.0114	0	Inf	7.609e-11	4.8899e-08	2659	405957116	EKC23350.1	344	2.2e-29	hypothetical protein CGI_10011320 [Crassostrea gigas]	--	--	--	--	--	--	--	--	--	--	--	--	--	--	--	--	--	--	--	--	--	--	--
Cluster-17909.21110	114.934	0.408446	8.1364	7.7494e-11	4.9607e-08	548	--	--	--	--	--	--	--	--	--	--	--	--	--	--	--	--	--	--	--	--	--	--	--	--	--	--	--	--
Cluster-17909.21480	139.024	0.882263	7.2999	7.9841e-11	5.091e-08	4191	762152497	XP_011414254.1	726	1.8e-73	PREDICTED: cartilage matrix protein-like [Crassostrea gigas]>gi|405972571|gb|EKC37333.1| Cartilage matrix protein [Crassostrea gigas]	--	--	--	--	--	--	--	--	--	A2AX52	410	3.3e-38	Collagen alpha-4(VI) chain OS=Mus musculus GN=Col6a4 PE=1 SV=2	--	--	--	--	--	--	--	--	--	--
Cluster-17909.123447	85.0736	0	Inf	8.0569e-11	5.1175e-08	1857	780101874	XP_011675360.1	158	5.8e-08	PREDICTED: RNA-directed DNA polymerase from mobile element jockey-like isoform X1 [Strongylocentrotus purpuratus]>gi|780101880|ref|XP_011675361.1| PREDICTED: RNA-directed DNA polymerase from mobile element jockey-like isoform X2 [Strongylocentrotus purpuratus]	--	--	--	--	--	--	--	--	--	--	--	--	--	--	--	--	--	--	--	--	--	--	--
Cluster-17909.105893	178.61	0	Inf	8.6004e-11	5.4416e-08	1536	--	--	--	--	--	--	--	--	--	--	--	--	--	--	--	--	--	--	--	--	--	--	--	--	--	--	--	--
Cluster-17909.123349	614.791	21.8637	4.8135	9.4921e-11	5.9598e-08	5690	405964686	EKC30139.1	1900	1.8e-209	Patched domain-containing protein 3 [Crassostrea gigas]	--	--	--	--	--	--	--	--	--	Q0EEE2	357	6.2e-32	Patched domain-containing protein 3 OS=Mus musculus GN=Ptchd3 PE=1 SV=1	PF00104//PF00873//PF03176//PF02460	Ligand-binding domain of nuclear hormone receptor//AcrB/AcrD/AcrF family//MMPL family//Patched family	GO:0043401//GO:0006810//GO:0007165//GO:0006355	steroid hormone mediated signaling pathway//transport//signal transduction//regulation of transcription, DNA-templated	GO:0005215//GO:0008158	transporter activity//hedgehog receptor activity	GO:0016020	membrane	KOG1933	Cholesterol transport protein (Niemann-Pick C disease protein)
Cluster-17909.124430	1512.43	6.80103	7.7969	9.7941e-11	6.126e-08	2163	--	--	--	--	--	--	--	--	--	--	--	--	--	--	--	--	--	--	PF12025	Phage protein C	GO:0019073	viral DNA genome packaging	--	--	--	--	--	--
Cluster-17909.74695	972.582	37.0764	4.7132	1.0697e-10	6.6653e-08	1567	--	--	--	--	--	--	--	--	--	--	--	--	--	--	--	--	--	--	--	--	--	--	--	--	--	--	--	--
Cluster-17909.32614	16657.3	77.3983	7.7496	1.1346e-10	7.0427e-08	3755	--	--	--	--	--	--	--	--	--	--	--	--	--	--	--	--	--	--	PF02679	(2R)-phospho-3-sulfolactate synthase (ComA)	GO:0019295	coenzyme M biosynthetic process	--	--	--	--	--	--
Cluster-17909.125028	87.0841	0	Inf	1.1583e-10	7.1627e-08	681	--	--	--	--	--	--	--	--	--	--	--	--	--	--	--	--	--	--	--	--	--	--	--	--	--	--	--	--
Cluster-17909.3189	87.6736	0	Inf	1.315e-10	8.0712e-08	6830	676461724	XP_009056035.1	373	2.5e-32	hypothetical protein LOTGIDRAFT_232752 [Lottia gigantea]>gi|556104688|gb|ESO93340.1| hypothetical protein LOTGIDRAFT_232752 [Lottia gigantea]	--	--	--	--	--	--	--	--	--	--	--	--	--	PF04869//PF02932	Uso1 / p115 like vesicle tethering protein, head region//Neurotransmitter-gated ion-channel transmembrane region	GO:0048280//GO:0006811//GO:0006886	vesicle fusion with Golgi apparatus//ion transport//intracellular protein transport	--	--	GO:0000139//GO:0016020//GO:0005737	Golgi membrane//membrane//cytoplasm	--	--
Cluster-17909.118947	1349.17	55.829	4.5949	1.3322e-10	8.146e-08	3224	676492788	XP_009066034.1	772	6.3e-79	hypothetical protein LOTGIDRAFT_236722 [Lottia gigantea]>gi|556094626|gb|ESO83279.1| hypothetical protein LOTGIDRAFT_236722 [Lottia gigantea]	--	--	--	--	--	--	--	--	--	Q9D8N3	499	1.2e-48	Lysoplasmalogenase-like protein TMEM86A OS=Mus musculus GN=Tmem86a PE=2 SV=1	PF03820//PF07947	Tricarboxylate carrier//YhhN-like protein	GO:0055085//GO:0006811	transmembrane transport//ion transport	GO:0015075	ion transmembrane transporter activity	GO:0016020//GO:0016021	membrane//integral component of membrane	--	--
Cluster-17909.35889	630.034	20.562	4.9374	1.3818e-10	8.4176e-08	495	--	--	--	--	--	--	--	--	--	--	--	--	--	--	--	--	--	--	--	--	--	--	--	--	--	--	--	--
Cluster-17909.88848	1935.8	91.1782	4.4081	1.3982e-10	8.4861e-08	3378	676495491	XP_009066909.1	486	9.7e-46	hypothetical protein LOTGIDRAFT_237010 [Lottia gigantea]>gi|556093752|gb|ESO82405.1| hypothetical protein LOTGIDRAFT_237010 [Lottia gigantea]	--	--	--	--	--	--	--	--	--	P78560	131	5.9e-06	Death domain-containing protein CRADD OS=Homo sapiens GN=CRADD PE=1 SV=1	PF00619	Caspase recruitment domain	GO:0042981	regulation of apoptotic process	--	--	--	--	--	--
Cluster-17909.110885	119.612	0.850581	7.1357	1.4592e-10	8.7914e-08	2959	676480505	XP_009062081.1	982	2.6e-103	hypothetical protein LOTGIDRAFT_183527 [Lottia gigantea]>gi|556098477|gb|ESO87129.1| hypothetical protein LOTGIDRAFT_183527 [Lottia gigantea]	--	--	--	--	--	K09646	SCPEP1	serine carboxypeptidase 1	http://www.genome.jp/dbget-bin/www_bget?ko:K09646	Q920A6	892	3e-94	Retinoid-inducible serine carboxypeptidase OS=Rattus norvegicus GN=Scpep1 PE=2 SV=1	PF03485//PF00450	Arginyl tRNA synthetase N terminal domain//Serine carboxypeptidase	GO:0006420//GO:0006508//GO:0006525//GO:0006560	arginyl-tRNA aminoacylation//proteolysis//arginine metabolic process//proline metabolic process	GO:0004814//GO:0004185//GO:0005524//GO:0000166	arginine-tRNA ligase activity//serine-type carboxypeptidase activity//ATP binding//nucleotide binding	GO:0005737	cytoplasm	KOG1283	Serine carboxypeptidases
Cluster-17909.51537	86.7935	0	Inf	1.5838e-10	9.4724e-08	2594	762090961	XP_011427867.1	1718	1e-188	PREDICTED: tyrosine-protein phosphatase non-receptor type 4-like isoform X8 [Crassostrea gigas]	685830398	LN609529.1	63	1.28835e-21	Strongyloides ratti genome assembly S_ratti_ED321, chromosome : 2	K18037	PTPN4, MEG	tyrosine-protein phosphatase non-receptor type 4	http://www.genome.jp/dbget-bin/www_bget?ko:K18037	P29074	1006	1.6e-107	Tyrosine-protein phosphatase non-receptor type 4 OS=Homo sapiens GN=PTPN4 PE=1 SV=1	PF13855	Leucine rich repeat	--	--	GO:0005515	protein binding	--	--	KOG0792	Protein tyrosine phosphatase PTPMEG, contains FERM domain
Cluster-17909.57899	3378.68	145.789	4.5345	1.6054e-10	9.5667e-08	2477	--	--	--	--	--	--	--	--	--	--	--	--	--	--	--	--	--	--	PF01756	Acyl-CoA oxidase	GO:0055114//GO:0006635//GO:0006637	oxidation-reduction process//fatty acid beta-oxidation//acyl-CoA metabolic process	GO:0003997	acyl-CoA oxidase activity	GO:0005777	peroxisome	--	--
Cluster-17909.78832	57695.5	126.293	8.8355	1.7838e-10	1.0591e-07	3557	301349923	ADK74377.1	546	1.1e-52	inhibitor of nuclear factor-kappaB [Meretrix meretrix]	--	--	--	--	--	--	--	--	--	Q04861	296	4.6e-25	Nuclear factor NF-kappa-B p105 subunit OS=Gallus gallus GN=NFKB1 PE=2 SV=2	PF00023//PF13606	Ankyrin repeat//Ankyrin repeat	--	--	GO:0005515	protein binding	--	--	KOG4177	Ankyrin
Cluster-17909.20642	1724.18	79.1885	4.4445	1.8039e-10	1.0672e-07	2762	762113999	XP_011439771.1	514	4.5e-49	PREDICTED: vitamin D3 receptor-like isoform X1 [Crassostrea gigas]	--	--	--	--	--	K08533	NR1F2, RORB	RAR-related orphan receptor beta	http://www.genome.jp/dbget-bin/www_bget?ko:K08533	O42392	277	5.7e-23	Vitamin D3 receptor OS=Gallus gallus GN=VDR PE=2 SV=1	PF00104//PF00105	Ligand-binding domain of nuclear hormone receptor//Zinc finger, C4 type (two domains)	GO:0043401//GO:0006355	steroid hormone mediated signaling pathway//regulation of transcription, DNA-templated	GO:0003700//GO:0043565//GO:0008270	transcription factor activity, sequence-specific DNA binding//sequence-specific DNA binding//zinc ion binding	GO:0005634//GO:0005667	nucleus//transcription factor complex	KOG4216	Steroid hormone nuclear receptor
Cluster-17909.124762	165.171	1.73184	6.5755	2.0176e-10	1.1893e-07	2019	831498800	XP_012709862.1	142	4.5e-06	PREDICTED: collagen alpha-6(VI) chain [Fundulus heteroclitus]	--	--	--	--	--	--	--	--	--	--	--	--	--	--	--	--	--	--	--	--	--	--	--
Cluster-17909.116006	681.278	25.6158	4.7331	2.0391e-10	1.1977e-07	1379	--	--	--	--	--	--	--	--	--	--	--	--	--	--	--	--	--	--	--	--	--	--	--	--	--	--	--	--
Cluster-17909.40295	2929.31	9.30274	8.2987	2.1575e-10	1.2627e-07	1453	--	--	--	--	--	--	--	--	--	--	--	--	--	--	--	--	--	--	PF00008	EGF-like domain	--	--	GO:0005515	protein binding	--	--	--	--
Cluster-17909.63981	23580.3	1097.11	4.4258	2.6821e-10	1.5586e-07	7243	762129696	XP_011447976.1	1464	8.2e-159	PREDICTED: sialin-like [Crassostrea gigas]>gi|762129698|ref|XP_011447977.1| PREDICTED: sialin-like [Crassostrea gigas]>gi|762129700|ref|XP_011447978.1| PREDICTED: sialin-like [Crassostrea gigas]	--	--	--	--	--	K12301	SLC17A5	MFS transporter, ACS family, solute carrier family 17 (sodium-dependent inorganic phosphate cotransporter), member 5	http://www.genome.jp/dbget-bin/www_bget?ko:K12301	Q9MZD1	826	3.3e-86	Sialin OS=Ovis aries GN=SLC17A5 PE=2 SV=1	PF00083//PF03092//PF07690	Sugar (and other) transporter//BT1 family//Major Facilitator Superfamily	GO:0055085//GO:0006810	transmembrane transport//transport	GO:0022857	transmembrane transporter activity	GO:0016021	integral component of membrane	KOG2532	Permease of the major facilitator superfamily
Cluster-17909.15753	668.719	23.5356	4.8285	2.6932e-10	1.5595e-07	2153	--	--	--	--	--	--	--	--	--	--	--	--	--	--	--	--	--	--	PF05767	Poxvirus virion envelope protein A14	--	--	--	--	GO:0019031	viral envelope	--	--
Cluster-17909.107960	398.276	12.0779	5.0433	2.7203e-10	1.5644e-07	708	--	--	--	--	--	--	--	--	--	--	--	--	--	--	--	--	--	--	--	--	--	--	--	--	--	--	--	--
Cluster-17909.19477	82.2618	0	Inf	2.7208e-10	1.5644e-07	516	871251592	XP_012941406.1	193	1.4e-12	PREDICTED: ly6/PLAUR domain-containing protein 6-like, partial [Aplysia californica]	--	--	--	--	--	--	--	--	--	--	--	--	--	--	--	--	--	--	--	--	--	--	--
Cluster-17909.20287	645.7	24.3955	4.7262	3.0656e-10	1.7566e-07	2834	--	--	--	--	--	--	--	--	--	--	--	--	--	--	--	--	--	--	PF16093//PF13405//PF00036//PF13202	Proteasome assembly chaperone 4//EF-hand domain//EF hand//EF hand	GO:0043248	proteasome assembly	GO:0005509	calcium ion binding	--	--	--	--
Cluster-17909.123365	78.6941	0	Inf	3.1573e-10	1.8028e-07	904	--	--	--	--	--	--	--	--	--	--	--	--	--	--	--	--	--	--	--	--	--	--	--	--	--	--	--	--
Cluster-17909.112140	112.237	0.850581	7.0439	3.175e-10	1.8066e-07	1482	--	--	--	--	--	--	--	--	--	--	--	--	--	--	--	--	--	--	--	--	--	--	--	--	--	--	--	--
Cluster-17909.21771	76.4206	0	Inf	3.6645e-10	2.0779e-07	389	--	--	--	--	--	--	--	--	--	--	--	--	--	--	--	--	--	--	--	--	--	--	--	--	--	--	--	--
Cluster-17909.20991	158.629	2.1086	6.2332	3.6865e-10	2.0832e-07	2114	762081133	XP_011420741.1	563	7.1e-55	PREDICTED: protein FAM13A-like isoform X4 [Crassostrea gigas]	--	--	--	--	--	--	--	--	--	O94988	158	2.7e-09	Protein FAM13A OS=Homo sapiens GN=FAM13A PE=1 SV=2	PF08172	CASP C terminal	GO:0006891	intra-Golgi vesicle-mediated transport	--	--	GO:0030173	integral component of Golgi membrane	--	--
Cluster-17909.112440	4113.24	112.835	5.188	3.741e-10	2.0995e-07	3033	762167065	XP_011421850.1	288	7.9e-23	PREDICTED: kelch-like protein 24 [Crassostrea gigas]	--	--	--	--	--	--	--	--	--	Q8WZ60	207	8.2e-15	Kelch-like protein 6 OS=Homo sapiens GN=KLHL6 PE=1 SV=3	PF01344//PF07646	Kelch motif//Kelch motif	--	--	GO:0005515	protein binding	--	--	--	--
Cluster-17909.70073	2683.58	141.091	4.2495	3.9043e-10	2.1762e-07	2418	--	--	--	--	--	--	--	--	--	--	--	--	--	--	--	--	--	--	PF01250	Ribosomal protein S6	GO:0042254//GO:0006412	ribosome biogenesis//translation	GO:0019843//GO:0003735	rRNA binding//structural constituent of ribosome	GO:0005840	ribosome	--	--
Cluster-17909.62274	412.7	13.3623	4.9488	4.0467e-10	2.2352e-07	1017	--	--	--	--	--	--	--	--	--	--	--	--	--	--	--	--	--	--	--	--	--	--	--	--	--	--	--	--
Cluster-17909.79549	233677	1628.56	7.1648	4.0487e-10	2.2352e-07	3353	762078089	XP_011452137.1	453	6.5e-42	PREDICTED: sequestosome-1-like isoform X1 [Crassostrea gigas]>gi|762078091|ref|XP_011452145.1| PREDICTED: sequestosome-1-like isoform X2 [Crassostrea gigas]>gi|405953699|gb|EKC21311.1| Sequestosome-1 [Crassostrea gigas]	--	--	--	--	--	K14381	SQSTM1	sequestosome 1	http://www.genome.jp/dbget-bin/www_bget?ko:K14381	O08623	329	6.4e-29	Sequestosome-1 OS=Rattus norvegicus GN=Sqstm1 PE=1 SV=1	PF01019//PF00569//PF15202//PF07649//PF00564//PF04443	Gamma-glutamyltranspeptidase//Zinc finger, ZZ type//Adipogenin//C1-like domain//PB1 domain//Acyl-protein synthetase, LuxE	GO:0055114//GO:0019530//GO:0006693//GO:0045444//GO:0006749//GO:0006691//GO:0008218	oxidation-reduction process//taurine metabolic process//prostaglandin metabolic process//fat cell differentiation//glutathione metabolic process//leukotriene metabolic process//bioluminescence	GO:0047474//GO:0005515//GO:0047134//GO:0008270//GO:0003840	long-chain fatty acid luciferin component ligase activity//protein binding//protein-disulfide reductase activity//zinc ion binding//gamma-glutamyltransferase activity	--	--	KOG4582	Uncharacterized conserved protein, contains ZZ-type Zn-finger
Cluster-17909.95021	4557.89	257.89	4.1435	4.0509e-10	2.2352e-07	4024	688589261	XP_009290233.1	281	6.8e-22	PREDICTED: zinc finger and SCAN domain containing 2-like isoform X1 [Danio rerio]	--	--	--	--	--	K09203	EGR1	early growth response protein 1	http://www.genome.jp/dbget-bin/www_bget?ko:K09203	Q5R5Y7	261	5.9e-21	Zinc finger protein 436 OS=Pongo abelii GN=ZNF436 PE=2 SV=1	PF00096//PF01530//PF13912//PF13465	Zinc finger, C2H2 type//Zinc finger, C2HC type//C2H2-type zinc finger//Zinc-finger double domain	GO:0006355	regulation of transcription, DNA-templated	GO:0046872//GO:0003700//GO:0008270	metal ion binding//transcription factor activity, sequence-specific DNA binding//zinc ion binding	GO:0005634//GO:0005667	nucleus//transcription factor complex	--	--
Cluster-17909.90360	2166.24	89.2651	4.601	4.0977e-10	2.2534e-07	3532	405966835	EKC32070.1	271	8.6e-21	hypothetical protein CGI_10013436 [Crassostrea gigas]	--	--	--	--	--	--	--	--	--	--	--	--	--	PF03131//PF04111//PF07716//PF00170//PF01105//PF09726//PF04857	bZIP Maf transcription factor//Autophagy protein Apg6//Basic region leucine zipper//bZIP transcription factor//emp24/gp25L/p24 family/GOLD//Transmembrane protein//CAF1 family ribonuclease	GO:0006355//GO:0006914//GO:0006810	regulation of transcription, DNA-templated//autophagy//transport	GO:0003700//GO:0003677//GO:0043565	transcription factor activity, sequence-specific DNA binding//DNA binding//sequence-specific DNA binding	GO:0005667//GO:0005634//GO:0016021	transcription factor complex//nucleus//integral component of membrane	--	--
Cluster-17909.26532	504.295	16.5544	4.929	4.4304e-10	2.4282e-07	422	--	--	--	--	--	--	--	--	--	--	--	--	--	--	--	--	--	--	--	--	--	--	--	--	--	--	--	--
Cluster-17909.84934	2013.57	106.175	4.2452	4.482e-10	2.4483e-07	6173	871248814	XP_005103578.2	1438	7.2e-156	PREDICTED: solute carrier family 2, facilitated glucose transporter member 1-like [Aplysia californica]	--	--	--	--	--	K08143	SLC2A5, GLUT5	MFS transporter, SP family, solute carrier family 2 (facilitated glucose/fructose transporter), member 5	http://www.genome.jp/dbget-bin/www_bget?ko:K08143	P13355	753	8.1e-78	Solute carrier family 2, facilitated glucose transporter member 1 OS=Oryctolagus cuniculus GN=SLC2A1 PE=2 SV=1	PF00083//PF05073//PF02865//PF07690//PF02990	Sugar (and other) transporter//Baculovirus P24 capsid protein//STAT protein, protein interaction domain//Major Facilitator Superfamily//Endomembrane protein 70	GO:0055085//GO:0007165//GO:0006355	transmembrane transport//signal transduction//regulation of transcription, DNA-templated	GO:0004871//GO:0003700//GO:0022857	signal transducer activity//transcription factor activity, sequence-specific DNA binding//transmembrane transporter activity	GO:0019028//GO:0016021//GO:0005667	viral capsid//integral component of membrane//transcription factor complex	KOG0569	Permease of the major facilitator superfamily
Cluster-17909.19934	221.814	4.81835	5.5247	5.0365e-10	2.742e-07	888	524907562	XP_005108897.1	676	2.4e-68	PREDICTED: AN1-type zinc finger protein 2A-like [Aplysia californica]	--	--	--	--	--	--	--	--	--	Q91X58	514	6e-51	AN1-type zinc finger protein 2B OS=Mus musculus GN=Zfand2b PE=1 SV=1	PF09334//PF01428	tRNA synthetases class I (M)//AN1-like Zinc finger	GO:0006418	tRNA aminoacylation for protein translation	GO:0008270//GO:0004812//GO:0005524//GO:0000166	zinc ion binding//aminoacyl-tRNA ligase activity//ATP binding//nucleotide binding	--	--	KOG3183	Predicted Zn-finger protein
Cluster-17909.13257	202.94	0.787619	8.0093	5.0607e-10	2.7461e-07	1664	--	--	--	--	--	--	--	--	--	--	--	--	--	--	--	--	--	--	--	--	--	--	--	--	--	--	--	--
Cluster-17909.60548	1286.91	27.6439	5.5408	5.1813e-10	2.8023e-07	3134	676469281	XP_009058481.1	568	2.8e-55	hypothetical protein LOTGIDRAFT_163713 [Lottia gigantea]>gi|556102175|gb|ESO90827.1| hypothetical protein LOTGIDRAFT_163713 [Lottia gigantea]	--	--	--	--	--	--	--	--	--	Q13951	407	5.4e-38	Core-binding factor subunit beta OS=Homo sapiens GN=CBFB PE=1 SV=2	PF02312	Core binding factor beta subunit	--	--	GO:0003713	transcription coactivator activity	GO:0005634//GO:0005667	nucleus//transcription factor complex	--	--
Cluster-17909.87362	4233.39	9.12197	8.8583	5.3816e-10	2.901e-07	1033	--	--	--	--	--	--	--	--	--	--	--	--	--	--	--	--	--	--	PF00008	EGF-like domain	--	--	GO:0005515	protein binding	--	--	--	--
Cluster-17909.35947	1607.22	38.3586	5.3889	5.5416e-10	2.9775e-07	1023	--	--	--	--	--	--	--	--	--	--	--	--	--	--	--	--	--	--	--	--	--	--	--	--	--	--	--	--
Cluster-17909.123742	75.4063	0	Inf	5.8329e-10	3.1237e-07	1676	--	--	--	--	--	--	--	--	--	--	--	--	--	--	--	--	--	--	PF02038//PF00319	ATP1G1/PLM/MAT8 family//SRF-type transcription factor (DNA-binding and dimerisation domain)	GO:0006811	ion transport	GO:0005216//GO:0046983//GO:0003677	ion channel activity//protein dimerization activity//DNA binding	GO:0016020	membrane	--	--
Cluster-17909.17883	108.037	0.645354	7.3872	5.8541e-10	3.1249e-07	1277	--	--	--	--	--	--	--	--	--	--	--	--	--	--	--	--	--	--	--	--	--	--	--	--	--	--	--	--
Cluster-17909.20846	76.2057	0	Inf	5.9432e-10	3.1621e-07	371	--	--	--	--	--	--	--	--	--	--	--	--	--	--	--	--	--	--	--	--	--	--	--	--	--	--	--	--
Cluster-17909.38472	1536.52	83.836	4.1959	6.1677e-10	3.271e-07	4912	762080764	XP_011418824.1	2736	1.8e-306	PREDICTED: protein unc-45 homolog B-like [Crassostrea gigas]>gi|762080766|ref|XP_011418832.1| PREDICTED: protein unc-45 homolog B-like [Crassostrea gigas]>gi|405950531|gb|EKC18513.1| unc-45-like protein A [Crassostrea gigas]	--	--	--	--	--	--	--	--	--	D7REX8	1791	2.8e-198	Protein unc-45 homolog B OS=Xenopus tropicalis GN=unc45b PE=1 SV=1	PF13371//PF13181//PF00795//PF10538//PF00515//PF13176//PF13374//PF13414	Tetratricopeptide repeat//Tetratricopeptide repeat//Carbon-nitrogen hydrolase//Immunoreceptor tyrosine-based activation motif//Tetratricopeptide repeat//Tetratricopeptide repeat//Tetratricopeptide repeat//TPR repeat	GO:0006807//GO:0007165	nitrogen compound metabolic process//signal transduction	GO:0016810//GO:0005515	hydrolase activity, acting on carbon-nitrogen (but not peptide) bonds//protein binding	--	--	KOG4151	Myosin assembly protein/sexual cycle protein and related proteins
Cluster-17909.16305	609.35	23.2642	4.7111	6.189e-10	3.2717e-07	888	--	--	--	--	--	--	--	--	--	--	--	--	--	--	--	--	--	--	PF01542	Hepatitis C virus core protein	--	--	GO:0005198	structural molecule activity	--	--	--	--
Cluster-17909.70231	154.284	2.04223	6.2393	6.2693e-10	3.3034e-07	4363	780023683	XP_011665596.1	298	7.9e-24	PREDICTED: zinc finger CCCH domain-containing protein 11A [Strongylocentrotus purpuratus]	--	--	--	--	--	--	--	--	--	O75152	282	2.4e-23	Zinc finger CCCH domain-containing protein 11A OS=Homo sapiens GN=ZC3H11A PE=1 SV=3	--	--	--	--	--	--	--	--	--	--
Cluster-17909.116540	182.704	3.08792	5.8867	6.4197e-10	3.3719e-07	1925	762071016	XP_011424858.1	297	4.5e-24	PREDICTED: probable Na(+)/H(+) antiporter nhx-9 [Crassostrea gigas]>gi|405978038|gb|EKC42455.1| Sodium/hydrogen exchanger 2 [Crassostrea gigas]	--	--	--	--	--	--	--	--	--	--	--	--	--	--	--	--	--	--	--	--	--	--	--
Cluster-17909.97569	5416.03	77.7272	6.1227	6.6229e-10	3.4675e-07	3348	762167065	XP_011421850.1	297	7.9e-24	PREDICTED: kelch-like protein 24 [Crassostrea gigas]	--	--	--	--	--	--	--	--	--	Q8WZ60	213	1.8e-15	Kelch-like protein 6 OS=Homo sapiens GN=KLHL6 PE=1 SV=3	PF01344//PF07646//PF00784	Kelch motif//Kelch motif//MyTH4 domain	--	--	GO:0005515	protein binding	GO:0005856	cytoskeleton	--	--
Cluster-17909.113231	1071.13	11.4666	6.5456	7.0003e-10	3.6534e-07	1087	--	--	--	--	--	--	--	--	--	--	--	--	--	--	--	--	--	--	PF01326//PF00187	Pyruvate phosphate dikinase, PEP/pyruvate binding domain//Chitin recognition protein	GO:0016310	phosphorylation	GO:0008061//GO:0005524//GO:0016301	chitin binding//ATP binding//kinase activity	--	--	--	--
Cluster-17909.128226	437.044	0	Inf	7.1333e-10	3.711e-07	1444	762154510	XP_011415325.1	239	1.8e-17	PREDICTED: uncharacterized protein LOC105319473 [Crassostrea gigas]	--	--	--	--	--	K16060	BIRC2_3	baculoviral IAP repeat-containing protein 2/3	http://www.genome.jp/dbget-bin/www_bget?ko:K16060	Q6R7D0	214	6e-16	Putative apoptosis inhibitor ORF99 OS=Ostreid herpesvirus 1 (isolate France) GN=ORF99 PE=4 SV=1	PF02229	Transcriptional Coactivator p15 (PC4)	GO:0006355	regulation of transcription, DNA-templated	GO:0003677//GO:0003713	DNA binding//transcription coactivator activity	GO:0005667	transcription factor complex	--	--
Cluster-17909.20927	144.029	0	Inf	7.1725e-10	3.7196e-07	3115	--	--	--	--	--	--	--	--	--	--	--	--	--	--	--	--	--	--	PF01091//PF02163	PTN/MK heparin-binding protein family, C-terminal domain//Peptidase family M50	GO:0007165//GO:0040007//GO:0008283//GO:0006508	signal transduction//growth//cell proliferation//proteolysis	GO:0008083//GO:0004222	growth factor activity//metalloendopeptidase activity	--	--	--	--
Cluster-17909.126752	86.4508	0.204223	8.7256	7.6771e-10	3.9687e-07	848	--	--	--	--	--	--	--	--	--	--	--	--	--	--	--	--	--	--	--	--	--	--	--	--	--	--	--	--
Cluster-17909.20628	72.3028	0	Inf	7.8507e-10	4.0457e-07	1978	--	--	--	--	--	--	--	--	--	--	--	--	--	--	--	--	--	--	--	--	--	--	--	--	--	--	--	--
Cluster-17909.21368	203.466	0.816892	7.9604	8.5202e-10	4.3769e-07	3702	642060047	CDQ90832.1	576	3.9e-56	unnamed protein product [Oncorhynchus mykiss]	--	--	--	--	--	--	--	--	--	P03934	327	1.2e-28	Transposable element Tc1 transposase OS=Caenorhabditis elegans GN=tc1a PE=3 SV=1	PF01498//PF03184//PF00391	Transposase//DDE superfamily endonuclease//PEP-utilising enzyme, mobile domain	GO:0015074//GO:0006313//GO:0016310	DNA integration//transposition, DNA-mediated//phosphorylation	GO:0003676//GO:0016772//GO:0003677	nucleic acid binding//transferase activity, transferring phosphorus-containing groups//DNA binding	--	--	--	--
Cluster-17909.111671	2975.52	96.4113	4.9478	8.6222e-10	4.4155e-07	3570	472830704	AGI44582.1	976	1.6e-102	transcription factor Runt [Azumapecten farreri]	--	--	--	--	--	K08367	RUNX1, AML1	runt-related transcription factor 1	http://www.genome.jp/dbget-bin/www_bget?ko:K08367	Q01196	532	2e-52	Runt-related transcription factor 1 OS=Homo sapiens GN=RUNX1 PE=1 SV=3	PF00005//PF00853	ABC transporter//Runt domain	GO:0006355	regulation of transcription, DNA-templated	GO:0003677//GO:0005524//GO:0003700//GO:0016887	DNA binding//ATP binding//transcription factor activity, sequence-specific DNA binding//ATPase activity	GO:0005667	transcription factor complex	--	--
Cluster-17909.51096	2254.3	124.449	4.1791	8.9319e-10	4.5457e-07	3330	524865579	XP_005089618.1	833	5.5e-86	PREDICTED: ADP-ribosylation factor-like protein 5B [Aplysia californica]>gi|524865581|ref|XP_005089619.1| PREDICTED: ADP-ribosylation factor-like protein 5B [Aplysia californica]	--	--	--	--	--	K07950	ARL5B	ADP-ribosylation factor-like protein 5B	http://www.genome.jp/dbget-bin/www_bget?ko:K07950	Q96KC2	786	6.5e-82	ADP-ribosylation factor-like protein 5B OS=Homo sapiens GN=ARL5B PE=1 SV=1	PF00503//PF08477//PF00005//PF04670//PF00071//PF01926//PF00025	G-protein alpha subunit//Ras of Complex, Roc, domain of DAPkinase//ABC transporter//Gtr1/RagA G protein conserved region//Ras family//50S ribosome-binding GTPase//ADP-ribosylation factor family	GO:0007264//GO:0007165//GO:0007186	small GTPase mediated signal transduction//signal transduction//G-protein coupled receptor signaling pathway	GO:0004871//GO:0005525//GO:0031683//GO:0005524//GO:0016887//GO:0019001//GO:0003924	signal transducer activity//GTP binding//G-protein beta/gamma-subunit complex binding//ATP binding//ATPase activity//guanyl nucleotide binding//GTPase activity	--	--	KOG0070	GTP-binding ADP-ribosylation factor Arf1
Cluster-17909.63310	72.2923	0	Inf	9.2376e-10	4.6867e-07	981	--	--	--	--	--	--	--	--	--	--	--	--	--	--	--	--	--	--	--	--	--	--	--	--	--	--	--	--
Cluster-17909.58612	2513.49	124.376	4.3369	9.4507e-10	4.78e-07	4266	405960204	EKC26145.1	1870	4e-206	Hypoxia up-regulated protein 1 [Crassostrea gigas]	--	--	--	--	--	K09486	HYOU1	hypoxia up-regulated 1	http://www.genome.jp/dbget-bin/www_bget?ko:K09486	Q7ZUW2	1544	1.1e-169	Hypoxia up-regulated protein 1 OS=Danio rerio GN=hyou1 PE=2 SV=1	PF04610//PF06723//PF00322	TrbL/VirB6 plasmid conjugal transfer protein//MreB/Mbl protein//Endothelin family	GO:0000902//GO:0019229//GO:0030255	cell morphogenesis//regulation of vasoconstriction//protein secretion by the type IV secretion system	--	--	GO:0005576	extracellular region	KOG0104	Molecular chaperones GRP170/SIL1, HSP70 superfamily
Cluster-17909.123513	2528.3	146.538	4.1088	9.5884e-10	4.8347e-07	1788	762155905	XP_011416066.1	372	8.5e-33	PREDICTED: apolipoprotein D-like [Crassostrea gigas]>gi|405967027|gb|EKC32241.1| Apolipoprotein D [Crassostrea gigas]	--	--	--	--	--	K03098	APOD	apolipoprotein D and lipocalin family protein	http://www.genome.jp/dbget-bin/www_bget?ko:K03098	P51910	308	9.3e-27	Apolipoprotein D OS=Mus musculus GN=Apod PE=1 SV=1	PF07137//PF03973	VDE lipocalin domain//Triabin	GO:0030682//GO:0055114	evasion or tolerance of host defense response//oxidation-reduction process	GO:0046422	violaxanthin de-epoxidase activity	GO:0009507	chloroplast	--	--
Cluster-17909.91793	2103.72	114.34	4.2015	9.8675e-10	4.945e-07	2499	--	--	--	--	--	--	--	--	--	--	--	--	--	--	--	--	--	--	PF02891	MIZ/SP-RING zinc finger	--	--	GO:0008270	zinc ion binding	--	--	--	--
Cluster-17909.104873	790.043	37.6262	4.3921	1.0067e-09	5.0294e-07	1066	762072249	XP_011429313.1	1065	2.2e-113	PREDICTED: diphthine synthase-like [Crassostrea gigas]	1005495374	XM_015894814.1	72	5.1577e-27	PREDICTED: Acropora digitifera diphthine methyl ester synthase-like (LOC107330171), mRNA	K00586	DPH5	diphthine synthase	http://www.genome.jp/dbget-bin/www_bget?ko:K00586	Q9H2P9	1007	4.9e-108	Diphthine methyl ester synthase OS=Homo sapiens GN=DPH5 PE=1 SV=2	PF00590	Tetrapyrrole (Corrin/Porphyrin) Methylases	GO:0008152	metabolic process	GO:0008168	methyltransferase activity	--	--	KOG3123	Diphthine synthase
Cluster-17909.89065	326.653	10.5464	4.9529	1.0894e-09	5.4265e-07	621	--	--	--	--	--	--	--	--	--	--	--	--	--	--	--	--	--	--	--	--	--	--	--	--	--	--	--	--
Cluster-17909.18998	71.482	0	Inf	1.192e-09	5.9193e-07	1949	762114133	XP_011439838.1	176	4.9e-10	PREDICTED: uncharacterized protein LOC105337001 [Crassostrea gigas]	--	--	--	--	--	--	--	--	--	--	--	--	--	PF15826	Bcl-2-binding component 3, p53 upregulated modulator of apoptosis	GO:0090200//GO:0097193//GO:0043065	positive regulation of release of cytochrome c from mitochondria//intrinsic apoptotic signaling pathway//positive regulation of apoptotic process	--	--	GO:0005739	mitochondrion	--	--
Cluster-17909.20266	159.006	2.15522	6.2051	1.2096e-09	5.9885e-07	2640	574987168	ETW48458.1	143	4.5e-06	hypothetical protein PFMALIP_03432 [Plasmodium falciparum MaliPS096_E11]	--	--	--	--	--	--	--	--	--	--	--	--	--	--	--	--	--	--	--	--	--	--	--
Cluster-17909.76955	72.1192	0	Inf	1.2243e-09	6.043e-07	2061	762111259	XP_011438339.1	1104	1.3e-117	PREDICTED: fructose-bisphosphate aldolase-like [Crassostrea gigas]>gi|405973252|gb|EKC37976.1| Fructose-bisphosphate aldolase [Crassostrea gigas]	158524747	EU074264.1	90	9.9929e-37	Phoronis muelleri fructose-bisphosphate aldolase mRNA, partial cds	--	--	--	--	P53442	1008	7.3e-108	Fructose-bisphosphate aldolase OS=Schistosoma mansoni PE=2 SV=1	PF00274	Fructose-bisphosphate aldolase class-I	GO:0006098//GO:0006000//GO:0006094//GO:0006096//GO:0006020//GO:0006013//GO:0015976	pentose-phosphate shunt//fructose metabolic process//gluconeogenesis//glycolytic process//inositol metabolic process//mannose metabolic process//carbon utilization	GO:0004332	fructose-bisphosphate aldolase activity	--	--	KOG1557	Fructose-biphosphate aldolase
Cluster-17909.123106	80.1708	0.204223	8.6168	1.2389e-09	6.0966e-07	1376	--	--	--	--	--	--	--	--	--	--	--	--	--	--	--	--	--	--	--	--	--	--	--	--	--	--	--	--
Cluster-17909.128160	213.911	4.86397	5.4587	1.2891e-09	6.3248e-07	615	--	--	--	--	--	--	--	--	--	--	--	--	--	--	--	--	--	--	--	--	--	--	--	--	--	--	--	--
Cluster-17909.34330	2008.42	0	Inf	1.3731e-09	6.7169e-07	216	831504926	XP_012712026.1	326	2.2e-28	PREDICTED: heat shock cognate 71 kDa protein-like [Fundulus heteroclitus]	847148573	XM_002937528.3	86	1.51134e-35	PREDICTED: Xenopus (Silurana) tropicalis heat shock 70kDa protein 8 (hspa8), mRNA	K03283	HSPA1_8	heat shock 70kDa protein 1/8	http://www.genome.jp/dbget-bin/www_bget?ko:K03283	P63017	321	3.5e-29	Heat shock cognate 71 kDa protein OS=Mus musculus GN=Hspa8 PE=1 SV=1	--	--	--	--	--	--	--	--	KOG0101	Molecular chaperones HSP70/HSC70, HSP70 superfamily
Cluster-17909.20413	178.927	3.60695	5.6324	1.4153e-09	6.8621e-07	1571	762102733	XP_011433868.1	715	1.3e-72	PREDICTED: putative nuclease HARBI1 [Crassostrea gigas]	--	--	--	--	--	--	--	--	--	Q6AZB8	431	4.5e-41	Putative nuclease HARBI1 OS=Danio rerio GN=harbi1 PE=2 SV=1	PF01609//PF04827	Transposase DDE domain//Plant transposon protein	GO:0006313	transposition, DNA-mediated	GO:0004803//GO:0003677//GO:0016788	transposase activity//DNA binding//hydrolase activity, acting on ester bonds	--	--	--	--
Cluster-17909.33182	2215.41	138.101	4.0038	1.4148e-09	6.8621e-07	1440	676429147	XP_009045505.1	350	2.4e-30	hypothetical protein LOTGIDRAFT_110160 [Lottia gigantea]>gi|556115371|gb|ESP04023.1| hypothetical protein LOTGIDRAFT_110160 [Lottia gigantea]	--	--	--	--	--	--	--	--	--	Q8VD50	220	1.2e-16	DNA damage-inducible transcript 4-like protein OS=Rattus norvegicus GN=Ddit4l PE=2 SV=1	PF07809//PF03842	RTP801 C-terminal region//Silicon transporter	GO:0009968//GO:0015708	negative regulation of signal transduction//silicate transport	--	--	GO:0005737	cytoplasm	--	--
Cluster-17909.98264	220.706	5.51133	5.3236	1.409e-09	6.8621e-07	626	--	--	--	--	--	--	--	--	--	--	--	--	--	--	--	--	--	--	--	--	--	--	--	--	--	--	--	--
Cluster-17909.21408	149.265	0.567054	8.0402	1.5316e-09	7.3604e-07	638	--	--	--	--	--	--	--	--	--	--	--	--	--	--	--	--	--	--	--	--	--	--	--	--	--	--	--	--
Cluster-17909.29922	351.351	13.2327	4.7307	1.5233e-09	7.3604e-07	4223	676475414	XP_009060466.1	1385	6.9e-150	hypothetical protein LOTGIDRAFT_165207 [Lottia gigantea]>gi|556100141|gb|ESO88793.1| hypothetical protein LOTGIDRAFT_165207 [Lottia gigantea]	--	--	--	--	--	--	--	--	--	--	--	--	--	PF06072//PF07684//PF01769//PF02441	Alphaherpesvirus tegument protein US9//NOTCH protein//Divalent cation transporter//Flavoprotein	GO:0007219//GO:0007275//GO:0030154//GO:0006812	Notch signaling pathway//multicellular organismal development//cell differentiation//cation transport	GO:0008324//GO:0003824	cation transmembrane transporter activity//catalytic activity	GO:0016021//GO:0019033	integral component of membrane//viral tegument	--	--
Cluster-17909.55899	954.375	4.15425	7.8438	1.5284e-09	7.3604e-07	341	--	--	--	--	--	--	--	--	--	--	--	--	--	--	--	--	--	--	--	--	--	--	--	--	--	--	--	--
Cluster-17909.113641	1633.46	94.9752	4.1042	1.5525e-09	7.4177e-07	5298	762106827	XP_011436010.1	2114	2.5e-234	PREDICTED: erythroid differentiation-related factor 1-like [Crassostrea gigas]	--	--	--	--	--	--	--	--	--	Q5R9R1	1560	1.8e-171	Erythroid differentiation-related factor 1 OS=Pongo abelii GN=EDRF1 PE=2 SV=1	PF00910//PF00515//PF11057	RNA helicase//Tetratricopeptide repeat//Cortexin of kidney	--	--	GO:0003724//GO:0005515//GO:0003723	RNA helicase activity//protein binding//RNA binding	GO:0031224	intrinsic component of membrane	--	--
Cluster-17909.80567	3966.18	42.424	6.5467	1.5526e-09	7.4177e-07	3121	676469281	XP_009058481.1	677	6.4e-68	hypothetical protein LOTGIDRAFT_163713 [Lottia gigantea]>gi|556102175|gb|ESO90827.1| hypothetical protein LOTGIDRAFT_163713 [Lottia gigantea]	--	--	--	--	--	--	--	--	--	Q13951	511	4.7e-50	Core-binding factor subunit beta OS=Homo sapiens GN=CBFB PE=1 SV=2	PF02312//PF02346	Core binding factor beta subunit//Chordopoxvirus multifunctional envelope protein A27	GO:0019064	fusion of virus membrane with host plasma membrane	GO:0003713	transcription coactivator activity	GO:0005634//GO:0019031//GO:0005667	nucleus//viral envelope//transcription factor complex	--	--
Cluster-17909.113666	9730.24	227.512	5.4185	1.5617e-09	7.425e-07	3141	762114201	XP_011439873.1	254	7.2e-19	PREDICTED: proto-oncogene c-Fos-like isoform X1 [Crassostrea gigas]	--	--	--	--	--	--	--	--	--	Q2KII1	129	9.4e-06	Cyclic AMP-dependent transcription factor ATF-3 OS=Bos taurus GN=ATF3 PE=2 SV=1	PF04111//PF00170//PF07716//PF03131	Autophagy protein Apg6//bZIP transcription factor//Basic region leucine zipper//bZIP Maf transcription factor	GO:0006355//GO:0006914	regulation of transcription, DNA-templated//autophagy	GO:0003677//GO:0003700//GO:0043565	DNA binding//transcription factor activity, sequence-specific DNA binding//sequence-specific DNA binding	GO:0005667//GO:0005634	transcription factor complex//nucleus	--	--
Cluster-17909.77064	67.9349	0	Inf	1.5632e-09	7.425e-07	1139	676472680	XP_009059568.1	667	3.4e-67	hypothetical protein LOTGIDRAFT_218604 [Lottia gigantea]>gi|556101129|gb|ESO89781.1| hypothetical protein LOTGIDRAFT_218604 [Lottia gigantea]	--	--	--	--	--	K12197	CHMP1, VPS46, DID2	charged multivesicular body protein 1	http://www.genome.jp/dbget-bin/www_bget?ko:K12197	Q6NUD8	534	3.7e-53	Charged multivesicular body protein 1a OS=Xenopus laevis GN=chmp1a PE=2 SV=1	PF00128//PF00443//PF07743//PF00509//PF03357	Alpha amylase, catalytic domain//Ubiquitin carboxyl-terminal hydrolase//HSCB C-terminal oligomerisation domain//Haemagglutinin//Snf7	GO:0051259//GO:0007034//GO:0005975//GO:0019064//GO:0007165//GO:0016579	protein oligomerization//vacuolar transport//carbohydrate metabolic process//fusion of virus membrane with host plasma membrane//signal transduction//protein deubiquitination	GO:0046789//GO:0003824//GO:0036459//GO:0043169	host cell surface receptor binding//catalytic activity//ubiquitinyl hydrolase activity//cation binding	GO:0009986//GO:0019031	cell surface//viral envelope	KOG3232	Vacuolar assembly/sorting protein DID2
Cluster-17909.43861	419.973	15.8893	4.7242	1.7028e-09	8.0648e-07	1690	676443430	XP_009050113.1	322	5e-27	hypothetical protein LOTGIDRAFT_238812 [Lottia gigantea]>gi|556110555|gb|ESO99206.1| hypothetical protein LOTGIDRAFT_238812 [Lottia gigantea]	--	--	--	--	--	--	--	--	--	Q08BN9	238	1.2e-18	NXPE family member 3 OS=Danio rerio GN=nxpe3 PE=2 SV=1	--	--	--	--	--	--	--	--	--	--
[truncated: 7,134 more rows]

## Sheet: HS16vRC16
gene_id	HS16_readcount	RC16_readcount	log2FoldChange	pval	padj	Gene Length	NR GI	NR ID	NR Score	NR Evalue	NR Description	NT GI	NT ID	NT Score	NT Evalue	NT Description	KO ID	KO Name	KO Description	Http Link	Swissprot ID	Swissprot Score	Swissprot Evalue	Swissprot Description	PFAM ID	PFAM description	Gene Ontology Biological Pathway	BP Description	Gene Ontology Molecular Function	MF Description	Gene Ontology Cellular Component	CC Description	KOG ID	KOG Description
[truncated: 31 more rows]

[truncated: 3 more sheets: HS29vHS16, HS29vRC29, RC29vRC16]
