# Supplementary material for: Transcriptomic Response of the Atlantic Surfclam (Spisula solidissima) to Acute Heat Stress
Source: Mar Biotechnol (NY). 2024 Jan 19;26(1):149–68. doi: 10.1007/s10126-024-10285-0 (PMC10869415; doi:10.1007/s10126-024-10285-0)
Supplement: Supplementary file 2 — Supplementary file2 (XLSX 345 KB) [file 10126_2024_10285_MOESM2_ESM.xlsx]

## Sheet: All_Comparisons_KEGG
	HS16vsRC16_all_DEGs_enriched_KEGG_pathway
	##Databases: KEGG PATHWAY
	##Statistical test method: hypergeometric test / Fisher's exact test
	##FDR correction method: Benjamini and Hochberg
	N.b. "KO" and "Gene Name" columns may be missing commas separating individual values/genes
#	#Term	Database	ID	Input number	Background number	P-Value	Corrected P-Value	Input	KO	Gene name	Hyperlink
1	Neuroactive ligand-receptor interaction	KEGG PATHWAY	ko04080	2	328	0.00377072	0.0600733	Cluster-35747.4|Cluster-17909.120180	K04585 K05195	PTHR1 GLRA3	http://www.genome.jp/kegg-bin/show_pathway?ko04080/K05195%09red/K04585%09red
2	Glycosaminoglycan biosynthesis - keratan sulfate	KEGG PATHWAY	ko00533	1	26	0.00750917	0.0600733	Cluster-17909.107654	K07968	B4GALT3	http://www.genome.jp/kegg-bin/show_pathway?ko00533/K07968%09red
3	One carbon pool by folate	KEGG PATHWAY	ko00670	1	49	0.013864	0.0631617	Cluster-17909.99251	K00288	MTHFD	http://www.genome.jp/kegg-bin/show_pathway?ko00670/K00288%09red
4	Glycosphingolipid biosynthesis - lacto and neolacto series	KEGG PATHWAY	ko00601	1	56	0.0157904	0.0631617	Cluster-17909.107654	K07968	B4GALT3	http://www.genome.jp/kegg-bin/show_pathway?ko00601/K07968%09red
5	Other types of O-glycan biosynthesis	KEGG PATHWAY	ko00514	1	96	0.026731	0.070593	Cluster-17909.107654	K07968	B4GALT3	http://www.genome.jp/kegg-bin/show_pathway?ko00514/K07968%09red
6	Endocrine and other factor-regulated calcium reabsorption	KEGG PATHWAY	ko04961	1	96	0.026731	0.070593	Cluster-35747.4	K04585	PTHR1	http://www.genome.jp/kegg-bin/show_pathway?ko04961/K04585%09red
7	Various types of N-glycan biosynthesis	KEGG PATHWAY	ko00513	1	130	0.0359404	0.070593	Cluster-17909.107654	K07968	B4GALT3	http://www.genome.jp/kegg-bin/show_pathway?ko00513/K07968%09red
8	N-Glycan biosynthesis	KEGG PATHWAY	ko00510	1	143	0.0394399	0.070593	Cluster-17909.107654	K07968	B4GALT3	http://www.genome.jp/kegg-bin/show_pathway?ko00510/K07968%09red
9	Synaptic vesicle cycle	KEGG PATHWAY	ko04721	1	144	0.0397086	0.070593	Cluster-17909.121414	K15293	UNC13, MUNC13	http://www.genome.jp/kegg-bin/show_pathway?ko04721/K15293%09red
10	Legionellosis	KEGG PATHWAY	ko05134	1	203	0.0554371	0.0886993	Cluster-17909.45629	K04397	CASP7	http://www.genome.jp/kegg-bin/show_pathway?ko05134/K04397%09red
11	Pathogenic Escherichia coli infection	KEGG PATHWAY	ko05130	1	236	0.0641283	0.0932775	Cluster-17909.81525	K11294	NCL, NSR1	http://www.genome.jp/kegg-bin/show_pathway?ko05130/K11294%09red
12	Pertussis	KEGG PATHWAY	ko05133	1	270	0.0730042	0.0973389	Cluster-17909.45629	K04397	CASP7	http://www.genome.jp/kegg-bin/show_pathway?ko05133/K04397%09red
13	TNF signaling pathway	KEGG PATHWAY	ko04668	1	346	0.0925586	0.109002	Cluster-17909.45629	K04397	CASP7	http://www.genome.jp/kegg-bin/show_pathway?ko04668/K04397%09red
14	Apoptosis	KEGG PATHWAY	ko04210	1	379	0.100928	0.109002	Cluster-17909.45629	K04397	CASP7	http://www.genome.jp/kegg-bin/show_pathway?ko04210/K04397%09red
15	Non-alcoholic fatty liver disease (NAFLD)	KEGG PATHWAY	ko04932	1	384	0.10219	0.109002	Cluster-17909.45629	K04397	CASP7	http://www.genome.jp/kegg-bin/show_pathway?ko04932/K04397%09red
16	Alzheimer's disease	KEGG PATHWAY	ko05010	1	484	0.127077	0.127077	Cluster-17909.45629	K04397	CASP7	http://www.genome.jp/kegg-bin/show_pathway?ko05010/K04397%09red
	HS29vsRC29_all_DEGs_enriched_KEGG_pathway
	##Databases: KEGG PATHWAY
	##Statistical test method: hypergeometric test / Fisher's exact test
	##FDR correction method: Benjamini and Hochberg
	N.b. "KO" and "Gene Name" columns may be missing commas separating individual values/genes
#	#Term	Database	ID	Input number	Background number	P-Value	Corrected P-Value	Input	KO	Gene name	Hyperlink
1	Fatty acid biosynthesis	KEGG PATHWAY	ko00061	2	60	0.000559572	0.0162276	Cluster-17909.118366|Cluster-17909.67247	K00665 K11262	FASN ACACA	http://www.genome.jp/kegg-bin/show_pathway?ko00061/K00665%09red/K11262%09red
2	Aflatoxin biosynthesis	KEGG PATHWAY	ko00254	1	6	0.00389952	0.0395714	Cluster-17909.67247	K11262	ACACA	http://www.genome.jp/kegg-bin/show_pathway?ko00254/K11262%09red
3	Fatty acid metabolism	KEGG PATHWAY	ko01212	2	168	0.00409359	0.0395714	Cluster-17909.118366|Cluster-17909.67247	K00665 K11262	FASN ACACA	http://www.genome.jp/kegg-bin/show_pathway?ko01212/K00665%09red/K11262%09red
4	AMPK signaling pathway	KEGG PATHWAY	ko04152	2	320	0.0139699	0.101282	Cluster-17909.118366|Cluster-17909.67247	K00665 K11262	FASN ACACA	http://www.genome.jp/kegg-bin/show_pathway?ko04152/K00665%09red/K11262%09red
5	Propanoate metabolism	KEGG PATHWAY	ko00640	1	63	0.0351081	0.179922	Cluster-17909.67247	K11262	ACACA	http://www.genome.jp/kegg-bin/show_pathway?ko00640/K11262%09red
6	Insulin signaling pathway	KEGG PATHWAY	ko04910	2	544	0.0372252	0.179922	Cluster-17909.118366|Cluster-17909.67247	K00665 K11262	FASN ACACA	http://www.genome.jp/kegg-bin/show_pathway?ko04910/K00665%09red/K11262%09red
7	Regulation of actin cytoskeleton	KEGG PATHWAY	ko04810	2	601	0.0445304	0.184483	Cluster-17909.84331|Cluster-17909.110619	K05759 K13710	PFN ARHGEF7, PIXB	http://www.genome.jp/kegg-bin/show_pathway?ko04810/K05759%09red/K13710%09red
8	Pyruvate metabolism	KEGG PATHWAY	ko00620	1	130	0.0705795	0.249542	Cluster-17909.67247	K11262	ACACA	http://www.genome.jp/kegg-bin/show_pathway?ko00620/K11262%09red
9	Cytokine-cytokine receptor interaction	KEGG PATHWAY	ko04060	1	152	0.0819483	0.249542	Cluster-17909.123853	K05148	TNFRSF11B, OPG	http://www.genome.jp/kegg-bin/show_pathway?ko04060/K05148%09red
10	Retrograde endocannabinoid signaling	KEGG PATHWAY	ko04723	1	160	0.0860489	0.249542	Cluster-17909.112715	K13806	DAGL	http://www.genome.jp/kegg-bin/show_pathway?ko04723/K13806%09red
11	Legionellosis	KEGG PATHWAY	ko05134	1	203	0.107787	0.269147	Cluster-17909.21841	K03283	HSPA1_8	http://www.genome.jp/kegg-bin/show_pathway?ko05134/K03283%09red
12	Antigen processing and presentation	KEGG PATHWAY	ko04612	1	211	0.111775	0.269147	Cluster-17909.21841	K03283	HSPA1_8	http://www.genome.jp/kegg-bin/show_pathway?ko04612/K03283%09red
13	Shigellosis	KEGG PATHWAY	ko05131	1	257	0.134375	0.269147	Cluster-17909.84331	K05759	PFN	http://www.genome.jp/kegg-bin/show_pathway?ko05131/K05759%09red
14	Phototransduction - fly	KEGG PATHWAY	ko04745	1	260	0.13583	0.269147	Cluster-17909.112715	K13806	DAGL	http://www.genome.jp/kegg-bin/show_pathway?ko04745/K13806%09red
15	Parkinson's disease	KEGG PATHWAY	ko05012	1	267	0.139214	0.269147	Cluster-17909.39781	K08844	LRRK2	http://www.genome.jp/kegg-bin/show_pathway?ko05012/K08844%09red
16	Salmonella infection	KEGG PATHWAY	ko05132	1	319	0.163955	0.286076	Cluster-17909.84331	K05759	PFN	http://www.genome.jp/kegg-bin/show_pathway?ko05132/K05759%09red
17	Osteoclast differentiation	KEGG PATHWAY	ko04380	1	327	0.1677	0.286076	Cluster-17909.123853	K05148	TNFRSF11B, OPG	http://www.genome.jp/kegg-bin/show_pathway?ko04380/K05148%09red
18	Apoptosis	KEGG PATHWAY	ko04210	1	379	0.191645	0.292282	Cluster-17909.113190	K04727	PDCD8, AIF	http://www.genome.jp/kegg-bin/show_pathway?ko04210/K04727%09red
19	Estrogen signaling pathway	KEGG PATHWAY	ko04915	1	384	0.193912	0.292282	Cluster-17909.21841	K03283	HSPA1_8	http://www.genome.jp/kegg-bin/show_pathway?ko04915/K03283%09red
20	Measles	KEGG PATHWAY	ko05162	1	401	0.201574	0.292282	Cluster-17909.21841	K03283	HSPA1_8	http://www.genome.jp/kegg-bin/show_pathway?ko05162/K03283%09red
21	Huntington's disease	KEGG PATHWAY	ko05016	1	483	0.237547	0.300928	Cluster-17909.97944	K10408	DNAH	http://www.genome.jp/kegg-bin/show_pathway?ko05016/K10408%09red
22	Toxoplasmosis	KEGG PATHWAY	ko05145	1	488	0.239689	0.300928	Cluster-17909.21841	K03283	HSPA1_8	http://www.genome.jp/kegg-bin/show_pathway?ko05145/K03283%09red
23	Spliceosome	KEGG PATHWAY	ko03040	1	495	0.242678	0.300928	Cluster-17909.21841	K03283	HSPA1_8	http://www.genome.jp/kegg-bin/show_pathway?ko03040/K03283%09red
24	Protein processing in endoplasmic reticulum	KEGG PATHWAY	ko04141	1	510	0.249044	0.300928	Cluster-17909.21841	K03283	HSPA1_8	http://www.genome.jp/kegg-bin/show_pathway?ko04141/K03283%09red
25	Influenza A	KEGG PATHWAY	ko05164	1	553	0.267007	0.309729	Cluster-17909.21841	K03283	HSPA1_8	http://www.genome.jp/kegg-bin/show_pathway?ko05164/K03283%09red
26	Epstein-Barr virus infection	KEGG PATHWAY	ko05169	1	605	0.288174	0.318815	Cluster-17909.21841	K03283	HSPA1_8	http://www.genome.jp/kegg-bin/show_pathway?ko05169/K03283%09red
27	Endocytosis	KEGG PATHWAY	ko04144	1	637	0.300903	0.318815	Cluster-17909.21841	K03283	HSPA1_8	http://www.genome.jp/kegg-bin/show_pathway?ko04144/K03283%09red
28	MAPK signaling pathway	KEGG PATHWAY	ko04010	1	658	0.309136	0.318815	Cluster-17909.21841	K03283	HSPA1_8	http://www.genome.jp/kegg-bin/show_pathway?ko04010/K03283%09red
29	Rap1 signaling pathway	KEGG PATHWAY	ko04015	1	683	0.318815	0.318815	Cluster-17909.84331	K05759	PFN	http://www.genome.jp/kegg-bin/show_pathway?ko04015/K05759%09red
	RC29vsRC16_all_DEGs_enriched_KEGG_pathway
	##Databases: KEGG PATHWAY
	##Statistical test method: hypergeometric test / Fisher's exact test
	##FDR correction method: Benjamini and Hochberg
	N.b. "KO" and "Gene Name" columns may be missing commas separating individual values/genes
#	#Term	Database	ID	Input number	Background number	P-Value	Corrected P-Value	Input	KO	Gene name	Hyperlink
1	Protein processing in endoplasmic reticulum	KEGG PATHWAY	ko04141	74	510	1.49466e-11	4.21494e-09	Cluster-17909.123079|Cluster-17909.92167|Cluster-17909.108736|Cluster-17909.42802|Cluster-17909.73231|Cluster-17909.82196|Cluster-17909.123074|Cluster-17909.33146|Cluster-17909.88633|Cluster-17909.82600|Cluster-17909.66714|Cluster-17909.95255|Cluster-17909.89088|Cluster-17909.76878|Cluster-17909.40108|Cluster-17909.103430|Cluster-17909.75568|Cluster-17909.108920|Cluster-17909.79243|Cluster-17909.…	K03283 K03237 K09530 K09490 K03283 K04431 K03283 K09518 K09542 K09503 K08054 K08860 K09584 K08054 K09502 K09582 K04523 K09486 K04079 K11718 K14006 K06689 K09490 K10950 K09518 K14021 K14021 K10839 K09027 K03283 K03283 K09490 K13525 K03283 K03283 K03283 K09487 K08054 K09486 K16194 K09584 K09542 K14001 K08054 K09562 K14001 K10950 K03283 K09562 K09517 K14026 K09486 K04440 K09502 K09490 K10597 K07953 …	HSPA1_8 EIF2S1 DNAJC10 HSPA5, BIP HSPA1_8 MAP2K7, MKK7 HSPA1_8 DNAJB12 CRYAB DNAJA2 CANX EIF2AK3 PDIA6, TXNDC7 CANX DNAJA1 PDIA4, ERP72 UBQLN, DSK2 HYOU1 htpG, HSP90A HUGT SEC23 UBE2D_E, UBC4, UBC5 HSPA5, BIP ERO1L DNAJB12 BAK, BAK1 BAK, BAK1 RAD23, HR23 XBP1 HSPA1_8 HSPA1_8 HSPA5, BIP VCP, CDC48 HSPA1_8 HSPA1_8 HSPA1_8 HSP90B, TRA1 CANX HYOU1 EIF2AK1 PDIA6, TXNDC7 CRYAB SIL1, SLS1 CANX HSPBP1 SI…	http://www.genome.jp/kegg-bin/show_pathway?ko04141/K16194%09red/K10597%09red/K06689%09red/K04431%09red/K04523%09red/K09518%09red/K09027%09red/K09530%09red/K09517%09red/K09486%09red/K09487%09red/K14021%09red/K10950%09red/K10839%09red/K04440%09red/K11718%09red/K14001%09red/K14006%09red/K08860%09red/K10636%09red/K10084%09red/K07953%09red/K14026%09red/K09562%09red/K09561%09red/K09584%09red/K03237%09r…
2	Toxoplasmosis	KEGG PATHWAY	ko05145	66	488	2.36026e-09	3.32797e-07	Cluster-17909.123079|Cluster-17909.19959|Cluster-17909.124817|Cluster-17909.82358|Cluster-17909.123074|Cluster-17909.80803|Cluster-17909.85404|Cluster-17909.61971|Cluster-17909.61970|Cluster-17909.61838|Cluster-17909.113209|Cluster-17909.68218|Cluster-17909.85910|Cluster-17909.87560|Cluster-17909.82696|Cluster-17909.61841|Cluster-17909.61781|Cluster-17909.41918|Cluster-17909.125683|Cluster-17909.…	K03283 K04734 K04440 K16061 K03283 K05719 K16061 K16060 K16060 K16060 K16061 K16060 K04725 K04725 K16060 K16060 K16060 K16061 K16060 K16061 K03283 K16060 K16060 K16061 K03283 K03283 K16061 K03283 K03283 K04734 K03283 K04734 K04725 K00922 K03283 K16060 K03283 K16060 K16060 K04734 K16060 K16061 K16061 K16061 K16060 K16060 K16061 K02580 K16060 K03283 K16060 K16060 K16060 K04725 K03283 K04570 K16060 …	HSPA1_8 NFKBIA JNK BIRC7_8 HSPA1_8 ITGB1 BIRC7_8 BIRC2_3 BIRC2_3 BIRC2_3 BIRC7_8 BIRC2_3 XIAP, BIRC4 XIAP, BIRC4 BIRC2_3 BIRC2_3 BIRC2_3 BIRC7_8 BIRC2_3 BIRC7_8 HSPA1_8 BIRC2_3 BIRC2_3 BIRC7_8 HSPA1_8 HSPA1_8 BIRC7_8 HSPA1_8 HSPA1_8 NFKBIA HSPA1_8 NFKBIA XIAP, BIRC4 PIK3C HSPA1_8 BIRC2_3 HSPA1_8 BIRC2_3 BIRC2_3 NFKBIA BIRC2_3 BIRC7_8 BIRC7_8 BIRC7_8 BIRC2_3 BIRC2_3 BIRC7_8 NFKB1 BIRC2_3 HSPA1_8 B…	http://www.genome.jp/kegg-bin/show_pathway?ko05145/K04433%09red/K16060%09red/K16061%09red/K04440%09red/K04734%09red/K04725%09red/K00922%09red/K04570%09red/K02580%09red/K05719%09red/K03283%09red
3	Apoptosis	KEGG PATHWAY	ko04210	52	379	7.3774e-08	6.93475e-06	Cluster-17909.65175|Cluster-17909.19959|Cluster-17909.82358|Cluster-17909.85404|Cluster-17909.61971|Cluster-17909.61970|Cluster-17909.61838|Cluster-17909.113209|Cluster-17909.68218|Cluster-17909.85910|Cluster-17909.87560|Cluster-17909.82696|Cluster-17909.61841|Cluster-17909.76792|Cluster-17909.41918|Cluster-17909.125683|Cluster-17909.86401|Cluster-17909.128226|Cluster-17909.65914|Cluster-17909.10…	K04739 K04734 K16061 K16061 K16060 K16060 K16060 K16061 K16060 K04725 K04725 K16060 K16060 K02580 K16061 K16060 K16061 K16060 K16060 K16061 K16061 K04734 K04734 K04725 K00922 K16060 K16060 K16060 K16061 K16061 K16061 K16060 K16060 K16061 K16060 K16060 K04734 K16060 K16060 K16060 K04397 K04570 K16060 K16060 K04397 K04725 K04725 K04725 K04739 K04725 K16061 K16061	PRKAR NFKBIA BIRC7_8 BIRC7_8 BIRC2_3 BIRC2_3 BIRC2_3 BIRC7_8 BIRC2_3 XIAP, BIRC4 XIAP, BIRC4 BIRC2_3 BIRC2_3 NFKB1 BIRC7_8 BIRC2_3 BIRC7_8 BIRC2_3 BIRC2_3 BIRC7_8 BIRC7_8 NFKBIA NFKBIA XIAP, BIRC4 PIK3C BIRC2_3 BIRC2_3 BIRC2_3 BIRC7_8 BIRC7_8 BIRC7_8 BIRC2_3 BIRC2_3 BIRC7_8 BIRC2_3 BIRC2_3 NFKBIA BIRC2_3 BIRC2_3 BIRC2_3 CASP7 BCL2L1, bcl-xL BIRC2_3 BIRC2_3 CASP7 XIAP, BIRC4 XIAP, BIRC4 XIAP, BIRC…	http://www.genome.jp/kegg-bin/show_pathway?ko04210/K04739%09red/K16060%09red/K16061%09red/K04734%09red/K04725%09red/K04397%09red/K00922%09red/K04570%09red/K02580%09red
4	Small cell lung cancer	KEGG PATHWAY	ko05222	51	391	3.91722e-07	2.76164e-05	Cluster-17909.19959|Cluster-17909.82358|Cluster-17909.80803|Cluster-17909.46751|Cluster-17909.85404|Cluster-17909.61971|Cluster-17909.61970|Cluster-17909.61838|Cluster-17909.113209|Cluster-17909.68218|Cluster-17909.85910|Cluster-17909.87560|Cluster-17909.82696|Cluster-17909.61841|Cluster-17909.76792|Cluster-17909.41918|Cluster-17909.125683|Cluster-17909.86401|Cluster-17909.128226|Cluster-17909.65…	K04734 K16061 K05719 K09848 K16061 K16060 K16060 K16060 K16061 K16060 K04725 K04725 K16060 K16060 K02580 K16061 K16060 K16061 K16060 K16060 K16061 K08528 K16061 K04734 K04734 K04725 K00922 K16060 K16060 K16060 K16061 K16061 K16061 K16060 K16060 K16061 K16060 K16060 K04734 K16060 K16060 K16060 K04570 K16060 K16060 K04725 K04725 K04725 K04725 K16061 K16061	NFKBIA BIRC7_8 ITGB1 TRAF4 BIRC7_8 BIRC2_3 BIRC2_3 BIRC2_3 BIRC7_8 BIRC2_3 XIAP, BIRC4 XIAP, BIRC4 BIRC2_3 BIRC2_3 NFKB1 BIRC7_8 BIRC2_3 BIRC7_8 BIRC2_3 BIRC2_3 BIRC7_8 NR1B2, RARB BIRC7_8 NFKBIA NFKBIA XIAP, BIRC4 PIK3C BIRC2_3 BIRC2_3 BIRC2_3 BIRC7_8 BIRC7_8 BIRC7_8 BIRC2_3 BIRC2_3 BIRC7_8 BIRC2_3 BIRC2_3 NFKBIA BIRC2_3 BIRC2_3 BIRC2_3 BCL2L1, bcl-xL BIRC2_3 BIRC2_3 XIAP, BIRC4 XIAP, BIRC4 XIAP…	http://www.genome.jp/kegg-bin/show_pathway?ko05222/K05719%09red/K16060%09red/K16061%09red/K09848%09red/K04734%09red/K04725%09red/K00922%09red/K04570%09red/K08528%09red/K02580%09red
5	Ubiquitin mediated proteolysis	KEGG PATHWAY	ko04120	63	554	1.38928e-06	7.83555e-05	Cluster-17909.18305|Cluster-17909.82696|Cluster-17909.82358|Cluster-17909.84813|Cluster-17909.85404|Cluster-17909.61971|Cluster-17909.107855|Cluster-17909.124618|Cluster-17909.61838|Cluster-17909.113209|Cluster-17909.68218|Cluster-17909.117190|Cluster-17909.85910|Cluster-17909.87560|Cluster-17909.61841|Cluster-17909.89614|Cluster-17909.61842|Cluster-17909.41918|Cluster-17909.125683|Cluster-17909.…	K16060 K16060 K16061 K10592 K16061 K16060 K03362 K16060 K16060 K16061 K16060 K10615 K04725 K04725 K16060 K06689 K16061 K16061 K16060 K16061 K16060 K16060 K16060 K16061 K10456 K16061 K16060 K04725 K10589 K04707 K10597 K10580 K10615 K03348 K10596 K16060 K16060 K16061 K04707 K16061 K10586 K04678 K16060 K04707 K04707 K16061 K16060 K10260 K16060 K16060 K03364 K16060 K09561 K03347 K10570 K16060 K04725 …	BIRC2_3 BIRC2_3 BIRC7_8 HUWE1, MULE, ARF-BP1 BIRC7_8 BIRC2_3 FBXW1_11, BTRC, beta-TRCP BIRC2_3 BIRC2_3 BIRC7_8 BIRC2_3 HERC4 XIAP, BIRC4 XIAP, BIRC4 BIRC2_3 UBE2D_E, UBC4, UBC5 BIRC7_8 BIRC7_8 BIRC2_3 BIRC7_8 BIRC2_3 BIRC2_3 BIRC2_3 BIRC7_8 KLHL19, KEAP1, INRF2 BIRC7_8 BIRC2_3 XIAP, BIRC4 UBE3C CBL UBE4B, UFD2 UBE2N, BLU, UBC13 HERC4 APC1 UBE4A BIRC2_3 BIRC2_3 BIRC7_8 CBL BIRC7_8 BIRC6, BRUCE SMU…	http://www.genome.jp/kegg-bin/show_pathway?ko04120/K10597%09red/K10596%09red/K10580%09red/K06689%09red/K10592%09red/K16060%09red/K16061%09red/K10589%09red/K10456%09red/K10570%09red/K04725%09red/K04678%09red/K09561%09red/K04707%09red/K03347%09red/K10260%09red/K03348%09red/K10586%09red/K03362%09red/K10615%09red/K03364%09red
6	NOD-like receptor signaling pathway	KEGG PATHWAY	ko04621	35	252	7.27917e-06	0.000318599	Cluster-17909.19816|Cluster-17909.19959|Cluster-17909.82696|Cluster-17909.124106|Cluster-17909.83430|Cluster-17909.61971|Cluster-17909.61970|Cluster-17909.61838|Cluster-17909.68218|Cluster-17909.79243|Cluster-17909.61841|Cluster-17909.96020|Cluster-17909.76792|Cluster-17909.125683|Cluster-17909.124817|Cluster-17909.128226|Cluster-17909.65914|Cluster-17909.16594|Cluster-17909.77117|Cluster-17909.1…	K12796 K04734 K16060 K16060 K04079 K16060 K16060 K16060 K16060 K04079 K16060 K12795 K02580 K16060 K04440 K16060 K16060 K04734 K09487 K04734 K16060 K11859 K16060 K12796 K16060 K04734 K16060 K16060 K16060 K16060 K16060 K16060 K16060 K16060 K12807	ERBB2IP, ERBIN NFKBIA BIRC2_3 BIRC2_3 htpG, HSP90A BIRC2_3 BIRC2_3 BIRC2_3 BIRC2_3 htpG, HSP90A BIRC2_3 SUGT1, SGT1 NFKB1 BIRC2_3 JNK BIRC2_3 BIRC2_3 NFKBIA HSP90B, TRA1 NFKBIA BIRC2_3 TNFAIP3, A20, OTUD7C BIRC2_3 ERBB2IP, ERBIN BIRC2_3 NFKBIA BIRC2_3 BIRC2_3 BIRC2_3 BIRC2_3 BIRC2_3 BIRC2_3 BIRC2_3 BIRC2_3 NAIP, BIRC1	http://www.genome.jp/kegg-bin/show_pathway?ko04621/K12795%09red/K09487%09red/K16060%09red/K04440%09red/K04734%09red/K12796%09red/K12807%09red/K11859%09red/K04079%09red/K02580%09red
7	Antigen processing and presentation	KEGG PATHWAY	ko04612	31	211	8.79184e-06	0.000318599	Cluster-17909.64477|Cluster-17909.123079|Cluster-17909.79243|Cluster-17909.123074|Cluster-17909.64478|Cluster-17909.114098|Cluster-17909.66714|Cluster-17909.76878|Cluster-17909.76879|Cluster-17909.21519|Cluster-17909.70985|Cluster-17909.73231|Cluster-17909.32880|Cluster-17909.84097|Cluster-17909.67953|Cluster-17909.79227|Cluster-17909.79168|Cluster-17909.79018|Cluster-17909.88424|Cluster-17909.11…	K09489 K03283 K04079 K03283 K09489 K01365 K08054 K08054 K08054 K03283 K01368 K03283 K03283 K03283 K03283 K03283 K03283 K08054 K03283 K09489 K03283 K01365 K03283 K04079 K09489 K09489 K09489 K09489 K03283 K03283 K03283	HSPA4 HSPA1_8 htpG, HSP90A HSPA1_8 HSPA4 CTSL CANX CANX CANX HSPA1_8 CTSS HSPA1_8 HSPA1_8 HSPA1_8 HSPA1_8 HSPA1_8 HSPA1_8 CANX HSPA1_8 HSPA4 HSPA1_8 CTSL HSPA1_8 htpG, HSP90A HSPA4 HSPA4 HSPA4 HSPA4 HSPA1_8 HSPA1_8 HSPA1_8	http://www.genome.jp/kegg-bin/show_pathway?ko04612/K08054%09red/K01368%09red/K01365%09red/K09489%09red/K04079%09red/K03283%09red
8	TNF signaling pathway	KEGG PATHWAY	ko04668	43	346	9.03827e-06	0.000318599	Cluster-17909.79362|Cluster-17909.19959|Cluster-17909.82196|Cluster-17909.93442|Cluster-17909.76687|Cluster-17909.61971|Cluster-17909.61970|Cluster-17909.61838|Cluster-17909.72866|Cluster-17909.68218|Cluster-17909.82696|Cluster-17909.61841|Cluster-17909.76792|Cluster-17909.125683|Cluster-17909.124817|Cluster-17909.128226|Cluster-17909.65914|Cluster-17909.16594|Cluster-17909.15961|Cluster-17909.71…	K04448 K04734 K04431 K00922 K04448 K16060 K16060 K16060 K04448 K16060 K16060 K16060 K02580 K16060 K04440 K16060 K16060 K04734 K04734 K09558 K09048 K09048 K11859 K16060 K16060 K16060 K04734 K16060 K16060 K16060 K16060 K16060 K16060 K16060 K04397 K04430 K16060 K09558 K16060 K04397 K04433 K04445 K09048	JUN NFKBIA MAP2K7, MKK7 PIK3C JUN BIRC2_3 BIRC2_3 BIRC2_3 JUN BIRC2_3 BIRC2_3 BIRC2_3 NFKB1 BIRC2_3 JNK BIRC2_3 BIRC2_3 NFKBIA NFKBIA BAG4 CREB3 CREB3 TNFAIP3, A20, OTUD7C BIRC2_3 BIRC2_3 BIRC2_3 NFKBIA BIRC2_3 BIRC2_3 BIRC2_3 BIRC2_3 BIRC2_3 BIRC2_3 BIRC2_3 CASP7 MAP2K4, MKK4 BIRC2_3 BAG4 BIRC2_3 CASP7 MAP2K6, MKK6 MSK1, RPS6KA5 CREB3	http://www.genome.jp/kegg-bin/show_pathway?ko04668/K09558%09red/K09048%09red/K04433%09red/K16060%09red/K04431%09red/K04440%09red/K04734%09red/K04397%09red/K00922%09red/K11859%09red/K04445%09red/K02580%09red/K04448%09red/K04430%09red
9	Legionellosis	KEGG PATHWAY	ko05134	30	203	1.09957e-05	0.000344532	Cluster-17909.123079|Cluster-17909.19959|Cluster-17909.68082|Cluster-17909.123074|Cluster-17909.64948|Cluster-17909.21519|Cluster-17909.32880|Cluster-17909.73231|Cluster-17909.34330|Cluster-17909.71934|Cluster-17909.84097|Cluster-17909.67953|Cluster-17909.79227|Cluster-17909.16594|Cluster-17909.79168|Cluster-17909.10553|Cluster-17909.88424|Cluster-17909.72056|Cluster-17909.126831|Cluster-17909.76…	K03283 K04734 K14416 K03283 K04734 K03283 K03283 K03283 K03283 K04077 K03283 K03283 K03283 K04734 K03283 K09414 K03283 K03283 K07937 K02580 K07953 K04397 K07937 K04734 K12807 K04397 K13525 K03283 K03283 K03283	HSPA1_8 NFKBIA HBS1 HSPA1_8 NFKBIA HSPA1_8 HSPA1_8 HSPA1_8 HSPA1_8 groEL, HSPD1 HSPA1_8 HSPA1_8 HSPA1_8 NFKBIA HSPA1_8 HSF1 HSPA1_8 HSPA1_8 ARF1 NFKB1 SAR1 CASP7 ARF1 NFKBIA NAIP, BIRC1 CASP7 VCP, CDC48 HSPA1_8 HSPA1_8 HSPA1_8	http://www.genome.jp/kegg-bin/show_pathway?ko05134/K13525%09red/K09414%09red/K07953%09red/K04734%09red/K12807%09red/K04397%09red/K07937%09red/K02580%09red/K04077%09red/K14416%09red/K03283%09red
10	Influenza A	KEGG PATHWAY	ko05164	59	553	1.67628e-05	0.000472711	Cluster-17909.123079|Cluster-17909.79362|Cluster-17909.19959|Cluster-17909.124817|Cluster-17909.82196|Cluster-17909.92969|Cluster-17909.123074|Cluster-17909.93442|Cluster-17909.92167|Cluster-17909.76687|Cluster-17909.80272|Cluster-17909.123172|Cluster-17909.95255|Cluster-17909.120300|Cluster-17909.79845|Cluster-17909.59679|Cluster-17909.20321|Cluster-17909.56880|Cluster-17909.54365|Cluster-17909.…	K03283 K04448 K04734 K04440 K04431 K09523 K03283 K00922 K03237 K04448 K15047 K07211 K08860 K15043 K05692 K05410 K05410 K14284 K01315 K03283 K04448 K03283 K03283 K03283 K03283 K03283 K04734 K05410 K03283 K04734 K16194 K05410 K15046 K05692 K03283 K03283 K05410 K03237 K04734 K12968 K15045 K05410 K05410 K02580 K03283 K14284 K12812 K07211 K04430 K05410 K05410 K05410 K16194 K14297 K14297 K04433 K03283 …	HSPA1_8 JUN NFKBIA JNK MAP2K7, MKK7 DNAJC3 HSPA1_8 PIK3C EIF2S1 JUN HNRNPUL1, E1BAP5 IKBKE, IKKE EIF2AK3 KPNA2 ACTB_G1 TBK1 TBK1 NXF, TAP, MEX67 PLG HSPA1_8 JUN HSPA1_8 HSPA1_8 HSPA1_8 HSPA1_8 HSPA1_8 NFKBIA TBK1 HSPA1_8 NFKBIA EIF2AK1 TBK1 NS1BP ACTB_G1 HSPA1_8 HSPA1_8 TBK1 EIF2S1 NFKBIA ADAR, ADAR1 RSAD2 TBK1 TBK1 NFKB1 HSPA1_8 NXF, TAP, MEX67 UAP56, BAT1, SUB2 IKBKE, IKKE MAP2K4, MKK4 TBK1 TBK…	http://www.genome.jp/kegg-bin/show_pathway?ko05164/K16194%09red/K04433%09red/K04430%09red/K04431%09red/K04734%09red/K07211%09red/K12968%09red/K04440%09red/K14284%09red/K01315%09red/K04448%09red/K08860%09red/K05692%09red/K14297%09red/K00922%09red/K12812%09red/K03237%09red/K15045%09red/K15047%09red/K15046%09red/K09523%09red/K15043%09red/K02580%09red/K03283%09red/K05410%09red
11	AMPK signaling pathway	KEGG PATHWAY	ko04152	37	320	0.000139776	0.00358334	Cluster-17909.45849|Cluster-17909.120954|Cluster-17909.95253|Cluster-17909.39190|Cluster-17909.110710|Cluster-17909.110715|Cluster-17909.45852|Cluster-17909.38490|Cluster-17909.79581|Cluster-17909.25053|Cluster-17909.99473|Cluster-17909.96617|Cluster-17909.30753|Cluster-17909.115779|Cluster-17909.68661|Cluster-17909.38155|Cluster-17909.19532|Cluster-17909.54756|Cluster-17909.77475|Cluster-17909.1…	K09408 K07905 K04688 K04688 K04527 K04527 K09408 K04354 K18341 K07905 K08272 K07903 K11584 K11583 K07881 K09408 K00665 K09048 K09048 K07905 K06627 K01103 K01103 K01596 K00922 K07199 K01596 K01596 K09048 K00665 K04688 K07292 K00665 K00507 K00507 K00507 K00665	FOXO3 RAB11B RPS6KB RPS6KB INSR INSR FOXO3 PPP2R2 TBC1D1 RAB11B CAB39, MO25 RAB10 PPP2R5 PPP2R3 RAB14 FOXO3 FASN CREB3 CREB3 RAB11B CCNA PFKFB3 PFKFB3 E4.1.1.32, pckA, PEPCK PIK3C PRKAB E4.1.1.32, pckA, PEPCK E4.1.1.32, pckA, PEPCK CREB3 FASN RPS6KB NR2A1, HNF4A FASN SCD, desC SCD, desC SCD, desC FASN	http://www.genome.jp/kegg-bin/show_pathway?ko04152/K11583%09red/K09048%09red/K00922%09red/K04527%09red/K18341%09red/K01103%09red/K04354%09red/K04688%09red/K07292%09red/K01596%09red/K00665%09red/K09408%09red/K07199%09red/K07903%09red/K08272%09red/K06627%09red/K07881%09red/K11584%09red/K00507%09red/K07905%09red
12	Measles	KEGG PATHWAY	ko05162	43	401	0.000195911	0.0046039	Cluster-17909.123079|Cluster-17909.88972|Cluster-17909.19959|Cluster-17909.123074|Cluster-17909.123172|Cluster-17909.95255|Cluster-17909.84962|Cluster-17909.59679|Cluster-17909.20321|Cluster-17909.20320|Cluster-17909.21519|Cluster-17909.73231|Cluster-17909.32880|Cluster-17909.84097|Cluster-17909.88424|Cluster-17909.79227|Cluster-17909.16594|Cluster-17909.124151|Cluster-17909.79168|Cluster-17909.1…	K03283 K05410 K04734 K03283 K07211 K08860 K05703 K05410 K05410 K05410 K03283 K03283 K03283 K03283 K03283 K03283 K04734 K05410 K03283 K04734 K16194 K05410 K00922 K03283 K11859 K03283 K05410 K04734 K12968 K05410 K04007 K18052 K02580 K03283 K03237 K07211 K05410 K05410 K16194 K03237 K03283 K03283 K03283	HSPA1_8 TBK1 NFKBIA HSPA1_8 IKBKE, IKKE EIF2AK3 FYN TBK1 TBK1 TBK1 HSPA1_8 HSPA1_8 HSPA1_8 HSPA1_8 HSPA1_8 HSPA1_8 NFKBIA TBK1 HSPA1_8 NFKBIA EIF2AK1 TBK1 PIK3C HSPA1_8 TNFAIP3, A20, OTUD7C HSPA1_8 TBK1 NFKBIA ADAR, ADAR1 TBK1 CD46, MCP PRKCQ NFKB1 HSPA1_8 EIF2S1 IKBKE, IKKE TBK1 TBK1 EIF2AK1 EIF2S1 HSPA1_8 HSPA1_8 HSPA1_8	http://www.genome.jp/kegg-bin/show_pathway?ko05162/K11859%09red/K16194%09red/K08860%09red/K05703%09red/K04007%09red/K04734%09red/K00922%09red/K05410%09red/K03237%09red/K07211%09red/K02580%09red/K12968%09red/K18052%09red/K03283%09red
13	Pathways in cancer	KEGG PATHWAY	ko05200	82	942	0.000323679	0.00701309	Cluster-17909.79362|Cluster-17909.79243|Cluster-17909.72398|Cluster-17909.111671|Cluster-17909.82358|Cluster-17909.108354|Cluster-17909.80803|Cluster-17909.83430|Cluster-17909.72968|Cluster-17909.85404|Cluster-17909.61971|Cluster-17909.61970|Cluster-17909.113209|Cluster-17909.61838|Cluster-17909.123215|Cluster-17909.68218|Cluster-17909.85910|Cluster-17909.87560|Cluster-17909.19959|Cluster-17909.6…	K04448 K04079 K04393 K08367 K16061 K04707 K05719 K04079 K04393 K16061 K16060 K16060 K16061 K16060 K06619 K16060 K04725 K04725 K04734 K16060 K09848 K02580 K09288 K16060 K16061 K04448 K04440 K16060 K16060 K16061 K08528 K16061 K04448 K16060 K04725 K09487 K16060 K04496 K04725 K04393 K00922 K04707 K09289 K16060 K04393 K04393 K16060 K16061 K09288 K16060 K16061 K04734 K04392 K00444 K16061 K02842 K16060 …	JUN htpG, HSP90A CDC42 RUNX1, AML1 BIRC7_8 CBL ITGB1 htpG, HSP90A CDC42 BIRC7_8 BIRC2_3 BIRC2_3 BIRC7_8 BIRC2_3 ABL1 BIRC2_3 XIAP, BIRC4 XIAP, BIRC4 NFKBIA BIRC2_3 TRAF4 NFKB1 CCDC6, PTC BIRC2_3 BIRC7_8 JUN JNK BIRC2_3 BIRC2_3 BIRC7_8 NR1B2, RARB BIRC7_8 JUN BIRC2_3 XIAP, BIRC4 HSP90B, TRA1 BIRC2_3 CTBP XIAP, BIRC4 CDC42 PIK3C CBL NCOA4, PTC3 BIRC2_3 CDC42 CDC42 BIRC2_3 BIRC7_8 CCDC6, PTC BIRC2_3…	http://www.genome.jp/kegg-bin/show_pathway?ko05200/K00182%09red/K02842%09red/K04734%09red/K04393%09red/K04392%09red/K09487%09red/K05719%09red/K06619%09red/K04440%09red/K04501%09red/K09848%09red/K08367%09red/K04707%09red/K00444%09red/K16060%09red/K16061%09red/K09288%09red/K09289%09red/K04725%09red/K00922%09red/K04448%09red/K04570%09red/K04364%09red/K04079%09red/K02580%09red/K08528%09red/K04496%09r…
14	RIG-I-like receptor signaling pathway	KEGG PATHWAY	ko04622	23	170	0.000348168	0.00701309	Cluster-17909.19959|Cluster-17909.67388|Cluster-17909.93384|Cluster-17909.123172|Cluster-17909.59679|Cluster-17909.20321|Cluster-17909.20320|Cluster-17909.86134|Cluster-17909.124817|Cluster-17909.16594|Cluster-17909.78251|Cluster-17909.15961|Cluster-17909.19647|Cluster-17909.100655|Cluster-17909.64948|Cluster-17909.88971|Cluster-17909.88972|Cluster-17909.124151|Cluster-17909.71817|Cluster-17909.1…	K04734 K05410 K11594 K07211 K05410 K05410 K05410 K11594 K04440 K04734 K12655 K04734 K05410 K08601 K04734 K05410 K05410 K05410 K11594 K07211 K05410 K05410 K02580	NFKBIA TBK1 DDX3X, bel IKBKE, IKKE TBK1 TBK1 TBK1 DDX3X, bel JNK NFKBIA OTUD5, DUBA NFKBIA TBK1 CYLD, USLP2 NFKBIA TBK1 TBK1 TBK1 DDX3X, bel IKBKE, IKKE TBK1 TBK1 NFKB1	http://www.genome.jp/kegg-bin/show_pathway?ko04622/K11594%09red/K08601%09red/K04734%09red/K04440%09red/K07211%09red/K02580%09red/K12655%09red/K05410%09red
15	Prion diseases	KEGG PATHWAY	ko05020	13	72	0.000649142	0.0121565	Cluster-17909.88757|Cluster-17909.89068|Cluster-17909.42802|Cluster-1827.3|Cluster-17909.95021|Cluster-17909.89073|Cluster-17909.89878|Cluster-17909.68684|Cluster-17909.84962|Cluster-17909.50964|Cluster-17909.89084|Cluster-17909.89083|Cluster-17909.68683	K09490 K09553 K09490 K04565 K09203 K09553 K09490 K09490 K05703 K09203 K09553 K09553 K09490	HSPA5, BIP STIP1 HSPA5, BIP SOD1 EGR1 STIP1 HSPA5, BIP HSPA5, BIP FYN EGR1 STIP1 STIP1 HSPA5, BIP	http://www.genome.jp/kegg-bin/show_pathway?ko05020/K05703%09red/K09553%09red/K09203%09red/K09490%09red/K04565%09red
16	MAPK signaling pathway	KEGG PATHWAY	ko04010	60	658	0.00068973	0.0121565	Cluster-17909.123079|Cluster-17909.79362|Cluster-17909.84371|Cluster-17909.119736|Cluster-17909.124817|Cluster-17909.82196|Cluster-17909.123074|Cluster-17909.76687|Cluster-17909.46524|Cluster-17909.72968|Cluster-17909.72866|Cluster-17909.94429|Cluster-17909.29420|Cluster-17909.102608|Cluster-17909.84493|Cluster-17909.21519|Cluster-17909.92011|Cluster-17909.98470|Cluster-17909.85031|Cluster-17909.…	K03283 K04448 K04437 K04409 K04440 K04431 K03283 K04448 K04459 K04393 K04448 K04459 K04346 K16342 K04372 K03283 K04459 K04407 K04459 K03283 K04372 K03283 K04437 K03283 K03283 K03283 K17614 K03283 K04459 K04454 K04393 K04468 K03283 K03283 K04393 K04393 K04393 K04393 K04409 K04392 K04459 K04439 K04459 K04437 K02580 K03283 K04459 K04393 K04430 K04459 K04402 K04364 K07831 K04352 K04459 K04433 K04445 …	HSPA1_8 JUN FLNA PAK1 JNK MAP2K7, MKK7 HSPA1_8 JUN DUSP, MKP CDC42 JUN DUSP, MKP GNA12 PLA2G4, CPLA2 MKNK, MNK HSPA1_8 DUSP, MKP MAP4K4, HGK DUSP, MKP HSPA1_8 MKNK, MNK HSPA1_8 FLNA HSPA1_8 HSPA1_8 HSPA1_8 DUSP3, VHR HSPA1_8 DUSP, MKP MEF2C CDC42 NLK HSPA1_8 HSPA1_8 CDC42 CDC42 CDC42 CDC42 PAK1 RAC1 DUSP, MKP ARRB DUSP, MKP FLNA NFKB1 HSPA1_8 DUSP, MKP CDC42 MAP2K4, MKK4 DUSP, MKP GADD45 GRB2 MRA…	http://www.genome.jp/kegg-bin/show_pathway?ko04010/K04437%09red/K04433%09red/K04430%09red/K04431%09red/K04439%09red/K04393%09red/K04392%09red/K04352%09red/K16342%09red/K04440%09red/K04445%09red/K17614%09red/K04372%09red/K04468%09red/K04409%09red/K04407%09red/K04402%09red/K07831%09red/K04346%09red/K04448%09red/K04454%09red/K02580%09red/K04459%09red/K04364%09red/K03283%09red
17	Circadian rhythm	KEGG PATHWAY	ko04710	14	87	0.00111453	0.0184881	Cluster-17909.22017|Cluster-17909.22016|Cluster-17909.22015|Cluster-17909.77542|Cluster-17909.81582|Cluster-17909.47137|Cluster-17909.20644|Cluster-17909.57346|Cluster-17909.59812|Cluster-17909.107855|Cluster-17909.20642|Cluster-17909.59808|Cluster-17909.95615|Cluster-17909.73416	K08532 K08532 K08532 K08534 K08959 K03347 K08532 K08959 K08959 K03362 K08533 K08959 K07199 K08534	NR1F1, RORA NR1F1, RORA NR1F1, RORA NR1F3, RORC CSNK1D CUL1, CDC53 NR1F1, RORA CSNK1D CSNK1D FBXW1_11, BTRC, beta-TRCP NR1F2, RORB CSNK1D PRKAB NR1F3, RORC	http://www.genome.jp/kegg-bin/show_pathway?ko04710/K08959%09red/K07199%09red/K03347%09red/K03362%09red/K08533%09red/K08532%09red/K08534%09red
18	NF-kappa B signaling pathway	KEGG PATHWAY	ko04064	37	363	0.00120893	0.0189399	Cluster-17909.19959|Cluster-17909.96167|Cluster-17909.80379|Cluster-17909.61971|Cluster-17909.61970|Cluster-17909.61838|Cluster-17909.68218|Cluster-17909.85910|Cluster-17909.87560|Cluster-17909.82696|Cluster-17909.61841|Cluster-17909.76792|Cluster-17909.125683|Cluster-17909.128226|Cluster-17909.65914|Cluster-17909.123930|Cluster-17909.16594|Cluster-17909.15961|Cluster-17909.35129|Cluster-17909.65…	K04734 K16060 K04725 K16060 K16060 K16060 K16060 K04725 K04725 K16060 K16060 K02580 K16060 K16060 K16060 K04725 K04734 K04734 K11859 K16060 K16060 K16060 K04734 K18052 K16060 K16060 K16060 K16060 K16060 K16060 K04570 K16060 K16060 K04725 K10130 K04725 K04725	NFKBIA BIRC2_3 XIAP, BIRC4 BIRC2_3 BIRC2_3 BIRC2_3 BIRC2_3 XIAP, BIRC4 XIAP, BIRC4 BIRC2_3 BIRC2_3 NFKB1 BIRC2_3 BIRC2_3 BIRC2_3 XIAP, BIRC4 NFKBIA NFKBIA TNFAIP3, A20, OTUD7C BIRC2_3 BIRC2_3 BIRC2_3 NFKBIA PRKCQ BIRC2_3 BIRC2_3 BIRC2_3 BIRC2_3 BIRC2_3 BIRC2_3 BCL2L1, bcl-xL BIRC2_3 BIRC2_3 XIAP, BIRC4 LRDD, PIDD XIAP, BIRC4 XIAP, BIRC4	http://www.genome.jp/kegg-bin/show_pathway?ko04064/K16060%09red/K18052%09red/K04570%09red/K04734%09red/K04725%09red/K11859%09red/K10130%09red/K02580%09red
19	TGF-beta signaling pathway	KEGG PATHWAY	ko04350	20	166	0.00283553	0.0420853	Cluster-17909.114882|Cluster-17909.39848|Cluster-17909.56484|Cluster-17909.18658|Cluster-17909.18524|Cluster-17909.56481|Cluster-17909.95253|Cluster-17909.47137|Cluster-17909.18529|Cluster-17909.43233|Cluster-17909.115896|Cluster-17909.86617|Cluster-17909.39190|Cluster-17909.39191|Cluster-17909.111378|Cluster-17909.18940|Cluster-17909.35011|Cluster-17909.35004|Cluster-17909.18530|Cluster-17909.35…	K04501 K04684 K04661 K13578 K04684 K13596 K04688 K03347 K04684 K04682 K04679 K04676 K04688 K04688 K04678 K04682 K04661 K04661 K04684 K04661	SMAD4 SP1 FST BMPR1B, ALK6 SP1 ACVR2B RPS6KB CUL1, CDC53 SP1 E2F4_5 MADHIP, SARA SMAD1 RPS6KB RPS6KB SMURF E2F4_5 FST FST SP1 FST	http://www.genome.jp/kegg-bin/show_pathway?ko04350/K04684%09red/K04678%09red/K04679%09red/K04501%09red/K04676%09red/K04682%09red/K04688%09red/K03347%09red/K13596%09red/K13578%09red/K04661%09red
20	Endocytosis	KEGG PATHWAY	ko04144	55	637	0.00329479	0.0464565	Cluster-17909.123079|Cluster-17909.104419|Cluster-17909.72398|Cluster-17909.123074|Cluster-17909.108354|Cluster-17909.35250|Cluster-17909.72968|Cluster-17909.81705|Cluster-17909.115896|Cluster-17909.25053|Cluster-17909.21519|Cluster-17909.21558|Cluster-17909.73231|Cluster-17909.98322|Cluster-17909.32880|Cluster-17909.84097|Cluster-17909.88424|Cluster-17909.79227|Cluster-17909.119770|Cluster-17909…	K03283 K12198 K04393 K03283 K04707 K06093 K04393 K12471 K04679 K07905 K03283 K12472 K03283 K12488 K03283 K03283 K03283 K03283 K11248 K03283 K07937 K12182 K04393 K07905 K07905 K04707 K03283 K03283 K04393 K04393 K04393 K04393 K12197 K04678 K04439 K04707 K03283 K12197 K04705 K12198 K03283 K04707 K12196 K07937 K12486 K12486 K12198 K12198 K11247 K12197 K12185 K03283 K03283 K12487 K12486	HSPA1_8 CHMP5, VPS60 CDC42 HSPA1_8 CBL PARD6 CDC42 EPN MADHIP, SARA RAB11B HSPA1_8 EPS15 HSPA1_8 ASAP HSPA1_8 HSPA1_8 HSPA1_8 HSPA1_8 SH3GLB HSPA1_8 ARF1 HGS, HRS, VPS27 CDC42 RAB11B RAB11B CBL HSPA1_8 HSPA1_8 CDC42 CDC42 CDC42 CDC42 CHMP1, VPS46, DID2 SMURF ARRB CBL HSPA1_8 CHMP1, VPS46, DID2 STAM CHMP5, VPS60 HSPA1_8 CBL VPS4 ARF1 SMAP SMAP CHMP5, VPS60 CHMP5, VPS60 SH3GL CHMP1, VPS46, DID2 VPS…	http://www.genome.jp/kegg-bin/show_pathway?ko04144/K11247%09red/K11248%09red/K04439%09red/K12471%09red/K12472%09red/K12196%09red/K12197%09red/K12198%09red/K04705%09red/K04707%09red/K12488%09red/K07937%09red/K04393%09red/K12487%09red/K04678%09red/K12486%09red/K12182%09red/K12185%09red/K04679%09red/K06093%09red/K07905%09red/K03283%09red
21	Estrogen signaling pathway	KEGG PATHWAY	ko04915	36	384	0.0048932	0.0657087	Cluster-17909.123079|Cluster-17909.79362|Cluster-17909.79243|Cluster-17909.78669|Cluster-17909.96181|Cluster-17909.123074|Cluster-17909.93442|Cluster-17909.39848|Cluster-17909.72866|Cluster-17909.21519|Cluster-17909.73231|Cluster-17909.34330|Cluster-17909.32880|Cluster-17909.84097|Cluster-17909.88424|Cluster-17909.92112|Cluster-17909.77117|Cluster-17909.54756|Cluster-17909.77475|Cluster-17909.774…	K03283 K04448 K04079 K02183 K02183 K03283 K00922 K04684 K04448 K03283 K03283 K03283 K03283 K03283 K03283 K02183 K09487 K09048 K09048 K09048 K03283 K03283 K03283 K02183 K04448 K04684 K04079 K03283 K02183 K04684 K03283 K04684 K04364 K03283 K05858 K03283	HSPA1_8 JUN htpG, HSP90A CALM CALM HSPA1_8 PIK3C SP1 JUN HSPA1_8 HSPA1_8 HSPA1_8 HSPA1_8 HSPA1_8 HSPA1_8 CALM HSP90B, TRA1 CREB3 CREB3 CREB3 HSPA1_8 HSPA1_8 HSPA1_8 CALM JUN SP1 htpG, HSP90A HSPA1_8 CALM SP1 HSPA1_8 SP1 GRB2 HSPA1_8 PLCB HSPA1_8	http://www.genome.jp/kegg-bin/show_pathway?ko04915/K02183%09red/K09487%09red/K09048%09red/K04684%09red/K00922%09red/K03283%09red/K04079%09red/K04448%09red/K04364%09red/K05858%09red
22	Cytosolic DNA-sensing pathway	KEGG PATHWAY	ko04623	18	154	0.00591794	0.0758572	Cluster-17909.59679|Cluster-17909.20321|Cluster-17909.20320|Cluster-17909.123172|Cluster-17909.19959|Cluster-17909.106507|Cluster-17909.18304|Cluster-17909.67388|Cluster-17909.67215|Cluster-17909.132853|Cluster-17909.88971|Cluster-17909.88972|Cluster-17909.16594|Cluster-17909.124151|Cluster-17909.76792|Cluster-17909.15961|Cluster-17909.64948|Cluster-17909.19647	K05410 K05410 K05410 K07211 K04734 K07211 K05410 K05410 K05410 K12968 K05410 K05410 K04734 K05410 K02580 K04734 K04734 K05410	TBK1 TBK1 TBK1 IKBKE, IKKE NFKBIA IKBKE, IKKE TBK1 TBK1 TBK1 ADAR, ADAR1 TBK1 TBK1 NFKBIA TBK1 NFKB1 NFKBIA NFKBIA TBK1	http://www.genome.jp/kegg-bin/show_pathway?ko04623/K02580%09red/K12968%09red/K04734%09red/K07211%09red/K05410%09red
23	Epstein-Barr virus infection	KEGG PATHWAY	ko05169	51	605	0.00683978	0.0838617	Cluster-17909.123079|Cluster-17909.79362|Cluster-17909.19959|Cluster-17909.69500|Cluster-17909.124817|Cluster-17909.82196|Cluster-17909.123074|Cluster-17909.76687|Cluster-17909.80251|Cluster-17909.117787|Cluster-17909.72866|Cluster-17909.59679|Cluster-17909.20321|Cluster-17909.20320|Cluster-17909.21519|Cluster-17909.73231|Cluster-17909.32880|Cluster-17909.84097|Cluster-17909.88424|Cluster-17909.7…	K03283 K04448 K04734 K05872 K04440 K04431 K03283 K04448 K07936 K02087 K04448 K05410 K05410 K05410 K03283 K03283 K03283 K03283 K03283 K03283 K04734 K05410 K03283 K04734 K16194 K05410 K00922 K03283 K11859 K03283 K05410 K08860 K04734 K06627 K03015 K05410 K05410 K02580 K03283 K03120 K03035 K04430 K05410 K05410 K16194 K04433 K03015 K03283 K03283 K03283 K11406	HSPA1_8 JUN NFKBIA NFKBIE JNK MAP2K7, MKK7 HSPA1_8 JUN RAN CDK1, CDC2 JUN TBK1 TBK1 TBK1 HSPA1_8 HSPA1_8 HSPA1_8 HSPA1_8 HSPA1_8 HSPA1_8 NFKBIA TBK1 HSPA1_8 NFKBIA EIF2AK1 TBK1 PIK3C HSPA1_8 TNFAIP3, A20, OTUD7C HSPA1_8 TBK1 EIF2AK3 NFKBIA CCNA RPB7, POLR2G TBK1 TBK1 NFKB1 HSPA1_8 TBP, tbp PSMD12, RPN5 MAP2K4, MKK4 TBK1 TBK1 EIF2AK1 MAP2K6, MKK6 RPB7, POLR2G HSPA1_8 HSPA1_8 HSPA1_8 HDAC4_5	http://www.genome.jp/kegg-bin/show_pathway?ko05169/K08860%09red/K11406%09red/K04448%09red/K04433%09red/K04430%09red/K04431%09red/K04440%09red/K04734%09red/K16194%09red/K05872%09red/K03015%09red/K02087%09red/K11859%09red/K07936%09red/K03120%09red/K02580%09red/K06627%09red/K05410%09red/K03035%09red/K00922%09red/K03283%09red
24	MAPK signaling pathway - yeast	KEGG PATHWAY	ko04011	10	66	0.00786175	0.0923755	Cluster-17909.123286|Cluster-17909.114526|Cluster-17909.72398|Cluster-17909.119736|Cluster-17909.72393|Cluster-17909.72395|Cluster-17909.72394|Cluster-17909.72397|Cluster-17909.34255|Cluster-17909.72968	K04393 K09448 K04393 K04409 K04393 K04393 K04393 K04393 K04409 K04393	CDC42 TEAD CDC42 PAK1 CDC42 CDC42 CDC42 CDC42 PAK1 CDC42	http://www.genome.jp/kegg-bin/show_pathway?ko04011/K09448%09red/K04393%09red/K04409%09red
25	Toll-like receptor signaling pathway	KEGG PATHWAY	ko04620	27	283	0.010981	0.123866	Cluster-17909.79362|Cluster-17909.19959|Cluster-17909.82196|Cluster-17909.67388|Cluster-17909.76687|Cluster-17909.123172|Cluster-17909.72866|Cluster-17909.59679|Cluster-17909.20321|Cluster-17909.20320|Cluster-17909.124817|Cluster-17909.16594|Cluster-17909.124151|Cluster-17909.15961|Cluster-17909.19647|Cluster-17909.93442|Cluster-17909.25249|Cluster-17909.64948|Cluster-17909.88971|Cluster-17909.88…	K04448 K04734 K04431 K05410 K04448 K07211 K04448 K05410 K05410 K05410 K04440 K04734 K05410 K04734 K05410 K00922 K04392 K04734 K05410 K05410 K02580 K10169 K07211 K04430 K05410 K05410 K04433	JUN NFKBIA MAP2K7, MKK7 TBK1 JUN IKBKE, IKKE JUN TBK1 TBK1 TBK1 JNK NFKBIA TBK1 NFKBIA TBK1 PIK3C RAC1 NFKBIA TBK1 TBK1 NFKB1 TLR6 IKBKE, IKKE MAP2K4, MKK4 TBK1 TBK1 MAP2K6, MKK6	http://www.genome.jp/kegg-bin/show_pathway?ko04620/K04433%09red/K04430%09red/K04431%09red/K04734%09red/K10169%09red/K00922%09red/K04440%09red/K04392%09red/K07211%09red/K02580%09red/K04448%09red/K05410%09red
26	Epithelial cell signaling in Helicobacter pylori infection	KEGG PATHWAY	ko05120	23	231	0.0116792	0.126674	Cluster-17909.79362|Cluster-17909.19959|Cluster-17909.72398|Cluster-17909.103393|Cluster-17909.76687|Cluster-17909.72968|Cluster-17909.72866|Cluster-17909.64948|Cluster-17909.124817|Cluster-17909.119736|Cluster-17909.120803|Cluster-17909.16594|Cluster-17909.15961|Cluster-17909.18188|Cluster-17909.123286|Cluster-17909.72393|Cluster-17909.72395|Cluster-17909.72394|Cluster-17909.72397|Cluster-17909.…	K04448 K04734 K04393 K05728 K04448 K04393 K04448 K04734 K04440 K04409 K07293 K04734 K04734 K05728 K04393 K04393 K04393 K04393 K04393 K04409 K04392 K02580 K04430	JUN NFKBIA CDC42 CSK JUN CDC42 JUN NFKBIA JNK PAK1 PTPN11 NFKBIA NFKBIA CSK CDC42 CDC42 CDC42 CDC42 CDC42 PAK1 RAC1 NFKB1 MAP2K4, MKK4	http://www.genome.jp/kegg-bin/show_pathway?ko05120/K04430%09red/K04409%09red/K05728%09red/K04734%09red/K04440%09red/K04393%09red/K04392%09red/K02580%09red/K04448%09red/K07293%09red
27	Hepatitis C	KEGG PATHWAY	ko05160	26	273	0.0126168	0.131776	Cluster-17909.19959|Cluster-17909.67388|Cluster-17909.123172|Cluster-17909.95255|Cluster-17909.67215|Cluster-17909.59679|Cluster-17909.20321|Cluster-17909.20320|Cluster-17909.124817|Cluster-17909.38490|Cluster-17909.16594|Cluster-17909.124151|Cluster-17909.15961|Cluster-17909.86620|Cluster-17909.19647|Cluster-17909.93442|Cluster-17909.64948|Cluster-17909.88971|Cluster-17909.88972|Cluster-17909.76…	K04734 K05410 K07211 K08860 K05410 K05410 K05410 K05410 K04440 K04354 K04734 K05410 K04734 K16194 K05410 K00922 K04734 K05410 K05410 K02580 K07211 K05410 K04364 K16194 K03237 K03237	NFKBIA TBK1 IKBKE, IKKE EIF2AK3 TBK1 TBK1 TBK1 TBK1 JNK PPP2R2 NFKBIA TBK1 NFKBIA EIF2AK1 TBK1 PIK3C NFKBIA TBK1 TBK1 NFKB1 IKBKE, IKKE TBK1 GRB2 EIF2AK1 EIF2S1 EIF2S1	http://www.genome.jp/kegg-bin/show_pathway?ko05160/K08860%09red/K16194%09red/K04354%09red/K04734%09red/K00922%09red/K04440%09red/K04364%09red/K07211%09red/K02580%09red/K03237%09red/K05410%09red
28	Ether lipid metabolism	KEGG PATHWAY	ko00565	13	114	0.0206901	0.202386	Cluster-17909.102510|Cluster-17909.63171|Cluster-17909.27647|Cluster-17909.127982|Cluster-17909.11509|Cluster-17909.107887|Cluster-17909.44733|Cluster-17909.63167|Cluster-17909.107890|Cluster-17909.107892|Cluster-17909.134738|Cluster-17909.111316|Cluster-17909.102608	K01080 K16817 K14621 K13644 K08743 K14621 K01080 K16817 K14621 K14621 K01080 K01080 K16342	PPAP2 PLA2G16 PLB1, PLB CEPT1 ENPP6 PLB1, PLB PPAP2 PLA2G16 PLB1, PLB PLB1, PLB PPAP2 PPAP2 PLA2G4, CPLA2	http://www.genome.jp/kegg-bin/show_pathway?ko00565/K14621%09red/K13644%09red/K16342%09red/K08743%09red/K01080%09red/K16817%09red
29	Hepatitis B	KEGG PATHWAY	ko05161	33	385	0.0208128	0.202386	Cluster-17909.79362|Cluster-17909.19959|Cluster-17909.67388|Cluster-17909.93442|Cluster-17909.93384|Cluster-17909.76687|Cluster-17909.123172|Cluster-17909.72866|Cluster-17909.67215|Cluster-17909.59679|Cluster-17909.20321|Cluster-17909.20320|Cluster-17909.86134|Cluster-17909.124817|Cluster-17909.15961|Cluster-17909.16594|Cluster-17909.124151|Cluster-17909.13237|Cluster-17909.54756|Cluster-17909.77…	K04448 K04734 K05410 K00922 K11594 K04448 K07211 K04448 K05410 K05410 K05410 K05410 K11594 K04440 K04734 K04734 K05410 K11225 K09048 K09048 K09048 K06627 K04734 K05410 K05410 K02580 K11594 K04501 K07211 K04430 K05410 K04364 K05410	JUN NFKBIA TBK1 PIK3C DDX3X, bel JUN IKBKE, IKKE JUN TBK1 TBK1 TBK1 TBK1 DDX3X, bel JNK NFKBIA NFKBIA TBK1 STAT6 CREB3 CREB3 CREB3 CCNA NFKBIA TBK1 TBK1 NFKB1 DDX3X, bel SMAD4 IKBKE, IKKE MAP2K4, MKK4 TBK1 GRB2 TBK1	http://www.genome.jp/kegg-bin/show_pathway?ko05161/K11594%09red/K09048%09red/K04430%09red/K04501%09red/K04734%09red/K11225%09red/K00922%09red/K04440%09red/K07211%09red/K02580%09red/K06627%09red/K04448%09red/K04364%09red/K05410%09red
30	Focal adhesion	KEGG PATHWAY	ko04510	59	773	0.0228394	0.21469	Cluster-17909.39985|Cluster-17909.15142|Cluster-17909.79362|Cluster-17909.82696|Cluster-17909.84371|Cluster-17909.119736|Cluster-17909.93442|Cluster-17909.80803|Cluster-17909.76687|Cluster-17909.72968|Cluster-17909.79476|Cluster-17909.61971|Cluster-17909.61970|Cluster-17909.79845|Cluster-17909.61838|Cluster-17909.84962|Cluster-17909.68218|Cluster-17909.85910|Cluster-17909.87560|Cluster-17909.6184…	K06269 K06252 K04448 K16060 K04437 K04409 K00922 K05719 K04448 K04393 K06236 K16060 K16060 K05692 K16060 K05703 K16060 K04725 K04725 K16060 K06269 K04448 K06236 K16060 K04440 K16060 K16060 K04725 K16060 K16060 K04393 K05692 K04725 K04393 K04393 K16060 K04393 K04393 K04409 K04392 K16060 K16060 K04437 K16060 K16060 K16060 K16060 K16060 K16060 K04393 K16060 K06236 K04364 K04437 K04725 K04725 K06252 …	PPP1C TN JUN BIRC2_3 FLNA PAK1 PIK3C ITGB1 JUN CDC42 COL1AS BIRC2_3 BIRC2_3 ACTB_G1 BIRC2_3 FYN BIRC2_3 XIAP, BIRC4 XIAP, BIRC4 BIRC2_3 PPP1C JUN COL1AS BIRC2_3 JNK BIRC2_3 BIRC2_3 XIAP, BIRC4 BIRC2_3 BIRC2_3 CDC42 ACTB_G1 XIAP, BIRC4 CDC42 CDC42 BIRC2_3 CDC42 CDC42 PAK1 RAC1 BIRC2_3 BIRC2_3 FLNA BIRC2_3 BIRC2_3 BIRC2_3 BIRC2_3 BIRC2_3 BIRC2_3 CDC42 BIRC2_3 COL1AS GRB2 FLNA XIAP, BIRC4 XIAP, BIRC…	http://www.genome.jp/kegg-bin/show_pathway?ko04510/K04437%09red/K05719%09red/K16060%09red/K05703%09red/K06236%09red/K05692%09red/K00922%09red/K04725%09red/K06252%09red/K04440%09red/K04393%09red/K04392%09red/K04409%09red/K04448%09red/K06269%09red/K05760%09red/K04364%09red
31	ErbB signaling pathway	KEGG PATHWAY	ko04012	21	222	0.0245044	0.222911	Cluster-17909.76687|Cluster-17909.93442|Cluster-17909.79362|Cluster-17909.97556|Cluster-17909.72866|Cluster-17909.18480|Cluster-17909.82196|Cluster-17909.120157|Cluster-17909.108352|Cluster-17909.108354|Cluster-17909.87947|Cluster-17909.95253|Cluster-17909.119736|Cluster-17909.39190|Cluster-17909.39191|Cluster-17909.124817|Cluster-17909.6360|Cluster-17909.123215|Cluster-17909.34255|Cluster-17909.…	K04448 K00922 K04448 K04707 K04448 K04515 K04431 K04430 K04707 K04707 K04364 K04688 K04409 K04688 K04688 K04440 K04707 K06619 K04409 K04515 K07365	JUN PIK3C JUN CBL JUN CAMK2 MAP2K7, MKK7 MAP2K4, MKK4 CBL CBL GRB2 RPS6KB PAK1 RPS6KB RPS6KB JNK CBL ABL1 PAK1 CAMK2 NCK	http://www.genome.jp/kegg-bin/show_pathway?ko04012/K04515%09red/K04430%09red/K04409%09red/K04431%09red/K04440%09red/K04688%09red/K06619%09red/K07365%09red/K04707%09red/K00922%09red/K04448%09red/K04364%09red
32	RNA degradation	KEGG PATHWAY	ko03018	18	186	0.0295383	0.260307	Cluster-17909.109293|Cluster-17909.109294|Cluster-17909.109286|Cluster-17909.71934|Cluster-17909.102258|Cluster-17909.42254|Cluster-17909.42253|Cluster-17909.78987|Cluster-17909.86470|Cluster-17909.80822|Cluster-17909.76775|Cluster-17909.91544|Cluster-17909.37317|Cluster-17909.103405|Cluster-17909.57090|Cluster-17909.88822|Cluster-17909.60542|Cluster-17909.109671	K12603 K12603 K12603 K04077 K10643 K10643 K10643 K12590 K04043 K12590 K12572 K04043 K12619 K04043 K10643 K03514 K14443 K12580	CNOT6, CCR4 CNOT6, CCR4 CNOT6, CCR4 groEL, HSPD1 CNOT4, NOT4, MOT2 CNOT4, NOT4, MOT2 CNOT4, NOT4, MOT2 RRP46, EXOSC5 dnaK RRP46, EXOSC5 PAN3 dnaK XRN2, RAT1 dnaK CNOT4, NOT4, MOT2 PAPD5_7, TRF4 TOB CNOT3, NOT3	http://www.genome.jp/kegg-bin/show_pathway?ko03018/K14443%09red/K04043%09red/K12603%09red/K12590%09red/K10643%09red/K03514%09red/K04077%09red/K12619%09red/K12572%09red/K12580%09red
33	Thyroid hormone synthesis	KEGG PATHWAY	ko04918	16	166	0.0395871	0.33829	Cluster-17909.54756|Cluster-17909.77475|Cluster-17909.88757|Cluster-17909.42802|Cluster-17909.77474|Cluster-17909.68684|Cluster-17909.89878|Cluster-17909.79018|Cluster-17909.66714|Cluster-17909.75244|Cluster-17909.76878|Cluster-17909.76879|Cluster-17909.103430|Cluster-17909.77117|Cluster-17909.23568|Cluster-17909.68683	K09048 K09048 K09490 K09490 K09048 K09490 K09490 K08054 K08054 K10064 K08054 K08054 K09582 K09487 K05858 K09490	CREB3 CREB3 HSPA5, BIP HSPA5, BIP CREB3 HSPA5, BIP HSPA5, BIP CANX CANX ASGR2 CANX CANX PDIA4, ERP72 HSP90B, TRA1 PLCB HSPA5, BIP	http://www.genome.jp/kegg-bin/show_pathway?ko04918/K10064%09red/K08054%09red/K09490%09red/K09048%09red/K09487%09red/K09582%09red/K05858%09red
34	T cell receptor signaling pathway	KEGG PATHWAY	ko04660	28	338	0.0435543	0.354563	Cluster-17909.79362|Cluster-17909.19959|Cluster-17909.72398|Cluster-17909.69500|Cluster-17909.82196|Cluster-17909.108354|Cluster-17909.76687|Cluster-17909.72968|Cluster-17909.72866|Cluster-17909.84962|Cluster-17909.64948|Cluster-17909.119736|Cluster-17909.16594|Cluster-17909.15961|Cluster-17909.42167|Cluster-17909.123286|Cluster-17909.93442|Cluster-17909.108352|Cluster-17909.72393|Cluster-17909.7…	K04448 K04734 K04393 K05872 K04431 K04707 K04448 K04393 K04448 K05703 K04734 K04409 K04734 K04734 K07365 K04393 K00922 K04707 K04393 K04393 K04393 K04393 K04409 K18052 K04707 K02580 K04707 K04364	JUN NFKBIA CDC42 NFKBIE MAP2K7, MKK7 CBL JUN CDC42 JUN FYN NFKBIA PAK1 NFKBIA NFKBIA NCK CDC42 PIK3C CBL CDC42 CDC42 CDC42 CDC42 PAK1 PRKCQ CBL NFKB1 CBL GRB2	http://www.genome.jp/kegg-bin/show_pathway?ko04660/K00922%09red/K04409%09red/K04431%09red/K05703%09red/K04734%09red/K05872%09red/K07365%09red/K04707%09red/K04393%09red/K02580%09red/K04448%09red/K18052%09red/K04364%09red
35	Sphingolipid metabolism	KEGG PATHWAY	ko00600	15	155	0.0440061	0.354563	Cluster-17909.101784|Cluster-17909.134738|Cluster-17909.32271|Cluster-17909.65351|Cluster-17909.18776|Cluster-17909.111316|Cluster-17909.125848|Cluster-17909.18773|Cluster-17909.102510|Cluster-17909.91499|Cluster-17909.44733|Cluster-17909.110082|Cluster-17909.91509|Cluster-17909.31740|Cluster-17909.110163	K12350 K01080 K04717 K00654 K00720 K01080 K01634 K00720 K01080 K01189 K01080 K00654 K01189 K00720 K04716	SMPD1, ASM PPAP2 SGPP2 SPT UGCG PPAP2 SGPL1, DPL1 UGCG PPAP2 GLA PPAP2 SPT GLA UGCG SGPP1	http://www.genome.jp/kegg-bin/show_pathway?ko00600/K12350%09red/K00654%09red/K00720%09red/K01189%09red/K04717%09red/K04716%09red/K01080%09red/K01634%09red
36	Biotin metabolism	KEGG PATHWAY	ko00780	2	6	0.0661877	0.51847	Cluster-17909.9384|Cluster-17909.79292	K01942 K01942	HLCS HLCS	http://www.genome.jp/kegg-bin/show_pathway?ko00780/K01942%09red
37	Fat digestion and absorption	KEGG PATHWAY	ko04975	10	99	0.072119	0.549664	Cluster-17909.102510|Cluster-17909.63440|Cluster-17909.71466|Cluster-17909.119933|Cluster-17909.111316|Cluster-17909.44733|Cluster-17909.87091|Cluster-17909.50724|Cluster-17909.106531|Cluster-17909.134738	K01080 K14074 K14073 K05683 K01080 K01080 K14073 K11155 K05684 K01080	PPAP2 PNLIPRP1, PLRP1 PNLIP, PL ABCG5 PPAP2 PPAP2 PNLIP, PL DGAT1 ABCG8 PPAP2	http://www.genome.jp/kegg-bin/show_pathway?ko04975/K05683%09red/K05684%09red/K01080%09red/K11155%09red/K14074%09red/K14073%09red
38	Inflammatory bowel disease (IBD)	KEGG PATHWAY	ko05321	11	113	0.074231	0.550872	Cluster-17909.22017|Cluster-17909.22016|Cluster-17909.22015|Cluster-17909.79362|Cluster-17909.77542|Cluster-17909.20644|Cluster-17909.72866|Cluster-17909.76687|Cluster-17909.76792|Cluster-17909.13237|Cluster-17909.73416	K08532 K08532 K08532 K04448 K08534 K08532 K04448 K04448 K02580 K11225 K08534	NR1F1, RORA NR1F1, RORA NR1F1, RORA JUN NR1F3, RORC NR1F1, RORA JUN JUN NFKB1 STAT6 NR1F3, RORC	http://www.genome.jp/kegg-bin/show_pathway?ko05321/K02580%09red/K08532%09red/K04448%09red/K11225%09red/K08534%09red
39	One carbon pool by folate	KEGG PATHWAY	ko00670	6	49	0.0764613	0.552874	Cluster-17909.107263|Cluster-17909.14898|Cluster-17909.14897|Cluster-17909.115587|Cluster-17909.35888|Cluster-17909.84184	K11787 K00548 K00548 K11787 K00548 K00600	GART metH, MTR metH, MTR GART metH, MTR glyA, SHMT	http://www.genome.jp/kegg-bin/show_pathway?ko00670/K00600%09red/K11787%09red/K00548%09red
40	SNARE interactions in vesicular transport	KEGG PATHWAY	ko04130	7	64	0.0897528	0.632493	Cluster-17909.58183|Cluster-17909.56657|Cluster-17909.16486|Cluster-17909.16557|Cluster-17909.93239|Cluster-17909.115747|Cluster-17909.55901	K08488 K08490 K08496 K08516 K08488 K08509 K08493	STX7 STX5 GOSR2, BOS1 YKT6 STX7 SNAP29 VTI1	http://www.genome.jp/kegg-bin/show_pathway?ko04130/K08496%09red/K08490%09red/K08493%09red/K08488%09red/K08516%09red/K08509%09red
41	Herpes simplex infection	KEGG PATHWAY	ko05168	38	521	0.0919581	0.632493	Cluster-17909.39985|Cluster-17909.79362|Cluster-17909.19959|Cluster-17909.95255|Cluster-17909.67388|Cluster-17909.76687|Cluster-17909.123172|Cluster-17909.53970|Cluster-17909.117787|Cluster-17909.72866|Cluster-17909.86254|Cluster-17909.59679|Cluster-17909.20321|Cluster-17909.76792|Cluster-17909.74180|Cluster-17909.124817|Cluster-17909.120803|Cluster-17909.16594|Cluster-17909.124151|Cluster-17909.…	K06269 K04448 K04734 K08860 K05410 K04448 K07211 K14650 K02087 K04448 K12896 K05410 K05410 K02580 K06269 K04440 K07293 K04734 K05410 K04734 K16194 K05410 K14966 K05410 K05410 K05410 K14284 K04734 K14284 K03120 K07211 K05410 K12886 K05410 K16194 K03237 K03237 K03347	PPP1C JUN NFKBIA EIF2AK3 TBK1 JUN IKBKE, IKKE TAF3 CDK1, CDC2 JUN SFRS7 TBK1 TBK1 NFKB1 PPP1C JNK PTPN11 NFKBIA TBK1 NFKBIA EIF2AK1 TBK1 HCFC TBK1 TBK1 TBK1 NXF, TAP, MEX67 NFKBIA NXF, TAP, MEX67 TBP, tbp IKBKE, IKKE TBK1 HNRNPK TBK1 EIF2AK1 EIF2S1 EIF2S1 CUL1, CDC53	http://www.genome.jp/kegg-bin/show_pathway?ko05168/K08860%09red/K16194%09red/K03347%09red/K14650%09red/K07293%09red/K14966%09red/K04734%09red/K02087%09red/K04440%09red/K14284%09red/K03120%09red/K07211%09red/K02580%09red/K12896%09red/K12886%09red/K04448%09red/K06269%09red/K03237%09red/K05410%09red
42	Wnt signaling pathway	KEGG PATHWAY	ko04310	24	308	0.0946511	0.635514	Cluster-17909.79362|Cluster-17909.36645|Cluster-17909.76687|Cluster-17909.105238|Cluster-17909.107855|Cluster-17909.25003|Cluster-17909.72866|Cluster-17909.105236|Cluster-17909.132260|Cluster-17909.124817|Cluster-17909.65036|Cluster-17909.95|Cluster-17909.99857|Cluster-17909.25249|Cluster-17909.122720|Cluster-17909.114882|Cluster-17909.31437|Cluster-17909.88047|Cluster-17909.18480|Cluster-17909.4…	K04448 K04496 K04448 K04507 K03362 K04495 K04448 K04507 K00444 K04440 K04468 K04511 K02842 K04392 K00182 K04501 K04515 K03213 K04515 K03347 K03213 K04499 K08957 K05858	JUN CTBP JUN CACYBP, SIP FBXW1_11, BTRC, beta-TRCP SOX17 JUN CACYBP, SIP WNT5 JNK NLK PRICKLE FZD9_10 RAC1 WNT2 SMAD4 CAMK2 NKD CAMK2 CUL1, CDC53 NKD RUVBL1, RVB1, INO80H CSNK1A PLCB	http://www.genome.jp/kegg-bin/show_pathway?ko04310/K03213%09red/K04507%09red/K00444%09red/K04511%09red/K08957%09red/K04468%09red/K04501%09red/K02842%09red/K04515%09red/K00182%09red/K04499%09red/K04440%09red/K04392%09red/K03347%09red/K03362%09red/K04448%09red/K04495%09red/K04496%09red/K05858%09red
43	Linoleic acid metabolism	KEGG PATHWAY	ko00591	7	66	0.100454	0.658789	Cluster-17909.107892|Cluster-17909.27647|Cluster-17909.107887|Cluster-17909.63167|Cluster-17909.107890|Cluster-17909.63171|Cluster-17909.102608	K14621 K14621 K14621 K16817 K14621 K16817 K16342	PLB1, PLB PLB1, PLB PLB1, PLB PLA2G16 PLB1, PLB PLA2G16 PLA2G4, CPLA2	http://www.genome.jp/kegg-bin/show_pathway?ko00591/K16342%09red/K14621%09red/K16817%09red
44	PPAR signaling pathway	KEGG PATHWAY	ko03320	14	164	0.105171	0.674049	Cluster-17909.96111|Cluster-17909.76367|Cluster-17909.132071|Cluster-17909.97458|Cluster-17909.44020|Cluster-17909.97583|Cluster-17909.94734|Cluster-17909.99399|Cluster-17909.70217|Cluster-17909.109182|Cluster-17909.19359|Cluster-17909.109184|Cluster-17909.19358|Cluster-17909.109181	K01596 K08770 K00864 K08762 K08767 K01596 K01596 K08764 K07513 K00507 K08752 K00507 K08752 K00507	E4.1.1.32, pckA, PEPCK UBC glpK, GK DBI, ACBP ANGPTL4, PGAR E4.1.1.32, pckA, PEPCK E4.1.1.32, pckA, PEPCK SCP2, SCPX ACAA1 SCD, desC FABP3 SCD, desC FABP3 SCD, desC	http://www.genome.jp/kegg-bin/show_pathway?ko03320/K08762%09red/K08770%09red/K08767%09red/K08764%09red/K00864%09red/K01596%09red/K08752%09red/K07513%09red/K00507%09red
45	alpha-Linolenic acid metabolism	KEGG PATHWAY	ko00592	8	81	0.109815	0.688172	Cluster-17909.63171|Cluster-17909.27647|Cluster-17909.107887|Cluster-17909.63167|Cluster-17909.107890|Cluster-17909.107892|Cluster-17909.70217|Cluster-17909.102608	K16817 K14621 K14621 K16817 K14621 K14621 K07513 K16342	PLA2G16 PLB1, PLB PLB1, PLB PLA2G16 PLB1, PLB PLB1, PLB ACAA1 PLA2G4, CPLA2	http://www.genome.jp/kegg-bin/show_pathway?ko00592/K16342%09red/K14621%09red/K16817%09red/K07513%09red
46	Shigellosis	KEGG PATHWAY	ko05131	20	257	0.11928	0.731238	Cluster-17909.123286|Cluster-17909.78892|Cluster-17909.64948|Cluster-17909.19959|Cluster-17909.72398|Cluster-17909.124817|Cluster-17909.72393|Cluster-17909.72395|Cluster-17909.72968|Cluster-17909.72397|Cluster-17909.80803|Cluster-17909.16594|Cluster-17909.25249|Cluster-17909.107855|Cluster-17909.123215|Cluster-17909.17413|Cluster-17909.79845|Cluster-17909.76792|Cluster-17909.15961|Cluster-17909.7…	K04393 K05692 K04734 K04734 K04393 K04440 K04393 K04393 K04393 K04393 K05719 K04734 K04392 K03362 K06619 K07863 K05692 K02580 K04734 K04393	CDC42 ACTB_G1 NFKBIA NFKBIA CDC42 JNK CDC42 CDC42 CDC42 CDC42 ITGB1 NFKBIA RAC1 FBXW1_11, BTRC, beta-TRCP ABL1 RHOG ACTB_G1 NFKB1 NFKBIA CDC42	http://www.genome.jp/kegg-bin/show_pathway?ko05131/K07863%09red/K05719%09red/K05692%09red/K04734%09red/K06619%09red/K04440%09red/K04393%09red/K04392%09red/K02580%09red/K03362%09red
47	Viral carcinogenesis	KEGG PATHWAY	ko05203	38	538	0.125018	0.750106	Cluster-17909.79362|Cluster-17909.19959|Cluster-17909.72398|Cluster-17909.93442|Cluster-17909.93384|Cluster-17909.76687|Cluster-17909.72968|Cluster-17909.117787|Cluster-17909.72866|Cluster-17909.64948|Cluster-17909.86134|Cluster-17909.62312|Cluster-17909.62314|Cluster-17909.91638|Cluster-17909.104074|Cluster-17909.16594|Cluster-17909.15961|Cluster-17909.54756|Cluster-17909.123286|Cluster-17909.77…	K04448 K04734 K04393 K00922 K11594 K04448 K04393 K02087 K04448 K04734 K11594 K14021 K14021 K16175 K16175 K04734 K04734 K09048 K04393 K09048 K09048 K04393 K04393 K04393 K06627 K05768 K04392 K11643 K04393 K02580 K11594 K03120 K16175 K12886 K04364 K14021 K05760 K11406	JUN NFKBIA CDC42 PIK3C DDX3X, bel JUN CDC42 CDK1, CDC2 JUN NFKBIA DDX3X, bel BAK, BAK1 BAK, BAK1 SCRIB SCRIB NFKBIA NFKBIA CREB3 CDC42 CREB3 CREB3 CDC42 CDC42 CDC42 CCNA GSN RAC1 CHD4, MI2B CDC42 NFKB1 DDX3X, bel TBP, tbp SCRIB HNRNPK GRB2 BAK, BAK1 PXN HDAC4_5	http://www.genome.jp/kegg-bin/show_pathway?ko05203/K11594%09red/K09048%09red/K14021%09red/K16175%09red/K04734%09red/K11406%09red/K03120%09red/K02087%09red/K04393%09red/K04392%09red/K12886%09red/K02580%09red/K11643%09red/K06627%09red/K04448%09red/K00922%09red/K05760%09red/K04364%09red/K05768%09red
48	Chronic myeloid leukemia	KEGG PATHWAY	ko05220	17	216	0.132839	0.768608	Cluster-17909.114882|Cluster-17909.93442|Cluster-17909.64948|Cluster-17909.97556|Cluster-17909.19959|Cluster-17909.81101|Cluster-17909.111671|Cluster-17909.108352|Cluster-17909.108354|Cluster-17909.87947|Cluster-17909.16594|Cluster-17909.120803|Cluster-17909.6360|Cluster-17909.123215|Cluster-17909.76792|Cluster-17909.15961|Cluster-17909.36645	K04501 K00922 K04734 K04707 K04734 K04570 K08367 K04707 K04707 K04364 K04734 K07293 K04707 K06619 K02580 K04734 K04496	SMAD4 PIK3C NFKBIA CBL NFKBIA BCL2L1, bcl-xL RUNX1, AML1 CBL CBL GRB2 NFKBIA PTPN11 CBL ABL1 NFKB1 NFKBIA CTBP	http://www.genome.jp/kegg-bin/show_pathway?ko05220/K08367%09red/K04501%09red/K04570%09red/K04734%09red/K06619%09red/K00922%09red/K04707%09red/K04496%09red/K02580%09red/K07293%09red/K04364%09red
49	Hippo signaling pathway	KEGG PATHWAY	ko04390	24	323	0.134102	0.768608	Cluster-17909.39985|Cluster-17909.35250|Cluster-17909.107855|Cluster-17909.79845|Cluster-17909.91638|Cluster-17909.132260|Cluster-17909.106435|Cluster-17909.74180|Cluster-17909.56291|Cluster-17909.57346|Cluster-17909.59812|Cluster-17909.104074|Cluster-17909.38490|Cluster-17909.78892|Cluster-17909.18658|Cluster-17909.81582|Cluster-17909.99857|Cluster-17909.122720|Cluster-17909.114882|Cluster-17909…	K06269 K06093 K03362 K05692 K16175 K00444 K06091 K06269 K06685 K08959 K08959 K16175 K04354 K05692 K13578 K08959 K02842 K00182 K04501 K16175 K09448 K16687 K04676 K08959	PPP1C PARD6 FBXW1_11, BTRC, beta-TRCP ACTB_G1 SCRIB WNT5 MPP5, PALS1 PPP1C MOB1, Mats CSNK1D CSNK1D SCRIB PPP2R2 ACTB_G1 BMPR1B, ALK6 CSNK1D FZD9_10 WNT2 SMAD4 SCRIB TEAD YAP1, Yki SMAD1 CSNK1D	http://www.genome.jp/kegg-bin/show_pathway?ko04390/K09448%09red/K13578%09red/K02842%09red/K00182%09red/K04501%09red/K08959%09red/K16175%09red/K04676%09red/K05692%09red/K04354%09red/K16687%09red/K06091%09red/K03362%09red/K06093%09red/K00444%09red/K06269%09red/K06685%09red
50	Ras signaling pathway	KEGG PATHWAY	ko04014	43	623	0.136985	0.768608	Cluster-17909.78669|Cluster-17909.72398|Cluster-17909.119736|Cluster-17909.67388|Cluster-17909.72968|Cluster-17909.110710|Cluster-17909.110715|Cluster-17909.123215|Cluster-17909.67215|Cluster-17909.102608|Cluster-17909.59679|Cluster-17909.20321|Cluster-17909.20320|Cluster-17909.98209|Cluster-17909.133603|Cluster-17909.124817|Cluster-17909.63167|Cluster-17909.120803|Cluster-17909.124151|Cluster-17…	K02183 K04393 K04409 K05410 K04393 K04527 K04527 K06619 K05410 K16342 K05410 K05410 K05410 K17633 K18529 K04440 K16817 K07293 K05410 K05410 K04393 K00922 K04393 K02183 K04393 K04393 K04393 K04409 K02183 K04392 K04352 K05410 K05410 K02580 K17635 K02183 K04570 K05410 K04364 K07831 K16817 K02183 K04543	CALM CDC42 PAK1 TBK1 CDC42 INSR INSR ABL1 TBK1 PLA2G4, CPLA2 TBK1 TBK1 TBK1 RASAL2 KSR2 JNK PLA2G16 PTPN11 TBK1 TBK1 CDC42 PIK3C CDC42 CALM CDC42 CDC42 CDC42 PAK1 CALM RAC1 RASA1, RASGAP TBK1 TBK1 NFKB1 RGL1, RGL CALM BCL2L1, bcl-xL TBK1 GRB2 MRAS PLA2G16 CALM GNG7	http://www.genome.jp/kegg-bin/show_pathway?ko04014/K18529%09red/K04352%09red/K17633%09red/K04409%09red/K06619%09red/K07293%09red/K04527%09red/K04440%09red/K16342%09red/K00922%09red/K04570%09red/K04393%09red/K04392%09red/K04543%09red/K02580%09red/K07831%09red/K05410%09red/K16817%09red/K17635%09red/K04364%09red/K02183%09red
51	Neurotrophin signaling pathway	KEGG PATHWAY	ko04722	34	481	0.139004	0.768608	Cluster-17909.79362|Cluster-17909.19959|Cluster-17909.78669|Cluster-17909.72398|Cluster-17909.69500|Cluster-17909.82196|Cluster-17909.76687|Cluster-17909.72968|Cluster-17909.72866|Cluster-17909.123215|Cluster-17909.45852|Cluster-17909.64948|Cluster-17909.124817|Cluster-17909.120803|Cluster-17909.38155|Cluster-17909.16594|Cluster-17909.15961|Cluster-17909.96181|Cluster-17909.123286|Cluster-17909.9…	K04448 K04734 K02183 K04393 K05872 K04431 K04448 K04393 K04448 K06619 K09408 K04734 K04440 K07293 K09408 K04734 K04734 K02183 K04393 K00922 K04393 K02183 K04393 K04393 K04393 K02183 K04392 K02580 K04515 K02183 K04515 K09408 K04364 K04445	JUN NFKBIA CALM CDC42 NFKBIE MAP2K7, MKK7 JUN CDC42 JUN ABL1 FOXO3 NFKBIA JNK PTPN11 FOXO3 NFKBIA NFKBIA CALM CDC42 PIK3C CDC42 CALM CDC42 CDC42 CDC42 CALM RAC1 NFKB1 CAMK2 CALM CAMK2 FOXO3 GRB2 MSK1, RPS6KA5	http://www.genome.jp/kegg-bin/show_pathway?ko04722/K04515%09red/K04431%09red/K04734%09red/K05872%09red/K06619%09red/K00922%09red/K04440%09red/K09408%09red/K04392%09red/K04445%09red/K02580%09red/K04393%09red/K04448%09red/K07293%09red/K04364%09red/K02183%09red
52	Cocaine addiction	KEGG PATHWAY	ko05030	8	87	0.14378	0.779728	Cluster-17909.77475|Cluster-17909.79362|Cluster-17909.76687|Cluster-17909.77474|Cluster-17909.47845|Cluster-17909.72866|Cluster-17909.76792|Cluster-17909.54756	K09048 K04448 K04448 K09048 K05036 K04448 K02580 K09048	CREB3 JUN JUN CREB3 SLC6A3 JUN NFKB1 CREB3	http://www.genome.jp/kegg-bin/show_pathway?ko05030/K02580%09red/K04448%09red/K09048%09red/K05036%09red
53	Biosynthesis of unsaturated fatty acids	KEGG PATHWAY	ko01040	7	74	0.149705	0.796542	Cluster-17909.18132|Cluster-17909.116180|Cluster-17909.109181|Cluster-17909.70217|Cluster-17909.109182|Cluster-17909.86360|Cluster-17909.109184	K10244 K10703 K00507 K07513 K00507 K10703 K00507	ELOVL5 PHS1, PAS2 SCD, desC ACAA1 SCD, desC PHS1, PAS2 SCD, desC	http://www.genome.jp/kegg-bin/show_pathway?ko01040/K10703%09red/K07513%09red/K10244%09red/K00507%09red
54	Styrene degradation	KEGG PATHWAY	ko00643	2	11	0.154495	0.80681	Cluster-17909.78920|Cluster-17909.81681	K01426 K01426	E3.5.1.4, amiE E3.5.1.4, amiE	http://www.genome.jp/kegg-bin/show_pathway?ko00643/K01426%09red
55	GnRH signaling pathway	KEGG PATHWAY	ko04912	24	332	0.161841	0.829801	Cluster-17909.79362|Cluster-17909.78669|Cluster-17909.72398|Cluster-17909.82196|Cluster-17909.76687|Cluster-17909.72968|Cluster-17909.72866|Cluster-17909.102608|Cluster-17909.124817|Cluster-17909.92112|Cluster-17909.120157|Cluster-17909.96181|Cluster-17909.123286|Cluster-17909.72393|Cluster-17909.72395|Cluster-17909.72394|Cluster-17909.72397|Cluster-17909.75805|Cluster-17909.31437|Cluster-17909.8…	K04448 K02183 K04393 K04431 K04448 K04393 K04448 K16342 K04440 K02183 K04430 K02183 K04393 K04393 K04393 K04393 K04393 K02183 K04515 K02183 K04515 K04364 K04433 K05858	JUN CALM CDC42 MAP2K7, MKK7 JUN CDC42 JUN PLA2G4, CPLA2 JNK CALM MAP2K4, MKK4 CALM CDC42 CDC42 CDC42 CDC42 CDC42 CALM CAMK2 CALM CAMK2 GRB2 MAP2K6, MKK6 PLCB	http://www.genome.jp/kegg-bin/show_pathway?ko04912/K04515%09red/K02183%09red/K04433%09red/K04430%09red/K04431%09red/K16342%09red/K04440%09red/K04393%09red/K04448%09red/K04364%09red/K05858%09red
56	Hedgehog signaling pathway	KEGG PATHWAY	ko04340	11	135	0.170071	0.856427	Cluster-17909.132260|Cluster-17909.81582|Cluster-17909.65957|Cluster-17909.57346|Cluster-17909.104448|Cluster-17909.59812|Cluster-17909.108330|Cluster-17909.107855|Cluster-17909.85236|Cluster-17909.59808|Cluster-17909.122720	K00444 K08959 K06234 K08959 K06234 K08959 K06234 K03362 K08957 K08959 K00182	WNT5 CSNK1D RAB23 CSNK1D RAB23 CSNK1D RAB23 FBXW1_11, BTRC, beta-TRCP CSNK1A CSNK1D WNT2	http://www.genome.jp/kegg-bin/show_pathway?ko04340/K00182%09red/K08957%09red/K08959%09red/K03362%09red/K00444%09red/K06234%09red
57	Axon guidance	KEGG PATHWAY	ko04360	20	274	0.177391	0.868413	Cluster-17909.52836|Cluster-17909.123286|Cluster-17909.127835|Cluster-17909.72398|Cluster-17909.119736|Cluster-17909.72393|Cluster-17909.135302|Cluster-17909.72395|Cluster-17909.72968|Cluster-17909.72397|Cluster-17909.80803|Cluster-17909.82450|Cluster-17909.25249|Cluster-17909.25019|Cluster-17909.89320|Cluster-17909.84962|Cluster-17909.107546|Cluster-17909.123215|Cluster-17909.34255|Cluster-17909…	K06842 K04393 K07524 K04393 K04409 K04393 K07524 K04393 K04393 K04393 K05719 K07524 K04392 K04352 K05743 K05703 K06754 K06619 K04409 K04393	SEMA6 CDC42 RGS3 CDC42 PAK1 CDC42 RGS3 CDC42 CDC42 CDC42 ITGB1 RGS3 RAC1 RASA1, RASGAP LIMK1 FYN ROBO2 ABL1 PAK1 CDC42	http://www.genome.jp/kegg-bin/show_pathway?ko04360/K04352%09red/K05743%09red/K05719%09red/K04409%09red/K06842%09red/K05703%09red/K06619%09red/K04393%09red/K04392%09red/K07524%09red/K06754%09red
58	Glycerophospholipid metabolism	KEGG PATHWAY	ko00564	20	275	0.181205	0.868413	Cluster-17909.102510|Cluster-17909.34111|Cluster-17909.63171|Cluster-17909.27647|Cluster-17909.44733|Cluster-17909.127982|Cluster-17909.72724|Cluster-17909.99562|Cluster-17909.107887|Cluster-17909.64780|Cluster-17909.63167|Cluster-17909.107890|Cluster-17909.58556|Cluster-17909.107892|Cluster-17909.64024|Cluster-17909.58557|Cluster-17909.3729|Cluster-17909.134738|Cluster-17909.111316|Cluster-17909…	K01080 K01517 K16817 K14621 K01080 K13644 K00999 K13511 K14621 K06129 K16817 K14621 K06129 K14621 K00999 K06129 K00901 K01080 K01080 K16342	PPAP2 ADPRM PLA2G16 PLB1, PLB PPAP2 CEPT1 CDIPT TAZ PLB1, PLB LYPLA3 PLA2G16 PLB1, PLB LYPLA3 PLB1, PLB CDIPT LYPLA3 dgkA, DGK PPAP2 PPAP2 PLA2G4, CPLA2	http://www.genome.jp/kegg-bin/show_pathway?ko00564/K14621%09red/K00999%09red/K06129%09red/K13644%09red/K00901%09red/K16342%09red/K01517%09red/K13511%09red/K16817%09red/K01080%09red
59	Renal cell carcinoma	KEGG PATHWAY	ko05211	18	244	0.181689	0.868413	Cluster-17909.123286|Cluster-17909.93442|Cluster-17909.79362|Cluster-17909.72398|Cluster-17909.119736|Cluster-17909.72395|Cluster-17909.72393|Cluster-17909.106996|Cluster-17909.72968|Cluster-17909.72397|Cluster-17909.87947|Cluster-17909.76687|Cluster-17909.25249|Cluster-17909.120803|Cluster-17909.72866|Cluster-17909.80293|Cluster-17909.34255|Cluster-17909.72394	K04393 K00922 K04448 K04393 K04409 K04393 K04393 K09594 K04393 K04393 K04364 K04448 K04392 K07293 K04448 K09594 K04409 K04393	CDC42 PIK3C JUN CDC42 PAK1 CDC42 CDC42 FLCN, BHD CDC42 CDC42 GRB2 JUN RAC1 PTPN11 JUN FLCN, BHD PAK1 CDC42	http://www.genome.jp/kegg-bin/show_pathway?ko05211/K04409%09red/K00922%09red/K04393%09red/K04392%09red/K09594%09red/K04448%09red/K07293%09red/K04364%09red
60	Hippo signaling pathway - fly	KEGG PATHWAY	ko04391	16	214	0.18567	0.872647	Cluster-17909.78892|Cluster-17909.100481|Cluster-17909.38490|Cluster-17909.114526|Cluster-17909.2237|Cluster-17909.77861|Cluster-17909.56291|Cluster-17909.124817|Cluster-17909.86617|Cluster-17909.35250|Cluster-17909.106435|Cluster-17909.104074|Cluster-17909.112377|Cluster-17909.79845|Cluster-17909.91638|Cluster-17909.104197	K05692 K16175 K04354 K09448 K16675 K16687 K06685 K04440 K04676 K06093 K06091 K16175 K05628 K05692 K16175 K06095	ACTB_G1 SCRIB PPP2R2 TEAD ZDHHC9_14_18 YAP1, Yki MOB1, Mats JNK SMAD1 PARD6 MPP5, PALS1 SCRIB RERE ACTB_G1 SCRIB MPDZ, MUPP1, Patj	http://www.genome.jp/kegg-bin/show_pathway?ko04391/K09448%09red/K16675%09red/K05628%09red/K04354%09red/K16175%09red/K04676%09red/K05692%09red/K16687%09red/K04440%09red/K06093%09red/K06091%09red/K06685%09red/K06095%09red
61	Glycerolipid metabolism	KEGG PATHWAY	ko00561	14	186	0.198872	0.919374	Cluster-17909.102510|Cluster-17909.63440|Cluster-17909.71466|Cluster-17909.132071|Cluster-17909.111316|Cluster-17909.83787|Cluster-17909.91499|Cluster-17909.44733|Cluster-17909.87091|Cluster-17909.81128|Cluster-17909.91509|Cluster-17909.50724|Cluster-17909.3729|Cluster-17909.134738	K01080 K14074 K14073 K00864 K01080 K14076 K01189 K01080 K14073 K00128 K01189 K11155 K00901 K01080	PPAP2 PNLIPRP1, PLRP1 PNLIP, PL glpK, GK PPAP2 PNLIPRP3, PLRP3 GLA PPAP2 PNLIP, PL E1.2.1.3 GLA DGAT1 dgkA, DGK PPAP2	http://www.genome.jp/kegg-bin/show_pathway?ko00561/K01189%09red/K00128%09red/K00901%09red/K01080%09red/K14076%09red/K11155%09red/K14074%09red/K14073%09red/K00864%09red
62	Fc gamma R-mediated phagocytosis	KEGG PATHWAY	ko04666	22	313	0.206315	0.935742	Cluster-17909.72398|Cluster-17909.119736|Cluster-17909.93442|Cluster-17909.95253|Cluster-17909.39190|Cluster-17909.39191|Cluster-17909.98322|Cluster-17909.89320|Cluster-17909.111316|Cluster-17909.123286|Cluster-17909.102510|Cluster-17909.72393|Cluster-17909.72395|Cluster-17909.72394|Cluster-17909.72397|Cluster-17909.84762|Cluster-17909.25249|Cluster-17909.34255|Cluster-17909.72968|Cluster-17909.4…	K04393 K04409 K00922 K04688 K04688 K04688 K12488 K05743 K01080 K04393 K01080 K04393 K04393 K04393 K04393 K05768 K04392 K04409 K04393 K01080 K15909 K01080	CDC42 PAK1 PIK3C RPS6KB RPS6KB RPS6KB ASAP LIMK1 PPAP2 CDC42 PPAP2 CDC42 CDC42 CDC42 CDC42 GSN RAC1 PAK1 CDC42 PPAP2 SHIP2, INPPL1 PPAP2	http://www.genome.jp/kegg-bin/show_pathway?ko04666/K05743%09red/K04409%09red/K15909%09red/K04688%09red/K00922%09red/K04393%09red/K05768%09red/K01080%09red/K12488%09red/K04392%09red
63	mRNA surveillance pathway	KEGG PATHWAY	ko03015	20	282	0.209049	0.935742	Cluster-17909.39985|Cluster-17909.56880|Cluster-17909.76587|Cluster-17909.74180|Cluster-17909.118963|Cluster-17909.68082|Cluster-17909.82609|Cluster-17909.62020|Cluster-17909.30753|Cluster-17909.35342|Cluster-17909.99467|Cluster-17909.79078|Cluster-17909.97954|Cluster-17909.106884|Cluster-17909.94516|Cluster-17909.38490|Cluster-17909.67943|Cluster-17909.85139|Cluster-17909.115779|Cluster-17909.56…	K06269 K14284 K12812 K06269 K15544 K14416 K14398 K14402 K11584 K14376 K03265 K03267 K14411 K03267 K14408 K04354 K14411 K03267 K11583 K14284	PPP1C NXF, TAP, MEX67 UAP56, BAT1, SUB2 PPP1C SSU72 HBS1 CPSF6_7 CPSF2, CFT2 PPP2R5 PAP ETF1, ERF1 ERF3, GSPT MSI ERF3, GSPT CSTF3, RNA14 PPP2R2 MSI ERF3, GSPT PPP2R3 NXF, TAP, MEX67	http://www.genome.jp/kegg-bin/show_pathway?ko03015/K14416%09red/K04354%09red/K14411%09red/K14376%09red/K15544%09red/K03267%09red/K14398%09red/K03265%09red/K14284%09red/K12812%09red/K14408%09red/K11583%09red/K11584%09red/K14402%09red/K06269%09red
64	Vitamin digestion and absorption	KEGG PATHWAY	ko04977	6	68	0.212401	0.935892	Cluster-17909.87091|Cluster-17909.71466|Cluster-17909.27647|Cluster-17909.107887|Cluster-17909.107890|Cluster-17909.107892	K14073 K14073 K14621 K14621 K14621 K14621	PNLIP, PL PNLIP, PL PLB1, PLB PLB1, PLB PLB1, PLB PLB1, PLB	http://www.genome.jp/kegg-bin/show_pathway?ko04977/K14621%09red/K14073%09red
65	Insulin signaling pathway	KEGG PATHWAY	ko04910	36	544	0.224396	0.968756	Cluster-17909.39985|Cluster-17909.65175|Cluster-17909.78669|Cluster-17909.108354|Cluster-17909.95253|Cluster-17909.39190|Cluster-17909.110710|Cluster-17909.110715|Cluster-17909.93602|Cluster-17909.84865|Cluster-17909.84493|Cluster-17909.74180|Cluster-17909.124817|Cluster-17909.81199|Cluster-17909.76338|Cluster-17909.69339|Cluster-17909.92112|Cluster-17909.96181|Cluster-17909.93442|Cluster-17909.1…	K06269 K04739 K02183 K04707 K04688 K04688 K04527 K04527 K07189 K00871 K04372 K06269 K04440 K04372 K00688 K04739 K02183 K02183 K00922 K04707 K02183 K01596 K07190 K04707 K07199 K01596 K01596 K04707 K02183 K00665 K04364 K04688 K00665 K00665 K15909 K00665	PPP1C PRKAR CALM CBL RPS6KB RPS6KB INSR INSR PPP1R3 PHKG MKNK, MNK PPP1C JNK MKNK, MNK E2.4.1.1, glgP, PYG PRKAR CALM CALM PIK3C CBL CALM E4.1.1.32, pckA, PEPCK PHKA_B CBL PRKAB E4.1.1.32, pckA, PEPCK E4.1.1.32, pckA, PEPCK CBL CALM FASN GRB2 RPS6KB FASN FASN SHIP2, INPPL1 FASN	http://www.genome.jp/kegg-bin/show_pathway?ko04910/K04739%09red/K00871%09red/K04527%09red/K06269%09red/K04688%09red/K04440%09red/K01596%09red/K00688%09red/K00665%09red/K04707%09red/K07199%09red/K15909%09red/K00922%09red/K07189%09red/K04372%09red/K07190%09red/K04364%09red/K02183%09red
66	Adipocytokine signaling pathway	KEGG PATHWAY	ko04920	13	176	0.227472	0.968756	Cluster-17909.96111|Cluster-17909.94734|Cluster-17909.19959|Cluster-17909.69500|Cluster-17909.121318|Cluster-17909.124817|Cluster-17909.97583|Cluster-17909.64948|Cluster-17909.120803|Cluster-17909.16594|Cluster-17909.76792|Cluster-17909.15961|Cluster-17909.95615	K01596 K01596 K04734 K05872 K18052 K04440 K01596 K04734 K07293 K04734 K02580 K04734 K07199	E4.1.1.32, pckA, PEPCK E4.1.1.32, pckA, PEPCK NFKBIA NFKBIE PRKCQ JNK E4.1.1.32, pckA, PEPCK NFKBIA PTPN11 NFKBIA NFKB1 NFKBIA PRKAB	http://www.genome.jp/kegg-bin/show_pathway?ko04920/K04440%09red/K04734%09red/K05872%09red/K01596%09red/K18052%09red/K07199%09red/K02580%09red/K07293%09red
67	Salmonella infection	KEGG PATHWAY	ko05132	22	319	0.230165	0.968756	Cluster-17909.79362|Cluster-17909.97870|Cluster-17909.72398|Cluster-17909.76687|Cluster-17909.72968|Cluster-17909.79845|Cluster-17909.72866|Cluster-17909.94667|Cluster-17909.51855|Cluster-17909.97872|Cluster-17909.124817|Cluster-17909.123286|Cluster-17909.78892|Cluster-17909.72393|Cluster-17909.72395|Cluster-17909.72394|Cluster-17909.72397|Cluster-17909.25249|Cluster-17909.80712|Cluster-17909.767…	K04448 K06071 K04393 K04448 K04393 K05692 K04448 K06071 K04437 K06071 K04440 K04393 K05692 K04393 K04393 K04393 K04393 K04392 K04437 K02580 K04437 K07863	JUN PKN CDC42 JUN CDC42 ACTB_G1 JUN PKN FLNA PKN JNK CDC42 ACTB_G1 CDC42 CDC42 CDC42 CDC42 RAC1 FLNA NFKB1 FLNA RHOG	http://www.genome.jp/kegg-bin/show_pathway?ko05132/K04437%09red/K07863%09red/K06071%09red/K05692%09red/K04440%09red/K04393%09red/K04392%09red/K02580%09red/K04448%09red
68	Osteoclast differentiation	KEGG PATHWAY	ko04380	22	327	0.263737	0.999995	Cluster-17909.79362|Cluster-17909.19959|Cluster-17909.82196|Cluster-17909.93442|Cluster-17909.76687|Cluster-17909.84962|Cluster-17909.72866|Cluster-17909.100655|Cluster-17909.64948|Cluster-17909.124817|Cluster-17909.16594|Cluster-17909.15961|Cluster-17909.108138|Cluster-17909.108137|Cluster-17909.25249|Cluster-17909.79549|Cluster-17909.76792|Cluster-17909.15440|Cluster-17909.92946|Cluster-17909.8…	K04448 K04734 K04431 K00922 K04448 K05703 K04448 K08601 K04734 K04440 K04734 K04734 K05148 K05148 K04392 K14381 K02580 K05148 K14381 K04364 K04433 K05148	JUN NFKBIA MAP2K7, MKK7 PIK3C JUN FYN JUN CYLD, USLP2 NFKBIA JNK NFKBIA NFKBIA TNFRSF11B, OPG TNFRSF11B, OPG RAC1 SQSTM1 NFKB1 TNFRSF11B, OPG SQSTM1 GRB2 MAP2K6, MKK6 TNFRSF11B, OPG	http://www.genome.jp/kegg-bin/show_pathway?ko04380/K04433%09red/K04431%09red/K08601%09red/K05148%09red/K04734%09red/K05703%09red/K00922%09red/K04440%09red/K04392%09red/K14381%09red/K02580%09red/K04448%09red/K04364%09red
69	Fatty acid metabolism	KEGG PATHWAY	ko01212	12	168	0.272336	0.999995	Cluster-17909.18132|Cluster-17909.116180|Cluster-17909.55205|Cluster-17909.55291|Cluster-17909.19532|Cluster-17909.109181|Cluster-17909.118366|Cluster-17909.70217|Cluster-17909.109182|Cluster-17909.86360|Cluster-17909.109184|Cluster-17909.118361	K10244 K10703 K00665 K01074 K00665 K00507 K00665 K07513 K00507 K10703 K00507 K00665	ELOVL5 PHS1, PAS2 FASN PPT FASN SCD, desC FASN ACAA1 SCD, desC PHS1, PAS2 SCD, desC FASN	http://www.genome.jp/kegg-bin/show_pathway?ko01212/K10703%09red/K01074%09red/K00665%09red/K10244%09red/K07513%09red/K00507%09red
70	Streptomycin biosynthesis	KEGG PATHWAY	ko00521	4	45	0.274291	0.999995	Cluster-17909.122503|Cluster-17909.122502|Cluster-17909.122501|Cluster-17909.122500	K01858 K01858 K01858 K01858	INO1, ISYNA1 INO1, ISYNA1 INO1, ISYNA1 INO1, ISYNA1	http://www.genome.jp/kegg-bin/show_pathway?ko00521/K01858%09red
71	Arginine and proline metabolism	KEGG PATHWAY	ko00330	14	201	0.278953	0.999995	Cluster-17909.76711|Cluster-17909.22256|Cluster-17909.73691|Cluster-17909.75783|Cluster-17909.78447|Cluster-17909.81681|Cluster-17909.84994|Cluster-17909.111238|Cluster-17909.81128|Cluster-17909.78920|Cluster-17909.104468|Cluster-17909.104466|Cluster-17909.55822|Cluster-17909.123648	K01581 K18384 K01581 K01581 K01915 K01426 K01581 K01425 K00128 K01426 K12259 K12259 K00797 K01476	E4.1.1.17, ODC1, speC, speF L3HYPDH E4.1.1.17, ODC1, speC, speF E4.1.1.17, ODC1, speC, speF glnA, GLUL E3.5.1.4, amiE E4.1.1.17, ODC1, speC, speF glsA, GLS E1.2.1.3 E3.5.1.4, amiE SMOX, PAO5 SMOX, PAO5 speE, SRM E3.5.3.1, rocF, arg	http://www.genome.jp/kegg-bin/show_pathway?ko00330/K12259%09red/K00128%09red/K01476%09red/K01581%09red/K01915%09red/K00797%09red/K18384%09red/K01426%09red/K01425%09red
72	Tryptophan metabolism	KEGG PATHWAY	ko00380	8	109	0.301913	0.999995	Cluster-17909.123012|Cluster-17909.123010|Cluster-17909.81681|Cluster-17909.81128|Cluster-1933.2|Cluster-17909.78920|Cluster-17909.64286|Cluster-17909.74929	K00453 K00453 K01426 K00128 K00502 K01426 K01556 K00164	E1.13.11.11, TDO2 E1.13.11.11, TDO2 E3.5.1.4, amiE E1.2.1.3 TPH1_2 E3.5.1.4, amiE KYNU, kynU OGDH, sucA	http://www.genome.jp/kegg-bin/show_pathway?ko00380/K00164%09red/K00128%09red/K00453%09red/K01556%09red/K00502%09red/K01426%09red
73	Protein export	KEGG PATHWAY	ko03060	5	64	0.319382	0.999995	Cluster-17909.42802|Cluster-17909.68684|Cluster-17909.89878|Cluster-17909.88757|Cluster-17909.68683	K09490 K09490 K09490 K09490 K09490	HSPA5, BIP HSPA5, BIP HSPA5, BIP HSPA5, BIP HSPA5, BIP	http://www.genome.jp/kegg-bin/show_pathway?ko03060/K09490%09red
74	Pancreatic cancer	KEGG PATHWAY	ko05212	13	193	0.327413	0.999995	Cluster-17909.114882|Cluster-17909.93442|Cluster-17909.72398|Cluster-17909.81101|Cluster-17909.124817|Cluster-17909.72393|Cluster-17909.72395|Cluster-17909.72968|Cluster-17909.72397|Cluster-17909.72394|Cluster-17909.25249|Cluster-17909.76792|Cluster-17909.123286	K04501 K00922 K04393 K04570 K04440 K04393 K04393 K04393 K04393 K04393 K04392 K02580 K04393	SMAD4 PIK3C CDC42 BCL2L1, bcl-xL JNK CDC42 CDC42 CDC42 CDC42 CDC42 RAC1 NFKB1 CDC42	http://www.genome.jp/kegg-bin/show_pathway?ko05212/K04501%09red/K04570%09red/K00922%09red/K04440%09red/K04393%09red/K04392%09red/K02580%09red
75	Arachidonic acid metabolism	KEGG PATHWAY	ko00590	12	177	0.329292	0.999995	Cluster-17909.54162|Cluster-17909.107887|Cluster-17909.63171|Cluster-17909.27647|Cluster-17909.74029|Cluster-17909.63167|Cluster-17909.107890|Cluster-17909.107892|Cluster-17909.117975|Cluster-17909.57252|Cluster-17909.87676|Cluster-17909.102608	K01830 K14621 K16817 K14621 K01830 K16817 K14621 K14621 K07422 K01830 K07422 K16342	E5.3.99.2, PTGDS PLB1, PLB PLA2G16 PLB1, PLB E5.3.99.2, PTGDS PLA2G16 PLB1, PLB PLB1, PLB CYP2U1 E5.3.99.2, PTGDS CYP2U1 PLA2G4, CPLA2	http://www.genome.jp/kegg-bin/show_pathway?ko00590/K16342%09red/K07422%09red/K14621%09red/K16817%09red/K01830%09red
76	HTLV-I infection	KEGG PATHWAY	ko05166	36	578	0.338597	0.999995	Cluster-17909.79362|Cluster-17909.19959|Cluster-17909.76687|Cluster-17909.80379|Cluster-17909.80251|Cluster-17909.76879|Cluster-17909.76878|Cluster-17909.72866|Cluster-17909.85910|Cluster-17909.87560|Cluster-17909.132260|Cluster-17909.40947|Cluster-17909.78870|Cluster-17909.123930|Cluster-17909.16594|Cluster-17909.50964|Cluster-17909.15961|Cluster-17909.93442|Cluster-17909.79018|Cluster-17909.584…	K04448 K04734 K04448 K04725 K07936 K08054 K08054 K04448 K04725 K04725 K00444 K15304 K09027 K04725 K04734 K09203 K04734 K00922 K08054 K03120 K02842 K04734 K09052 K02580 K00182 K04501 K09203 K04570 K04430 K03348 K15304 K07831 K04725 K04725 K08054 K04725	JUN NFKBIA JUN XIAP, BIRC4 RAN CANX CANX JUN XIAP, BIRC4 XIAP, BIRC4 WNT5 RANBP3 XBP1 XIAP, BIRC4 NFKBIA EGR1 NFKBIA PIK3C CANX TBP, tbp FZD9_10 NFKBIA CREM NFKB1 WNT2 SMAD4 EGR1 BCL2L1, bcl-xL MAP2K4, MKK4 APC1 RANBP3 MRAS XIAP, BIRC4 XIAP, BIRC4 CANX XIAP, BIRC4	http://www.genome.jp/kegg-bin/show_pathway?ko05166/K08054%09red/K00444%09red/K00182%09red/K04430%09red/K04501%09red/K09052%09red/K04734%09red/K02842%09red/K04725%09red/K00922%09red/K04570%09red/K07936%09red/K03120%09red/K09027%09red/K02580%09red/K03348%09red/K07831%09red/K04448%09red/K15304%09red/K09203%09red
77	Proteoglycans in cancer	KEGG PATHWAY	ko05205	42	684	0.355049	0.999995	Cluster-17909.39985|Cluster-17909.84371|Cluster-17909.119736|Cluster-17909.93442|Cluster-17909.80803|Cluster-17909.95253|Cluster-17909.39190|Cluster-17909.39191|Cluster-17909.79845|Cluster-17909.132260|Cluster-17909.74180|Cluster-17909.108354|Cluster-17909.51855|Cluster-17909.135098|Cluster-17909.42106|Cluster-17909.120803|Cluster-17909.123286|Cluster-17909.78892|Cluster-17909.108352|Cluster-1790…	K06269 K04437 K04409 K00922 K05719 K04688 K04688 K04688 K05692 K00444 K06269 K04707 K04437 K12823 K10380 K07293 K04393 K05692 K04707 K04393 K16865 K04393 K04393 K02842 K04409 K05760 K04392 K01365 K04393 K04707 K04437 K10380 K00182 K01365 K04515 K04707 K04393 K04515 K04393 K04364 K07831 K10380	PPP1C FLNA PAK1 PIK3C ITGB1 RPS6KB RPS6KB RPS6KB ACTB_G1 WNT5 PPP1C CBL FLNA DDX5, DBP2 ANK PTPN11 CDC42 ACTB_G1 CBL CDC42 PDCD4 CDC42 CDC42 FZD9_10 PAK1 PXN RAC1 CTSL CDC42 CBL FLNA ANK WNT2 CTSL CAMK2 CBL CDC42 CAMK2 CDC42 GRB2 MRAS ANK	http://www.genome.jp/kegg-bin/show_pathway?ko05205/K04515%09red/K04437%09red/K00182%09red/K01365%09red/K04393%09red/K04392%09red/K05719%09red/K12823%09red/K04707%09red/K07831%09red/K02842%09red/K07293%09red/K04409%09red/K05692%09red/K04688%09red/K00922%09red/K10380%09red/K00444%09red/K06269%09red/K16865%09red/K05760%09red/K04364%09red
78	Meiosis - yeast	KEGG PATHWAY	ko04113	9	132	0.356752	0.999995	Cluster-17909.39985|Cluster-17909.74180|Cluster-17909.109448|Cluster-17909.95005|Cluster-17909.30753|Cluster-17909.42637|Cluster-17909.46013|Cluster-17909.96826|Cluster-17909.87433	K06269 K06269 K02209 K03348 K11584 K02209 K06671 K02541 K02541	PPP1C PPP1C MCM5, CDC46 APC1 PPP2R5 MCM5, CDC46 STAG1_2, SCC3, IRR1 MCM3 MCM3	http://www.genome.jp/kegg-bin/show_pathway?ko04113/K06671%09red/K11584%09red/K02541%09red/K02209%09red/K03348%09red/K06269%09red
79	Prostate cancer	KEGG PATHWAY	ko05215	14	219	0.385729	0.999995	Cluster-17909.54756|Cluster-17909.77475|Cluster-17909.77117|Cluster-17909.79243|Cluster-17909.29991|Cluster-17909.87947|Cluster-17909.83430|Cluster-17909.77474|Cluster-17909.64948|Cluster-17909.16594|Cluster-17909.76792|Cluster-17909.15961|Cluster-17909.93442|Cluster-17909.19959	K09048 K09048 K09487 K04079 K12344 K04364 K04079 K09048 K04734 K04734 K02580 K04734 K00922 K04734	CREB3 CREB3 HSP90B, TRA1 htpG, HSP90A SRD5A2 GRB2 htpG, HSP90A CREB3 NFKBIA NFKBIA NFKB1 NFKBIA PIK3C NFKBIA	http://www.genome.jp/kegg-bin/show_pathway?ko05215/K09487%09red/K09048%09red/K04734%09red/K00922%09red/K12344%09red/K04079%09red/K02580%09red/K04364%09red
80	Pathogenic Escherichia coli infection	KEGG PATHWAY	ko05130	15	236	0.387216	0.999995	Cluster-17909.123286|Cluster-17909.78892|Cluster-17909.72398|Cluster-17909.72393|Cluster-17909.106674|Cluster-17909.72395|Cluster-17909.72968|Cluster-17909.72397|Cluster-17909.80803|Cluster-17909.56364|Cluster-17909.84962|Cluster-17909.123215|Cluster-17909.79845|Cluster-17909.72394|Cluster-17909.42167	K04393 K05692 K04393 K04393 K07375 K04393 K04393 K04393 K05719 K07375 K05703 K06619 K05692 K04393 K07365	CDC42 ACTB_G1 CDC42 CDC42 TUBB CDC42 CDC42 CDC42 ITGB1 TUBB FYN ABL1 ACTB_G1 CDC42 NCK	http://www.genome.jp/kegg-bin/show_pathway?ko05130/K05719%09red/K05703%09red/K05692%09red/K07375%09red/K06619%09red/K07365%09red/K04393%09red
81	Proximal tubule bicarbonate reclamation	KEGG PATHWAY	ko04964	5	72	0.406386	0.999995	Cluster-17909.96111|Cluster-17909.97583|Cluster-17909.94734|Cluster-17909.21103|Cluster-17909.111238	K01596 K01596 K01596 K12040 K01425	E4.1.1.32, pckA, PEPCK E4.1.1.32, pckA, PEPCK E4.1.1.32, pckA, PEPCK SLC9A3, NHE3 glsA, GLS	http://www.genome.jp/kegg-bin/show_pathway?ko04964/K01596%09red/K12040%09red/K01425%09red
82	Chemokine signaling pathway	KEGG PATHWAY	ko04062	24	394	0.416473	0.999995	Cluster-17909.19959|Cluster-17909.72398|Cluster-17909.119736|Cluster-17909.72968|Cluster-17909.45852|Cluster-17909.64948|Cluster-17909.38155|Cluster-17909.16594|Cluster-17909.15961|Cluster-17909.123286|Cluster-17909.93442|Cluster-17909.72393|Cluster-17909.72395|Cluster-17909.72394|Cluster-17909.72397|Cluster-17909.34255|Cluster-17909.25249|Cluster-17909.90136|Cluster-17909.76792|Cluster-17909.458…	K04734 K04393 K04409 K04393 K09408 K04734 K09408 K04734 K04734 K04393 K00922 K04393 K04393 K04393 K04393 K04409 K04392 K04439 K02580 K09408 K04364 K05760 K05858 K04543	NFKBIA CDC42 PAK1 CDC42 FOXO3 NFKBIA FOXO3 NFKBIA NFKBIA CDC42 PIK3C CDC42 CDC42 CDC42 CDC42 PAK1 RAC1 ARRB NFKB1 FOXO3 GRB2 PXN PLCB GNG7	http://www.genome.jp/kegg-bin/show_pathway?ko04062/K04409%09red/K04543%09red/K04734%09red/K04439%09red/K00922%09red/K04393%09red/K04392%09red/K02580%09red/K09408%09red/K05760%09red/K04364%09red/K05858%09red
83	Amphetamine addiction	KEGG PATHWAY	ko05031	16	258	0.417003	0.999995	Cluster-17909.39985|Cluster-17909.77475|Cluster-17909.79362|Cluster-17909.78669|Cluster-17909.74180|Cluster-17909.96181|Cluster-17909.18480|Cluster-17909.31437|Cluster-17909.76687|Cluster-17909.75805|Cluster-17909.77474|Cluster-17909.92112|Cluster-17909.47845|Cluster-17909.72866|Cluster-17909.54756|Cluster-17909.80474	K06269 K09048 K04448 K02183 K06269 K02183 K04515 K04515 K04448 K02183 K09048 K02183 K05036 K04448 K09048 K02183	PPP1C CREB3 JUN CALM PPP1C CALM CAMK2 CAMK2 JUN CALM CREB3 CALM SLC6A3 JUN CREB3 CALM	http://www.genome.jp/kegg-bin/show_pathway?ko05031/K04515%09red/K09048%09red/K05036%09red/K04448%09red/K06269%09red/K02183%09red
84	Glycosphingolipid biosynthesis - globo series	KEGG PATHWAY	ko00603	3	41	0.429493	0.999995	Cluster-17909.91499|Cluster-17909.79283|Cluster-17909.91509	K01189 K12373 K01189	GLA HEXA_B GLA	http://www.genome.jp/kegg-bin/show_pathway?ko00603/K01189%09red/K12373%09red
85	Cell cycle - yeast	KEGG PATHWAY	ko04111	10	161	0.449583	0.999995	Cluster-17909.104300|Cluster-17909.56291|Cluster-17909.109448|Cluster-17909.47137|Cluster-17909.95005|Cluster-17909.42637|Cluster-17909.38490|Cluster-17909.46013|Cluster-17909.96826|Cluster-17909.87433	K03364 K06685 K02209 K03347 K03348 K02209 K04354 K06671 K02541 K02541	CDH1 MOB1, Mats MCM5, CDC46 CUL1, CDC53 APC1 MCM5, CDC46 PPP2R2 STAG1_2, SCC3, IRR1 MCM3 MCM3	http://www.genome.jp/kegg-bin/show_pathway?ko04111/K06671%09red/K03347%09red/K04354%09red/K06685%09red/K02541%09red/K02209%09red/K03348%09red/K03364%09red
86	Non-alcoholic fatty liver disease (NAFLD)	KEGG PATHWAY	ko04932	23	384	0.449859	0.999995	Cluster-17909.79362|Cluster-17909.110715|Cluster-17909.72398|Cluster-17909.76687|Cluster-17909.72968|Cluster-17909.110710|Cluster-17909.95255|Cluster-17909.72866|Cluster-17909.124817|Cluster-17909.78870|Cluster-17909.123286|Cluster-17909.93442|Cluster-17909.72393|Cluster-17909.72395|Cluster-17909.72394|Cluster-17909.72397|Cluster-17909.25249|Cluster-17909.76792|Cluster-17909.95615|Cluster-17909.9…	K04448 K04527 K04393 K04448 K04393 K04527 K08860 K04448 K04440 K09027 K04393 K00922 K04393 K04393 K04393 K04393 K04392 K02580 K07199 K04397 K04397 K03237 K03237	JUN INSR CDC42 JUN CDC42 INSR EIF2AK3 JUN JNK XBP1 CDC42 PIK3C CDC42 CDC42 CDC42 CDC42 RAC1 NFKB1 PRKAB CASP7 CASP7 EIF2S1 EIF2S1	http://www.genome.jp/kegg-bin/show_pathway?ko04932/K08860%09red/K04527%09red/K04397%09red/K00922%09red/K04440%09red/K04393%09red/K07199%09red/K02580%09red/K09027%09red/K04448%09red/K03237%09red/K04392%09red
87	Glycosaminoglycan biosynthesis - keratan sulfate	KEGG PATHWAY	ko00533	2	26	0.453164	0.999995	Cluster-17909.107654|Cluster-17909.100790	K07968 K07968	B4GALT3 B4GALT3	http://www.genome.jp/kegg-bin/show_pathway?ko00533/K07968%09red
88	Plant-pathogen interaction	KEGG PATHWAY	ko04626	10	162	0.456903	0.999995	Cluster-17909.96020|Cluster-17909.79243|Cluster-17909.78669|Cluster-17909.132071|Cluster-17909.96181|Cluster-17909.83430|Cluster-17909.75805|Cluster-17909.92112|Cluster-17909.77117|Cluster-17909.80474	K12795 K04079 K02183 K00864 K02183 K04079 K02183 K02183 K09487 K02183	SUGT1, SGT1 htpG, HSP90A CALM glpK, GK CALM htpG, HSP90A CALM CALM HSP90B, TRA1 CALM	http://www.genome.jp/kegg-bin/show_pathway?ko04626/K12795%09red/K09487%09red/K04079%09red/K00864%09red/K02183%09red
89	Cell cycle - Caulobacter	KEGG PATHWAY	ko04112	1	10	0.458476	0.999995	Cluster-17909.67029	K01338	lon	http://www.genome.jp/kegg-bin/show_pathway?ko04112/K01338%09red
90	Fatty acid biosynthesis	KEGG PATHWAY	ko00061	4	60	0.459918	0.999995	Cluster-17909.118366|Cluster-17909.19532|Cluster-17909.55205|Cluster-17909.118361	K00665 K00665 K00665 K00665	FASN FASN FASN FASN	http://www.genome.jp/kegg-bin/show_pathway?ko00061/K00665%09red
91	Glycosaminoglycan biosynthesis - chondroitin sulfate / dermatan sulfate	KEGG PATHWAY	ko00532	4	60	0.459918	0.999995	Cluster-17909.108253|Cluster-17909.50496|Cluster-17909.50498|Cluster-17909.37060	K10158 K08106 K08106 K13499	B3GAT3 CHST15 CHST15 CHSY	http://www.genome.jp/kegg-bin/show_pathway?ko00532/K08106%09red/K10158%09red/K13499%09red
92	Transcriptional misregulation in cancer	KEGG PATHWAY	ko05202	22	369	0.460521	0.999995	Cluster-17909.28633|Cluster-17909.111671|Cluster-17909.92192|Cluster-17909.39848|Cluster-17909.108925|Cluster-17909.15214|Cluster-17909.135098|Cluster-17909.21706|Cluster-17909.32988|Cluster-17909.75849|Cluster-17909.80697|Cluster-17909.77303|Cluster-17909.76792|Cluster-17909.18530|Cluster-17909.9325|Cluster-17909.18524|Cluster-17909.81101|Cluster-17909.18529|Cluster-17909.86617|Cluster-17909.767…	K08821 K08367 K00069 K04684 K15188 K11427 K12823 K15379 K04454 K15622 K11253 K15616 K02580 K04684 K14970 K04684 K04570 K04684 K04676 K11253 K15188 K09105	CDK14, PFTK1 RUNX1, AML1 HPGD SP1 CCNT DOT1L, DOT1 DDX5, DBP2 SLC45A3 MEF2C MLF1 H3 EYA1 NFKB1 SP1 MEN1, MNN1 SP1 BCL2L1, bcl-xL SP1 SMAD1 H3 CCNT TFE3	http://www.genome.jp/kegg-bin/show_pathway?ko05202/K04684%09red/K09105%09red/K08367%09red/K11253%09red/K00069%09red/K04676%09red/K12823%09red/K14970%09red/K04454%09red/K15188%09red/K04570%09red/K11427%09red/K15379%09red/K02580%09red/K08821%09red/K15616%09red/K15622%09red
93	FoxO signaling pathway	KEGG PATHWAY	ko04068	19	318	0.464294	0.999995	Cluster-17909.96111|Cluster-17909.114882|Cluster-17909.65036|Cluster-17909.84443|Cluster-17909.110710|Cluster-17909.110715|Cluster-17909.45849|Cluster-17909.40183|Cluster-17909.124817|Cluster-17909.93442|Cluster-17909.102943|Cluster-17909.87947|Cluster-17909.97583|Cluster-17909.94734|Cluster-17909.75377|Cluster-17909.105982|Cluster-17909.38155|Cluster-17909.45852|Cluster-17909.95615	K01596 K04501 K04468 K10305 K04527 K04527 K09408 K05868 K04440 K00922 K04402 K04364 K01596 K01596 K11434 K13302 K09408 K09408 K07199	E4.1.1.32, pckA, PEPCK SMAD4 NLK FBXO25_32 INSR INSR FOXO3 CCNB JNK PIK3C GADD45 GRB2 E4.1.1.32, pckA, PEPCK E4.1.1.32, pckA, PEPCK PRMT1 SGK1 FOXO3 FOXO3 PRKAB	http://www.genome.jp/kegg-bin/show_pathway?ko04068/K11434%09red/K05868%09red/K04468%09red/K04501%09red/K10305%09red/K04527%09red/K04402%09red/K13302%09red/K01596%09red/K00922%09red/K04440%09red/K09408%09red/K07199%09red/K04364%09red
94	Jak-STAT signaling pathway	KEGG PATHWAY	ko04630	14	233	0.471551	0.999995	Cluster-17909.78869|Cluster-17909.93442|Cluster-17909.97556|Cluster-17909.81101|Cluster-17909.96329|Cluster-17909.108354|Cluster-17909.11783|Cluster-17909.87947|Cluster-17909.96328|Cluster-17909.120803|Cluster-17909.6360|Cluster-17909.108352|Cluster-17909.91415|Cluster-17909.13237	K04705 K00922 K04707 K04570 K04703 K04707 K04699 K04364 K04703 K07293 K04707 K04707 K04698 K11225	STAM PIK3C CBL BCL2L1, bcl-xL SPRED CBL SOCS6_7 GRB2 SPRED PTPN11 CBL CBL SOCS5 STAT6	http://www.genome.jp/kegg-bin/show_pathway?ko04630/K04570%09red/K04698%09red/K04699%09red/K11225%09red/K04705%09red/K00922%09red/K04707%09red/K04703%09red/K07293%09red/K04364%09red
95	Selenocompound metabolism	KEGG PATHWAY	ko00450	3	44	0.472574	0.999995	Cluster-17909.35888|Cluster-17909.14897|Cluster-17909.14898	K00548 K00548 K00548	metH, MTR metH, MTR metH, MTR	http://www.genome.jp/kegg-bin/show_pathway?ko00450/K00548%09red
96	Other types of O-glycan biosynthesis	KEGG PATHWAY	ko00514	6	96	0.479063	0.999995	Cluster-17909.100790|Cluster-17909.28030|Cluster-17909.66303|Cluster-17909.68667|Cluster-17909.107654|Cluster-17909.58773	K07968 K09666 K09667 K09667 K07968 K09667	B4GALT3 POMGNT1 OGT OGT B4GALT3 OGT	http://www.genome.jp/kegg-bin/show_pathway?ko00514/K09666%09red/K09667%09red/K07968%09red
97	Aminoacyl-tRNA biosynthesis	KEGG PATHWAY	ko00970	8	131	0.483187	0.999995	Cluster-17909.100828|Cluster-17909.62515|Cluster-17909.90166|Cluster-17909.114539|Cluster-17909.112045|Cluster-17909.57700|Cluster-17909.37505|Cluster-17909.64909	K01875 K01876 K01868 K01875 K02434 K01876 K01889 K01892	SARS, serS DARS, aspS TARS, thrS SARS, serS gatB, PET112 DARS, aspS FARSA, pheS HARS, hisS	http://www.genome.jp/kegg-bin/show_pathway?ko00970/K02434%09red/K01875%09red/K01876%09red/K01889%09red/K01868%09red/K01892%09red
98	Chloroalkane and chloroalkene degradation	KEGG PATHWAY	ko00625	2	29	0.506867	0.999995	Cluster-17909.76449|Cluster-17909.81128	K00121 K00128	frmA, ADH5, adhC E1.2.1.3	http://www.genome.jp/kegg-bin/show_pathway?ko00625/K00128%09red/K00121%09red
99	Vasopressin-regulated water reabsorption	KEGG PATHWAY	ko04962	8	134	0.507467	0.999995	Cluster-17909.61117|Cluster-17909.77475|Cluster-17909.120955|Cluster-17909.25053|Cluster-17909.120954|Cluster-17909.61118|Cluster-17909.77474|Cluster-17909.54756	K09865 K09048 K07905 K07905 K07905 K09865 K09048 K09048	AQP2 CREB3 RAB11B RAB11B RAB11B AQP2 CREB3 CREB3	http://www.genome.jp/kegg-bin/show_pathway?ko04962/K09048%09red/K07905%09red/K09865%09red
100	Nitrogen metabolism	KEGG PATHWAY	ko00910	3	47	0.514104	0.999995	Cluster-17909.125624|Cluster-17909.78447|Cluster-17909.94567	K01672 K01915 K01672	E4.2.1.1 glnA, GLUL E4.2.1.1	http://www.genome.jp/kegg-bin/show_pathway?ko00910/K01672%09red/K01915%09red
101	Carbon fixation in photosynthetic organisms	KEGG PATHWAY	ko00710	3	48	0.527555	0.999995	Cluster-17909.71448|Cluster-17909.15304|Cluster-17909.100440	K01623 K00134 K00029	ALDO GAPDH, gapA E1.1.1.40, maeB	http://www.genome.jp/kegg-bin/show_pathway?ko00710/K00134%09red/K01623%09red/K00029%09red
102	Nicotinate and nicotinamide metabolism	KEGG PATHWAY	ko00760	5	84	0.532838	0.999995	Cluster-17909.108296|Cluster-15376.0|Cluster-17909.89904|Cluster-17909.77181|Cluster-17909.25729	K01950 K01081 K03783 K00767 K01081	E6.3.5.1, NADSYN1, QNS1, nadE E3.1.3.5 punA nadC, QPRT E3.1.3.5	http://www.genome.jp/kegg-bin/show_pathway?ko00760/K01081%09red/K03783%09red/K00767%09red/K01950%09red
103	Vibrio cholerae infection	KEGG PATHWAY	ko05110	10	173	0.535964	0.999995	Cluster-17909.123224|Cluster-17909.78892|Cluster-17909.2009|Cluster-17909.17679|Cluster-17909.123223|Cluster-17909.125663|Cluster-17909.126831|Cluster-17909.2011|Cluster-17909.79845|Cluster-17909.103430	K10950 K05692 K10951 K07937 K10950 K10951 K07937 K10951 K05692 K09582	ERO1L ACTB_G1 SLC12A2, NKCC1 ARF1 ERO1L SLC12A2, NKCC1 ARF1 SLC12A2, NKCC1 ACTB_G1 PDIA4, ERP72	http://www.genome.jp/kegg-bin/show_pathway?ko05110/K07937%09red/K05692%09red/K10950%09red/K10951%09red/K09582%09red
104	Aminobenzoate degradation	KEGG PATHWAY	ko00627	2	31	0.540703	0.999995	Cluster-17909.78920|Cluster-17909.81681	K01426 K01426	E3.5.1.4, amiE E3.5.1.4, amiE	http://www.genome.jp/kegg-bin/show_pathway?ko00627/K01426%09red
105	Circadian rhythm - fly	KEGG PATHWAY	ko04711	1	13	0.5419	0.999995	Cluster-2728.0	K09057	HLF	http://www.genome.jp/kegg-bin/show_pathway?ko04711/K09057%09red
106	Phosphonate and phosphinate metabolism	KEGG PATHWAY	ko00440	1	13	0.5419	0.999995	Cluster-17909.127982	K13644	CEPT1	http://www.genome.jp/kegg-bin/show_pathway?ko00440/K13644%09red
107	Naphthalene degradation	KEGG PATHWAY	ko00626	1	13	0.5419	0.999995	Cluster-17909.76449	K00121	frmA, ADH5, adhC	http://www.genome.jp/kegg-bin/show_pathway?ko00626/K00121%09red
108	Prolactin signaling pathway	KEGG PATHWAY	ko04917	9	157	0.548502	0.999995	Cluster-17909.93442|Cluster-17909.91415|Cluster-17909.124817|Cluster-17909.11783|Cluster-17909.87947|Cluster-17909.45849|Cluster-17909.38155|Cluster-17909.45852|Cluster-17909.76792	K00922 K04698 K04440 K04699 K04364 K09408 K09408 K09408 K02580	PIK3C SOCS5 JNK SOCS6_7 GRB2 FOXO3 FOXO3 FOXO3 NFKB1	http://www.genome.jp/kegg-bin/show_pathway?ko04917/K04698%09red/K04699%09red/K00922%09red/K04440%09red/K09408%09red/K02580%09red/K04364%09red
109	Cell cycle	KEGG PATHWAY	ko04110	16	282	0.552561	0.999995	Cluster-17909.114882|Cluster-17909.104300|Cluster-17909.109448|Cluster-17909.40183|Cluster-17909.95005|Cluster-17909.43233|Cluster-17909.29612|Cluster-17909.42637|Cluster-17909.102943|Cluster-17909.117787|Cluster-17909.18940|Cluster-17909.123215|Cluster-17909.46013|Cluster-17909.96826|Cluster-17909.47137|Cluster-17909.87433	K04501 K03364 K02209 K05868 K03348 K04682 K06627 K02209 K04402 K02087 K04682 K06619 K06671 K02541 K03347 K02541	SMAD4 CDH1 MCM5, CDC46 CCNB APC1 E2F4_5 CCNA MCM5, CDC46 GADD45 CDK1, CDC2 E2F4_5 ABL1 STAG1_2, SCC3, IRR1 MCM3 CUL1, CDC53 MCM3	http://www.genome.jp/kegg-bin/show_pathway?ko04110/K06671%09red/K03347%09red/K05868%09red/K04501%09red/K04682%09red/K04402%09red/K06619%09red/K02087%09red/K02541%09red/K02209%09red/K03348%09red/K06627%09red/K03364%09red
110	Glycosaminoglycan degradation	KEGG PATHWAY	ko00531	7	122	0.553948	0.999995	Cluster-17909.66359|Cluster-17909.15840|Cluster-17909.123015|Cluster-17909.83485|Cluster-17909.62969|Cluster-17909.79283|Cluster-17909.41783	K01136 K10532 K10532 K01136 K01136 K12373 K01205	IDS HGSNAT HGSNAT IDS IDS HEXA_B NAGLU	http://www.genome.jp/kegg-bin/show_pathway?ko00531/K10532%09red/K01136%09red/K12373%09red/K01205%09red
111	PI3K-Akt signaling pathway	KEGG PATHWAY	ko04151	38	672	0.557049	0.999995	Cluster-17909.15142|Cluster-17909.79476|Cluster-17909.79243|Cluster-17909.97872|Cluster-17909.45849|Cluster-17909.93442|Cluster-17909.78789|Cluster-17909.95253|Cluster-17909.39190|Cluster-17909.110710|Cluster-17909.105982|Cluster-17909.45852|Cluster-17909.97870|Cluster-17909.95172|Cluster-17909.76792|Cluster-17909.30753|Cluster-17909.115779|Cluster-17909.38155|Cluster-17909.77117|Cluster-17909.54…	K06252 K06236 K04079 K06071 K09408 K00922 K06236 K04688 K04688 K04527 K13302 K09408 K06071 K09554 K02580 K11584 K11583 K09408 K09487 K09048 K09048 K09048 K04354 K04392 K06071 K05719 K06236 K01596 K04079 K01596 K04527 K04570 K01596 K04364 K04688 K09554 K06252 K04543	TN COL1AS htpG, HSP90A PKN FOXO3 PIK3C COL1AS RPS6KB RPS6KB INSR SGK1 FOXO3 PKN CDC37 NFKB1 PPP2R5 PPP2R3 FOXO3 HSP90B, TRA1 CREB3 CREB3 CREB3 PPP2R2 RAC1 PKN ITGB1 COL1AS E4.1.1.32, pckA, PEPCK htpG, HSP90A E4.1.1.32, pckA, PEPCK INSR BCL2L1, bcl-xL E4.1.1.32, pckA, PEPCK GRB2 RPS6KB CDC37 TN GNG7	http://www.genome.jp/kegg-bin/show_pathway?ko04151/K09408%09red/K13302%09red/K09487%09red/K05719%09red/K04354%09red/K09554%09red/K11583%09red/K11584%09red/K09048%09red/K04527%09red/K04543%09red/K04688%09red/K01596%09red/K00922%09red/K06071%09red/K06252%09red/K04570%09red/K04079%09red/K02580%09red/K06236%09red/K04364%09red/K04392%09red
112	Glutathione metabolism	KEGG PATHWAY	ko00480	10	177	0.563729	0.999995	Cluster-17909.76711|Cluster-17909.100158|Cluster-17909.114935|Cluster-17909.54188|Cluster-17909.73691|Cluster-17909.75783|Cluster-17909.84994|Cluster-17909.103268|Cluster-17909.55822|Cluster-17909.21716	K01581 K01920 K11205 K00799 K01581 K01581 K01581 K01920 K00797 K01920	E4.1.1.17, ODC1, speC, speF gshB, GSS GCLM GST, gst E4.1.1.17, ODC1, speC, speF E4.1.1.17, ODC1, speC, speF E4.1.1.17, ODC1, speC, speF gshB, GSS speE, SRM gshB, GSS	http://www.genome.jp/kegg-bin/show_pathway?ko00480/K00797%09red/K11205%09red/K01920%09red/K01581%09red/K00799%09red
113	Glycosaminoglycan biosynthesis - heparan sulfate / heparin	KEGG PATHWAY	ko00534	4	69	0.563834	0.999995	Cluster-17909.29078|Cluster-17909.108253|Cluster-17909.91659|Cluster-17909.49499	K02366 K10158 K02514 K08104	EXT1 B3GAT3 HS6ST1 HS3ST5	http://www.genome.jp/kegg-bin/show_pathway?ko00534/K02366%09red/K02514%09red/K10158%09red/K08104%09red
114	Chagas disease (American trypanosomiasis)	KEGG PATHWAY	ko05142	14	250	0.572805	0.999995	Cluster-17909.121733|Cluster-17909.79362|Cluster-17909.19959|Cluster-17909.15961|Cluster-17909.124817|Cluster-17909.93442|Cluster-17909.76687|Cluster-17909.16594|Cluster-17909.64948|Cluster-17909.120157|Cluster-17909.38490|Cluster-17909.72866|Cluster-17909.76792|Cluster-17909.23568	K10169 K04448 K04734 K04734 K04440 K00922 K04448 K04734 K04734 K04430 K04354 K04448 K02580 K05858	TLR6 JUN NFKBIA NFKBIA JNK PIK3C JUN NFKBIA NFKBIA MAP2K4, MKK4 PPP2R2 JUN NFKB1 PLCB	http://www.genome.jp/kegg-bin/show_pathway?ko05142/K04430%09red/K04354%09red/K04734%09red/K10169%09red/K00922%09red/K04440%09red/K02580%09red/K04448%09red/K05858%09red
115	Dopaminergic synapse	KEGG PATHWAY	ko04728	20	358	0.577444	0.999995	Cluster-17909.39985|Cluster-17909.64395|Cluster-17909.77475|Cluster-17909.77474|Cluster-17909.38490|Cluster-17909.74180|Cluster-17909.78669|Cluster-17909.96181|Cluster-17909.18480|Cluster-17909.30753|Cluster-17909.31437|Cluster-17909.86673|Cluster-17909.115779|Cluster-17909.75805|Cluster-17909.124817|Cluster-17909.92112|Cluster-17909.47845|Cluster-17909.54756|Cluster-17909.23568|Cluster-17909.804…	K06269 K04543 K09048 K09048 K04354 K06269 K02183 K02183 K04515 K11584 K04515 K10396 K11583 K02183 K04440 K02183 K05036 K09048 K05858 K02183	PPP1C GNG7 CREB3 CREB3 PPP2R2 PPP1C CALM CALM CAMK2 PPP2R5 CAMK2 KIF5 PPP2R3 CALM JNK CALM SLC6A3 CREB3 PLCB CALM	http://www.genome.jp/kegg-bin/show_pathway?ko04728/K04515%09red/K11583%09red/K09048%09red/K04354%09red/K06269%09red/K05036%09red/K10396%09red/K04440%09red/K04543%09red/K05858%09red/K11584%09red/K02183%09red
116	VEGF signaling pathway	KEGG PATHWAY	ko04370	11	198	0.583898	0.999995	Cluster-17909.123286|Cluster-17909.93442|Cluster-17909.72398|Cluster-17909.72393|Cluster-17909.72395|Cluster-17909.25249|Cluster-17909.72397|Cluster-17909.72394|Cluster-17909.72968|Cluster-17909.91954|Cluster-17909.102608	K04393 K00922 K04393 K04393 K04393 K04392 K04393 K04393 K04393 K05760 K16342	CDC42 PIK3C CDC42 CDC42 CDC42 RAC1 CDC42 CDC42 CDC42 PXN PLA2G4, CPLA2	http://www.genome.jp/kegg-bin/show_pathway?ko04370/K16342%09red/K00922%09red/K04393%09red/K04392%09red/K05760%09red
117	Aldosterone-regulated sodium reabsorption	KEGG PATHWAY	ko04960	4	71	0.585406	0.999995	Cluster-17909.93442|Cluster-17909.110710|Cluster-17909.110715|Cluster-17909.105982	K00922 K04527 K04527 K13302	PIK3C INSR INSR SGK1	http://www.genome.jp/kegg-bin/show_pathway?ko04960/K00922%09red/K13302%09red/K04527%09red
118	Fatty acid elongation	KEGG PATHWAY	ko00062	4	72	0.595955	0.999995	Cluster-17909.116180|Cluster-17909.55291|Cluster-17909.18132|Cluster-17909.86360	K10703 K01074 K10244 K10703	PHS1, PAS2 PPT ELOVL5 PHS1, PAS2	http://www.genome.jp/kegg-bin/show_pathway?ko00062/K10703%09red/K10244%09red/K01074%09red
119	Bacterial invasion of epithelial cells	KEGG PATHWAY	ko05100	18	328	0.605785	0.999995	Cluster-17909.123286|Cluster-17909.78892|Cluster-17909.97556|Cluster-17909.91954|Cluster-17909.72398|Cluster-17909.72393|Cluster-17909.72395|Cluster-17909.72968|Cluster-17909.72397|Cluster-17909.80803|Cluster-17909.108354|Cluster-17909.17413|Cluster-17909.25249|Cluster-17909.108352|Cluster-17909.6360|Cluster-17909.79845|Cluster-17909.93442|Cluster-17909.72394	K04393 K05692 K04707 K05760 K04393 K04393 K04393 K04393 K04393 K05719 K04707 K07863 K04392 K04707 K04707 K05692 K00922 K04393	CDC42 ACTB_G1 CBL PXN CDC42 CDC42 CDC42 CDC42 CDC42 ITGB1 CBL RHOG RAC1 CBL CBL ACTB_G1 PIK3C CDC42	http://www.genome.jp/kegg-bin/show_pathway?ko05100/K05692%09red/K05719%09red/K07863%09red/K00922%09red/K04707%09red/K04393%09red/K04392%09red/K05760%09red
120	Spliceosome	KEGG PATHWAY	ko03040	27	495	0.627647	0.999995	Cluster-17909.123079|Cluster-17909.91283|Cluster-17909.84294|Cluster-17909.123074|Cluster-17909.86254|Cluster-34921.0|Cluster-17909.21519|Cluster-17909.135098|Cluster-17909.73231|Cluster-17909.32880|Cluster-17909.84097|Cluster-17909.67953|Cluster-17909.79227|Cluster-17909.76587|Cluster-17909.32837|Cluster-17909.80978|Cluster-17909.88424|Cluster-17909.72056|Cluster-17909.93834|Cluster-17909.93833|…	K03283 K12886 K12841 K03283 K12896 K12817 K03283 K12823 K03283 K03283 K03283 K03283 K03283 K12812 K12818 K12885 K03283 K03283 K12842 K12842 K03283 K03283 K12900 K11088 K03283 K03283 K03283	HSPA1_8 HNRNPK CHERP HSPA1_8 SFRS7 PRPF18, PRP18 HSPA1_8 DDX5, DBP2 HSPA1_8 HSPA1_8 HSPA1_8 HSPA1_8 HSPA1_8 UAP56, BAT1, SUB2 DHX8, PRP22 RBMX, HNRNPG HSPA1_8 HSPA1_8 SR140 SR140 HSPA1_8 HSPA1_8 FUSIP1 SNRPD3, SMD3 HSPA1_8 HSPA1_8 HSPA1_8	http://www.genome.jp/kegg-bin/show_pathway?ko03040/K12885%09red/K12823%09red/K12841%09red/K12817%09red/K12900%09red/K12812%09red/K12886%09red/K12896%09red/K12818%09red/K11088%09red/K12842%09red/K03283%09red
121	Inositol phosphate metabolism	KEGG PATHWAY	ko00562	10	188	0.636176	0.999995	Cluster-17909.93442|Cluster-17909.55844|Cluster-17909.72724|Cluster-17909.122503|Cluster-17909.122502|Cluster-17909.122501|Cluster-17909.122500|Cluster-17909.64024|Cluster-17909.79796|Cluster-17909.23568	K00922 K00920 K00999 K01858 K01858 K01858 K01858 K00999 K15909 K05858	PIK3C PIP4K2 CDIPT INO1, ISYNA1 INO1, ISYNA1 INO1, ISYNA1 INO1, ISYNA1 CDIPT SHIP2, INPPL1 PLCB	http://www.genome.jp/kegg-bin/show_pathway?ko00562/K00999%09red/K15909%09red/K00920%09red/K00922%09red/K01858%09red/K05858%09red
122	Retinol metabolism	KEGG PATHWAY	ko00830	4	76	0.636504	0.999995	Cluster-17909.50724|Cluster-17909.79430|Cluster-17909.96500|Cluster-17909.76449	K11155 K15734 K07437 K00121	DGAT1 SDR16C5 CYP26A frmA, ADH5, adhC	http://www.genome.jp/kegg-bin/show_pathway?ko00830/K07437%09red/K00121%09red/K11155%09red/K15734%09red
123	Phenylalanine metabolism	KEGG PATHWAY	ko00360	2	38	0.646021	0.999995	Cluster-17909.78920|Cluster-17909.81681	K01426 K01426	E3.5.1.4, amiE E3.5.1.4, amiE	http://www.genome.jp/kegg-bin/show_pathway?ko00360/K01426%09red
124	Limonene and pinene degradation	KEGG PATHWAY	ko00903	1	18	0.653378	0.999995	Cluster-17909.81128	K00128	E1.2.1.3	http://www.genome.jp/kegg-bin/show_pathway?ko00903/K00128%09red
125	Degradation of aromatic compounds	KEGG PATHWAY	ko01220	1	18	0.653378	0.999995	Cluster-17909.76449	K00121	frmA, ADH5, adhC	http://www.genome.jp/kegg-bin/show_pathway?ko01220/K00121%09red
126	Riboflavin metabolism	KEGG PATHWAY	ko00740	1	18	0.653378	0.999995	Cluster-17909.37697	K00861	RFK, FMN1	http://www.genome.jp/kegg-bin/show_pathway?ko00740/K00861%09red
127	Adrenergic signaling in cardiomyocytes	KEGG PATHWAY	ko04261	21	393	0.654739	0.999995	Cluster-17909.39985|Cluster-17909.77475|Cluster-17909.67149|Cluster-17909.78669|Cluster-17909.74180|Cluster-17909.96181|Cluster-17909.73521|Cluster-17909.18480|Cluster-17909.30753|Cluster-17909.93442|Cluster-17909.115779|Cluster-17909.75805|Cluster-17909.72986|Cluster-17909.77474|Cluster-17909.105652|Cluster-17909.92112|Cluster-17909.38490|Cluster-17909.54756|Cluster-17909.23568|Cluster-17909.314…	K06269 K09048 K05850 K02183 K06269 K02183 K04445 K04515 K11584 K00922 K11583 K02183 K17751 K09048 K09052 K02183 K04354 K09048 K05858 K04515 K02183	PPP1C CREB3 ATP2B CALM PPP1C CALM MSK1, RPS6KA5 CAMK2 PPP2R5 PIK3C PPP2R3 CALM MYH6_7 CREB3 CREM CALM PPP2R2 CREB3 PLCB CAMK2 CALM	http://www.genome.jp/kegg-bin/show_pathway?ko04261/K04515%09red/K11583%09red/K09048%09red/K04354%09red/K06269%09red/K05850%09red/K17751%09red/K00922%09red/K04445%09red/K09052%09red/K02183%09red/K11584%09red/K05858%09red
128	Mineral absorption	KEGG PATHWAY	ko04978	3	59	0.660496	0.999995	Cluster-17909.21103|Cluster-17909.104781|Cluster-17909.104782	K12040 K14738 K14738	SLC9A3, NHE3 STEAP2 STEAP2	http://www.genome.jp/kegg-bin/show_pathway?ko04978/K14738%09red/K12040%09red
129	Progesterone-mediated oocyte maturation	KEGG PATHWAY	ko04914	9	174	0.665042	0.999995	Cluster-17909.104300|Cluster-17909.93442|Cluster-17909.79243|Cluster-17909.40183|Cluster-17909.95005|Cluster-17909.124817|Cluster-17909.29612|Cluster-17909.83430|Cluster-17909.117787	K03364 K00922 K04079 K05868 K03348 K04440 K06627 K04079 K02087	CDH1 PIK3C htpG, HSP90A CCNB APC1 JNK CCNA htpG, HSP90A CDK1, CDC2	http://www.genome.jp/kegg-bin/show_pathway?ko04914/K05868%09red/K00922%09red/K02087%09red/K04440%09red/K04079%09red/K03348%09red/K06627%09red/K03364%09red
130	Tight junction	KEGG PATHWAY	ko04530	16	304	0.666133	0.999995	Cluster-17909.123286|Cluster-17909.78892|Cluster-17909.106435|Cluster-17909.72398|Cluster-17909.13878|Cluster-17909.72393|Cluster-17909.72395|Cluster-17909.72986|Cluster-17909.72397|Cluster-17909.72394|Cluster-17909.35250|Cluster-17909.72968|Cluster-17909.121318|Cluster-17909.38490|Cluster-17909.79845|Cluster-17909.104197	K04393 K05692 K06091 K04393 K07831 K04393 K04393 K17751 K04393 K04393 K06093 K04393 K18052 K04354 K05692 K06095	CDC42 ACTB_G1 MPP5, PALS1 CDC42 MRAS CDC42 CDC42 MYH6_7 CDC42 CDC42 PARD6 CDC42 PRKCQ PPP2R2 ACTB_G1 MPDZ, MUPP1, Patj	http://www.genome.jp/kegg-bin/show_pathway?ko04530/K04354%09red/K05692%09red/K17751%09red/K18052%09red/K04393%09red/K06093%09red/K07831%09red/K06091%09red/K06095%09red
131	Primary bile acid biosynthesis	KEGG PATHWAY	ko00120	1	19	0.672181	0.999995	Cluster-17909.99399	K08764	SCP2, SCPX	http://www.genome.jp/kegg-bin/show_pathway?ko00120/K08764%09red
132	Valine, leucine and isoleucine degradation	KEGG PATHWAY	ko00280	6	119	0.67713	0.999995	Cluster-17909.62289|Cluster-17909.81128|Cluster-17909.129399|Cluster-17909.70217|Cluster-17909.115742|Cluster-17909.68742	K00166 K00128 K01965 K07513 K01968 K00166	BCKDHA, bkdA1 E1.2.1.3 PCCA, pccA ACAA1 E6.4.1.4A BCKDHA, bkdA1	http://www.genome.jp/kegg-bin/show_pathway?ko00280/K00128%09red/K00166%09red/K07513%09red/K01965%09red/K01968%09red
133	Dorso-ventral axis formation	KEGG PATHWAY	ko04320	11	215	0.685756	0.999995	Cluster-17909.50381|Cluster-17909.70290|Cluster-3691.0|Cluster-17909.89787|Cluster-17909.118684|Cluster-17909.87947|Cluster-17909.104932|Cluster-17909.3320|Cluster-17909.89993|Cluster-17909.48211|Cluster-4574.4	K02599 K02156 K02599 K02599 K02359 K04364 K02098 K02599 K02156 K02599 K02599	NOTCH AUB, PIWI NOTCH NOTCH EGH GRB2 SPIR NOTCH AUB, PIWI NOTCH NOTCH	http://www.genome.jp/kegg-bin/show_pathway?ko04320/K02359%09red/K02156%09red/K02098%09red/K04364%09red/K02599%09red
134	Adherens junction	KEGG PATHWAY	ko04520	17	329	0.696172	0.999995	Cluster-17909.114882|Cluster-17909.78892|Cluster-17909.110715|Cluster-17909.72398|Cluster-17909.123286|Cluster-17909.72393|Cluster-17909.72395|Cluster-17909.65036|Cluster-17909.72397|Cluster-17909.72394|Cluster-17909.25249|Cluster-17909.110710|Cluster-17909.87443|Cluster-17909.84962|Cluster-17909.79845|Cluster-17909.72968|Cluster-17909.84940	K04501 K05692 K04527 K04393 K04393 K04393 K04393 K04468 K04393 K04393 K04392 K04527 K05693 K05703 K05692 K04393 K05694	SMAD4 ACTB_G1 INSR CDC42 CDC42 CDC42 CDC42 NLK CDC42 CDC42 RAC1 INSR PTPRM FYN ACTB_G1 CDC42 PTPRB, PTPB	http://www.genome.jp/kegg-bin/show_pathway?ko04520/K04468%09red/K04527%09red/K05703%09red/K04501%09red/K05692%09red/K05694%09red/K04393%09red/K04392%09red/K05693%09red
135	B cell receptor signaling pathway	KEGG PATHWAY	ko04662	13	256	0.703827	0.999995	Cluster-17909.93442|Cluster-17909.79362|Cluster-17909.19959|Cluster-17909.69500|Cluster-17909.87947|Cluster-17909.76687|Cluster-17909.25249|Cluster-17909.64948|Cluster-17909.16594|Cluster-17909.72866|Cluster-17909.79796|Cluster-17909.76792|Cluster-17909.15961	K00922 K04448 K04734 K05872 K04364 K04448 K04392 K04734 K04734 K04448 K15909 K02580 K04734	PIK3C JUN NFKBIA NFKBIE GRB2 JUN RAC1 NFKBIA NFKBIA JUN SHIP2, INPPL1 NFKB1 NFKBIA	http://www.genome.jp/kegg-bin/show_pathway?ko04662/K15909%09red/K04734%09red/K05872%09red/K00922%09red/K04392%09red/K02580%09red/K04448%09red/K04364%09red
136	beta-Alanine metabolism	KEGG PATHWAY	ko00410	4	84	0.709296	0.999995	Cluster-17909.104468|Cluster-17909.104466|Cluster-17909.81128|Cluster-17909.55822	K12259 K12259 K00128 K00797	SMOX, PAO5 SMOX, PAO5 E1.2.1.3 speE, SRM	http://www.genome.jp/kegg-bin/show_pathway?ko00410/K00128%09red/K00797%09red/K12259%09red
137	DNA replication	KEGG PATHWAY	ko03030	4	84	0.709296	0.999995	Cluster-17909.109448|Cluster-17909.96826|Cluster-17909.42637|Cluster-17909.87433	K02209 K02541 K02209 K02541	MCM5, CDC46 MCM3 MCM5, CDC46 MCM3	http://www.genome.jp/kegg-bin/show_pathway?ko03030/K02541%09red/K02209%09red
138	HIF-1 signaling pathway	KEGG PATHWAY	ko04066	14	276	0.709738	0.999995	Cluster-17909.95253|Cluster-17909.93442|Cluster-17909.84493|Cluster-17909.18480|Cluster-17909.54795|Cluster-17909.31437|Cluster-17909.81199|Cluster-17909.39190|Cluster-17909.39191|Cluster-17909.110710|Cluster-17909.110715|Cluster-17909.56519|Cluster-17909.15304|Cluster-17909.76792	K04688 K00922 K04372 K04515 K01103 K04515 K04372 K04688 K04688 K04527 K04527 K01103 K00134 K02580	RPS6KB PIK3C MKNK, MNK CAMK2 PFKFB3 CAMK2 MKNK, MNK RPS6KB RPS6KB INSR INSR PFKFB3 GAPDH, gapA NFKB1	http://www.genome.jp/kegg-bin/show_pathway?ko04066/K04515%09red/K00134%09red/K04527%09red/K01103%09red/K04688%09red/K00922%09red/K02580%09red/K04372%09red
139	Phototransduction - fly	KEGG PATHWAY	ko04745	13	260	0.72317	0.999995	Cluster-17909.78892|Cluster-17909.80474|Cluster-17909.78669|Cluster-17909.75805|Cluster-17909.18480|Cluster-17909.31437|Cluster-17909.112714|Cluster-17909.112717|Cluster-17909.113864|Cluster-17909.92112|Cluster-17909.79845|Cluster-17909.23568|Cluster-17909.96181	K05692 K02183 K02183 K02183 K04515 K04515 K13806 K13806 K13807 K02183 K05692 K05858 K02183	ACTB_G1 CALM CALM CALM CAMK2 CAMK2 DAGL DAGL PPEF, PPP7C CALM ACTB_G1 PLCB CALM	http://www.genome.jp/kegg-bin/show_pathway?ko04745/K04515%09red/K05692%09red/K13807%09red/K13806%09red/K02183%09red/K05858%09red
140	Citrate cycle (TCA cycle)	KEGG PATHWAY	ko00020	5	106	0.725269	0.999995	Cluster-17909.96111|Cluster-17909.97583|Cluster-17909.94734|Cluster-17909.74929|Cluster-17909.24123	K01596 K01596 K01596 K00164 K00030	E4.1.1.32, pckA, PEPCK E4.1.1.32, pckA, PEPCK E4.1.1.32, pckA, PEPCK OGDH, sucA IDH3	http://www.genome.jp/kegg-bin/show_pathway?ko00020/K01596%09red/K00164%09red/K00030%09red
141	Maturity onset diabetes of the young	KEGG PATHWAY	ko04950	1	24	0.751962	0.999995	Cluster-17909.89003	K07292	NR2A1, HNF4A	http://www.genome.jp/kegg-bin/show_pathway?ko04950/K07292%09red
142	Benzoate degradation	KEGG PATHWAY	ko00362	1	24	0.751962	0.999995	Cluster-17909.70217	K07513	ACAA1	http://www.genome.jp/kegg-bin/show_pathway?ko00362/K07513%09red
143	Ribosome biogenesis in eukaryotes	KEGG PATHWAY	ko03008	9	190	0.756714	0.999995	Cluster-17909.73310|Cluster-17909.98367|Cluster-17909.73309|Cluster-17909.80251|Cluster-17909.68116|Cluster-17909.83781|Cluster-17909.37317|Cluster-17909.56880|Cluster-17909.56885	K14570 K14570 K14570 K07936 K14536 K14536 K12619 K14284 K14284	REX1, REXO1, RNH70 REX1, REXO1, RNH70 REX1, REXO1, RNH70 RAN RIA1 RIA1 XRN2, RAT1 NXF, TAP, MEX67 NXF, TAP, MEX67	http://www.genome.jp/kegg-bin/show_pathway?ko03008/K14536%09red/K12619%09red/K14570%09red/K14284%09red/K07936%09red
144	Methane metabolism	KEGG PATHWAY	ko00680	4	91	0.763746	0.999995	Cluster-17909.71448|Cluster-17909.76449|Cluster-17909.6968|Cluster-17909.84184	K01623 K00121 K00058 K00600	ALDO frmA, ADH5, adhC serA, PHGDH glyA, SHMT	http://www.genome.jp/kegg-bin/show_pathway?ko00680/K00121%09red/K01623%09red/K00058%09red/K00600%09red
145	Thyroid cancer	KEGG PATHWAY	ko05216	4	91	0.763746	0.999995	Cluster-17909.60251|Cluster-17909.93596|Cluster-17909.38099|Cluster-17909.38100	K09289 K09288 K09288 K09288	NCOA4, PTC3 CCDC6, PTC CCDC6, PTC CCDC6, PTC	http://www.genome.jp/kegg-bin/show_pathway?ko05216/K09288%09red/K09289%09red
146	Pentose and glucuronate interconversions	KEGG PATHWAY	ko00040	3	70	0.764095	0.999995	Cluster-17909.63321|Cluster-17909.81128|Cluster-17909.78567	K03331 K00128 K03331	DCXR E1.2.1.3 DCXR	http://www.genome.jp/kegg-bin/show_pathway?ko00040/K00128%09red/K03331%09red
147	Pertussis	KEGG PATHWAY	ko05133	13	270	0.767911	0.999995	Cluster-17909.45627|Cluster-17909.79362|Cluster-17909.80474|Cluster-17909.78669|Cluster-17909.124817|Cluster-17909.80803|Cluster-17909.76687|Cluster-17909.75805|Cluster-17909.91728|Cluster-17909.92112|Cluster-17909.72866|Cluster-17909.76792|Cluster-17909.96181	K04397 K04448 K02183 K02183 K04440 K05719 K04448 K02183 K04397 K02183 K04448 K02580 K02183	CASP7 JUN CALM CALM JNK ITGB1 JUN CALM CASP7 CALM JUN NFKB1 CALM	http://www.genome.jp/kegg-bin/show_pathway?ko05133/K05719%09red/K04397%09red/K04440%09red/K02580%09red/K04448%09red/K02183%09red
148	Inflammatory mediator regulation of TRP channels	KEGG PATHWAY	ko04750	16	333	0.788311	0.999995	Cluster-17909.39985|Cluster-17909.93442|Cluster-17909.121381|Cluster-17909.74180|Cluster-17909.18480|Cluster-17909.47150|Cluster-17909.124817|Cluster-17909.31437|Cluster-17909.121318|Cluster-17909.75805|Cluster-17909.102608|Cluster-17909.92112|Cluster-17909.96181|Cluster-17909.23568|Cluster-17909.78669|Cluster-17909.80474	K06269 K00922 K04261 K06269 K04515 K04433 K04440 K04515 K18052 K02183 K16342 K02183 K02183 K05858 K02183 K02183	PPP1C PIK3C PTGER4 PPP1C CAMK2 MAP2K6, MKK6 JNK CAMK2 PRKCQ CALM PLA2G4, CPLA2 CALM CALM PLCB CALM CALM	http://www.genome.jp/kegg-bin/show_pathway?ko04750/K04515%09red/K04433%09red/K04440%09red/K16342%09red/K00922%09red/K18052%09red/K02183%09red/K06269%09red/K04261%09red/K05858%09red
149	Olfactory transduction	KEGG PATHWAY	ko04740	7	157	0.791303	0.999995	Cluster-17909.31437|Cluster-17909.80474|Cluster-17909.78669|Cluster-17909.18480|Cluster-17909.75805|Cluster-17909.92112|Cluster-17909.96181	K04515 K02183 K02183 K04515 K02183 K02183 K02183	CAMK2 CALM CALM CAMK2 CALM CALM CALM	http://www.genome.jp/kegg-bin/show_pathway?ko04740/K04515%09red/K02183%09red
150	Steroid hormone biosynthesis	KEGG PATHWAY	ko00140	2	52	0.798377	0.999995	Cluster-17909.29992|Cluster-17909.29991	K12343 K12344	SRD5A1 SRD5A2	http://www.genome.jp/kegg-bin/show_pathway?ko00140/K12344%09red/K12343%09red
151	Insulin secretion	KEGG PATHWAY	ko04911	7	159	0.801361	0.999995	Cluster-17909.77475|Cluster-17909.77474|Cluster-17909.18480|Cluster-17909.31437|Cluster-17909.69276|Cluster-17909.23568|Cluster-17909.54756	K09048 K09048 K04515 K04515 K18211 K05858 K09048	CREB3 CREB3 CAMK2 CAMK2 SNAP25 PLCB CREB3	http://www.genome.jp/kegg-bin/show_pathway?ko04911/K04515%09red/K18211%09red/K09048%09red/K05858%09red
152	Ubiquinone and other terpenoid-quinone biosynthesis	KEGG PATHWAY	ko00130	1	28	0.801565	0.999995	Cluster-17909.127966	K10106	GGCX	http://www.genome.jp/kegg-bin/show_pathway?ko00130/K10106%09red
153	Synthesis and degradation of ketone bodies	KEGG PATHWAY	ko00072	1	28	0.801565	0.999995	Cluster-17909.124119	K00019	E1.1.1.30, bdh	http://www.genome.jp/kegg-bin/show_pathway?ko00072/K00019%09red
154	Leishmaniasis	KEGG PATHWAY	ko05140	9	200	0.804256	0.999995	Cluster-17909.79362|Cluster-17909.19959|Cluster-17909.80803|Cluster-17909.76687|Cluster-17909.64948|Cluster-17909.16594|Cluster-17909.72866|Cluster-17909.76792|Cluster-17909.15961	K04448 K04734 K05719 K04448 K04734 K04734 K04448 K02580 K04734	JUN NFKBIA ITGB1 JUN NFKBIA NFKBIA JUN NFKB1 NFKBIA	http://www.genome.jp/kegg-bin/show_pathway?ko05140/K02580%09red/K04448%09red/K05719%09red/K04734%09red
155	Ascorbate and aldarate metabolism	KEGG PATHWAY	ko00053	1	29	0.812331	0.999995	Cluster-17909.81128	K00128	E1.2.1.3	http://www.genome.jp/kegg-bin/show_pathway?ko00053/K00128%09red
156	Ovarian steroidogenesis	KEGG PATHWAY	ko04913	3	77	0.815538	0.999995	Cluster-17909.110710|Cluster-17909.110715|Cluster-17909.102608	K04527 K04527 K16342	INSR INSR PLA2G4, CPLA2	http://www.genome.jp/kegg-bin/show_pathway?ko04913/K16342%09red/K04527%09red
157	Cholinergic synapse	KEGG PATHWAY	ko04725	11	243	0.816811	0.999995	Cluster-17909.77475|Cluster-17909.77474|Cluster-17909.97974|Cluster-17909.18480|Cluster-17909.93442|Cluster-17909.31437|Cluster-17909.84962|Cluster-17909.64395|Cluster-17909.23568|Cluster-17909.2822|Cluster-17909.54756	K09048 K09048 K04809 K04515 K00922 K04515 K05703 K04543 K05858 K04805 K09048	CREB3 CREB3 CHRNA7 CAMK2 PIK3C CAMK2 FYN GNG7 PLCB CHRNA3 CREB3	http://www.genome.jp/kegg-bin/show_pathway?ko04725/K04515%09red/K09048%09red/K05703%09red/K04543%09red/K00922%09red/K04805%09red/K04809%09red/K05858%09red
158	D-Glutamine and D-glutamate metabolism	KEGG PATHWAY	ko00471	1	30	0.822513	0.999995	Cluster-17909.111238	K01425	glsA, GLS	http://www.genome.jp/kegg-bin/show_pathway?ko00471/K01425%09red
159	Systemic lupus erythematosus	KEGG PATHWAY	ko05322	5	122	0.82439	0.999995	Cluster-17909.102352|Cluster-17909.76771|Cluster-17909.30083|Cluster-17909.80697|Cluster-17909.104022	K11089 K11253 K11089 K11253 K11088	TROVE2, SSA2 H3 TROVE2, SSA2 H3 SNRPD3, SMD3	http://www.genome.jp/kegg-bin/show_pathway?ko05322/K11089%09red/K11088%09red/K11253%09red
160	Glycosphingolipid biosynthesis - lacto and neolacto series	KEGG PATHWAY	ko00601	2	56	0.829673	0.999995	Cluster-17909.107654|Cluster-17909.100790	K07968 K07968	B4GALT3 B4GALT3	http://www.genome.jp/kegg-bin/show_pathway?ko00601/K07968%09red
161	Phototransduction	KEGG PATHWAY	ko04744	6	145	0.833288	0.999995	Cluster-17909.80474|Cluster-17909.78669|Cluster-17909.92112|Cluster-17909.75805|Cluster-17909.90136|Cluster-17909.96181	K02183 K02183 K02183 K02183 K04439 K02183	CALM CALM CALM CALM ARRB CALM	http://www.genome.jp/kegg-bin/show_pathway?ko04744/K04439%09red/K02183%09red
162	Complement and coagulation cascades	KEGG PATHWAY	ko04610	3	81	0.840419	0.999995	Cluster-17909.75365|Cluster-17909.54365|Cluster-34342.0	K03910 K01315 K04007	A2M PLG CD46, MCP	http://www.genome.jp/kegg-bin/show_pathway?ko04610/K03910%09red/K01315%09red/K04007%09red
163	Glycosphingolipid biosynthesis - ganglio series	KEGG PATHWAY	ko00604	1	32	0.84125	0.999995	Cluster-17909.79283	K12373	HEXA_B	http://www.genome.jp/kegg-bin/show_pathway?ko00604/K12373%09red
164	Biosynthesis of amino acids	KEGG PATHWAY	ko01230	11	251	0.84552	0.999995	Cluster-17909.71448|Cluster-17909.14898|Cluster-17909.14897|Cluster-17909.6968|Cluster-17909.78447|Cluster-17909.72097|Cluster-17909.24123|Cluster-17909.35888|Cluster-17909.15304|Cluster-17909.84184|Cluster-17909.123648	K01623 K00548 K00548 K00058 K01915 K01697 K00030 K00548 K00134 K00600 K01476	ALDO metH, MTR metH, MTR serA, PHGDH glnA, GLUL E4.2.1.22, CBS IDH3 metH, MTR GAPDH, gapA glyA, SHMT E3.5.3.1, rocF, arg	http://www.genome.jp/kegg-bin/show_pathway?ko01230/K00134%09red/K00058%09red/K01697%09red/K00600%09red/K01476%09red/K01623%09red/K00030%09red/K01915%09red/K00548%09red
165	Amyotrophic lateral sclerosis (ALS)	KEGG PATHWAY	ko05014	5	127	0.848674	0.999995	Cluster-17909.25249|Cluster-17909.81101|Cluster-17909.111245|Cluster-1827.3|Cluster-17909.47150	K04392 K04570 K05613 K04565 K04433	RAC1 BCL2L1, bcl-xL SLC1A2, EAAT2 SOD1 MAP2K6, MKK6	http://www.genome.jp/kegg-bin/show_pathway?ko05014/K04565%09red/K05613%09red/K04570%09red/K04433%09red/K04392%09red
166	Melanogenesis	KEGG PATHWAY	ko04916	14	314	0.854066	0.999995	Cluster-17909.77475|Cluster-17909.132260|Cluster-17909.80474|Cluster-17909.78669|Cluster-17909.96181|Cluster-17909.18480|Cluster-17909.31437|Cluster-17909.99857|Cluster-17909.75805|Cluster-17909.77474|Cluster-17909.92112|Cluster-17909.122720|Cluster-17909.23568|Cluster-17909.54756	K09048 K00444 K02183 K02183 K02183 K04515 K04515 K02842 K02183 K09048 K02183 K00182 K05858 K09048	CREB3 WNT5 CALM CALM CALM CAMK2 CAMK2 FZD9_10 CALM CREB3 CALM WNT2 PLCB CREB3	http://www.genome.jp/kegg-bin/show_pathway?ko04916/K04515%09red/K02183%09red/K00444%09red/K09048%09red/K00182%09red/K02842%09red/K05858%09red
167	mTOR signaling pathway	KEGG PATHWAY	ko04150	6	150	0.854986	0.999995	Cluster-17909.93442|Cluster-17909.99473|Cluster-17909.95253|Cluster-17909.39190|Cluster-17909.39191|Cluster-17909.104736	K00922 K08272 K04688 K04688 K04688 K08269	PIK3C CAB39, MO25 RPS6KB RPS6KB RPS6KB ULK1_2_3, ATG1	http://www.genome.jp/kegg-bin/show_pathway?ko04150/K00922%09red/K08269%09red/K04688%09red/K08272%09red
168	Non-small cell lung cancer	KEGG PATHWAY	ko05223	6	151	0.859035	0.999995	Cluster-17909.93442|Cluster-17909.87947|Cluster-17909.45849|Cluster-17909.112913|Cluster-17909.38155|Cluster-17909.45852	K00922 K04364 K09408 K08528 K09408 K09408	PIK3C GRB2 FOXO3 NR1B2, RARB FOXO3 FOXO3	http://www.genome.jp/kegg-bin/show_pathway?ko05223/K08528%09red/K00922%09red/K09408%09red/K04364%09red
169	Pancreatic secretion	KEGG PATHWAY	ko04972	10	235	0.859921	0.999995	Cluster-17909.63440|Cluster-17909.71466|Cluster-17909.125663|Cluster-17909.2011|Cluster-17909.82285|Cluster-17909.25249|Cluster-17909.87091|Cluster-17909.2009|Cluster-17909.67149|Cluster-17909.23568	K14074 K14073 K10951 K10951 K05853 K04392 K14073 K10951 K05850 K05858	PNLIPRP1, PLRP1 PNLIP, PL SLC12A2, NKCC1 SLC12A2, NKCC1 ATP2A RAC1 PNLIP, PL SLC12A2, NKCC1 ATP2B PLCB	http://www.genome.jp/kegg-bin/show_pathway?ko04972/K10951%09red/K05853%09red/K04392%09red/K05850%09red/K14074%09red/K14073%09red/K05858%09red
170	Pyruvate metabolism	KEGG PATHWAY	ko00620	5	130	0.86186	0.999995	Cluster-17909.96111|Cluster-17909.97583|Cluster-17909.94734|Cluster-17909.81128|Cluster-17909.100440	K01596 K01596 K01596 K00128 K00029	E4.1.1.32, pckA, PEPCK E4.1.1.32, pckA, PEPCK E4.1.1.32, pckA, PEPCK E1.2.1.3 E1.1.1.40, maeB	http://www.genome.jp/kegg-bin/show_pathway?ko00620/K01596%09red/K00128%09red/K00029%09red
171	Oocyte meiosis	KEGG PATHWAY	ko04114	14	317	0.862568	0.999995	Cluster-17909.39985|Cluster-17909.31437|Cluster-17909.78669|Cluster-17909.74180|Cluster-17909.18480|Cluster-17909.47137|Cluster-17909.95005|Cluster-17909.30753|Cluster-17909.75805|Cluster-17909.107855|Cluster-17909.117787|Cluster-17909.92112|Cluster-17909.96181|Cluster-17909.80474	K06269 K04515 K02183 K06269 K04515 K03347 K03348 K11584 K02183 K03362 K02087 K02183 K02183 K02183	PPP1C CAMK2 CALM PPP1C CAMK2 CUL1, CDC53 APC1 PPP2R5 CALM FBXW1_11, BTRC, beta-TRCP CDK1, CDC2 CALM CALM CALM	http://www.genome.jp/kegg-bin/show_pathway?ko04114/K04515%09red/K11584%09red/K02087%09red/K03347%09red/K03348%09red/K03362%09red/K06269%09red/K02183%09red
172	MAPK signaling pathway - fly	KEGG PATHWAY	ko04013	2	61	0.862596	0.999995	Cluster-17909.120803|Cluster-17909.87947	K07293 K04364	PTPN11 GRB2	http://www.genome.jp/kegg-bin/show_pathway?ko04013/K07293%09red/K04364%09red
173	Cytokine-cytokine receptor interaction	KEGG PATHWAY	ko04060	6	152	0.86299	0.999995	Cluster-17909.108138|Cluster-17909.18658|Cluster-17909.56481|Cluster-17909.108137|Cluster-17909.17060|Cluster-17909.15440	K05148 K13578 K13596 K05148 K05148 K05148	TNFRSF11B, OPG BMPR1B, ALK6 ACVR2B TNFRSF11B, OPG TNFRSF11B, OPG TNFRSF11B, OPG	http://www.genome.jp/kegg-bin/show_pathway?ko04060/K05148%09red/K13578%09red/K13596%09red
174	Alcoholism	KEGG PATHWAY	ko05034	16	358	0.865299	0.999995	Cluster-17909.39985|Cluster-17909.77475|Cluster-17909.77474|Cluster-17909.78669|Cluster-17909.74180|Cluster-17909.96181|Cluster-17909.80697|Cluster-17909.64395|Cluster-17909.87947|Cluster-17909.75805|Cluster-17909.76771|Cluster-17909.92112|Cluster-17909.47845|Cluster-17909.54756|Cluster-17909.88239|Cluster-17909.80474	K06269 K09048 K09048 K02183 K06269 K02183 K11253 K04543 K04364 K02183 K11253 K02183 K05036 K09048 K11406 K02183	PPP1C CREB3 CREB3 CALM PPP1C CALM H3 GNG7 GRB2 CALM H3 CALM SLC6A3 CREB3 HDAC4_5 CALM	http://www.genome.jp/kegg-bin/show_pathway?ko05034/K09048%09red/K11253%09red/K04543%09red/K05036%09red/K11406%09red/K06269%09red/K04364%09red/K02183%09red
175	Lysosome	KEGG PATHWAY	ko04142	24	518	0.871112	0.999995	Cluster-17909.15840|Cluster-17909.123015|Cluster-17909.114098|Cluster-17909.79283|Cluster-17909.91509|Cluster-17909.70985|Cluster-17909.83485|Cluster-17909.91499|Cluster-17909.97150|Cluster-17909.63979|Cluster-17909.68739|Cluster-17909.62969|Cluster-17909.128826|Cluster-17909.128827|Cluster-17909.128825|Cluster-17909.55291|Cluster-17909.104370|Cluster-17909.58556|Cluster-17909.66359|Cluster-17909…	K10532 K10532 K01365 K12373 K01189 K01368 K01136 K01189 K08568 K12301 K12301 K01136 K12301 K12301 K12301 K01074 K01365 K06129 K01136 K12350 K12301 K06129 K01205 K06129	HGSNAT HGSNAT CTSL HEXA_B GLA CTSS IDS GLA CTSZ SLC17A5 SLC17A5 IDS SLC17A5 SLC17A5 SLC17A5 PPT CTSL LYPLA3 IDS SMPD1, ASM SLC17A5 LYPLA3 NAGLU LYPLA3	http://www.genome.jp/kegg-bin/show_pathway?ko04142/K08568%09red/K01368%09red/K06129%09red/K12350%09red/K12373%09red/K01074%09red/K10532%09red/K01189%09red/K01136%09red/K01365%09red/K01205%09red/K12301%09red
176	Glycosylphosphatidylinositol(GPI)-anchor biosynthesis	KEGG PATHWAY	ko00563	2	63	0.87405	0.999995	Cluster-17909.50202|Cluster-17909.107896	K03859 K03861	PIGC, GPI2 PIGP, GPI19, DSCR5	http://www.genome.jp/kegg-bin/show_pathway?ko00563/K03859%09red/K03861%09red
177	Signaling pathways regulating pluripotency of stem cells	KEGG PATHWAY	ko04550	10	240	0.875364	0.999995	Cluster-17909.114882|Cluster-17909.93442|Cluster-17909.132260|Cluster-17909.18658|Cluster-17909.56481|Cluster-17909.99857|Cluster-17909.87947|Cluster-17909.86617|Cluster-17909.51081|Cluster-17909.122720	K04501 K00922 K00444 K13578 K13596 K02842 K04364 K04676 K11305 K00182	SMAD4 PIK3C WNT5 BMPR1B, ALK6 ACVR2B FZD9_10 GRB2 SMAD1 MYST3, KAT6A WNT2	http://www.genome.jp/kegg-bin/show_pathway?ko04550/K00444%09red/K00182%09red/K04501%09red/K04676%09red/K13578%09red/K00922%09red/K11305%09red/K13596%09red/K02842%09red/K04364%09red
178	Type II diabetes mellitus	KEGG PATHWAY	ko04930	4	111	0.87595	0.999995	Cluster-17909.93442|Cluster-17909.110710|Cluster-17909.124817|Cluster-17909.110715	K00922 K04527 K04440 K04527	PIK3C INSR JNK INSR	http://www.genome.jp/kegg-bin/show_pathway?ko04930/K00922%09red/K04440%09red/K04527%09red
179	Fc epsilon RI signaling pathway	KEGG PATHWAY	ko04664	9	220	0.877888	0.999995	Cluster-17909.93442|Cluster-17909.120157|Cluster-17909.82196|Cluster-17909.124817|Cluster-17909.87947|Cluster-17909.25249|Cluster-17909.47150|Cluster-17909.84962|Cluster-17909.102608	K00922 K04430 K04431 K04440 K04364 K04392 K04433 K05703 K16342	PIK3C MAP2K4, MKK4 MAP2K7, MKK7 JNK GRB2 RAC1 MAP2K6, MKK6 FYN PLA2G4, CPLA2	http://www.genome.jp/kegg-bin/show_pathway?ko04664/K04433%09red/K04430%09red/K04431%09red/K05703%09red/K16342%09red/K00922%09red/K04440%09red/K04392%09red/K04364%09red
180	Sulfur metabolism	KEGG PATHWAY	ko00920	1	37	0.879892	0.999995	Cluster-17909.42537	K00380	cysJ	http://www.genome.jp/kegg-bin/show_pathway?ko00920/K00380%09red
181	Acute myeloid leukemia	KEGG PATHWAY	ko05221	7	179	0.882442	0.999995	Cluster-17909.93442|Cluster-17909.111671|Cluster-17909.87947|Cluster-17909.95253|Cluster-17909.39190|Cluster-17909.39191|Cluster-17909.76792	K00922 K08367 K04364 K04688 K04688 K04688 K02580	PIK3C RUNX1, AML1 GRB2 RPS6KB RPS6KB RPS6KB NFKB1	http://www.genome.jp/kegg-bin/show_pathway?ko05221/K02580%09red/K08367%09red/K00922%09red/K04688%09red/K04364%09red
182	Cyanoamino acid metabolism	KEGG PATHWAY	ko00460	1	39	0.892573	0.999995	Cluster-17909.84184	K00600	glyA, SHMT	http://www.genome.jp/kegg-bin/show_pathway?ko00460/K00600%09red
183	Amino sugar and nucleotide sugar metabolism	KEGG PATHWAY	ko00520	8	204	0.893101	0.999995	Cluster-17909.104806|Cluster-17909.104805|Cluster-17909.104808|Cluster-17909.133742|Cluster-17909.79283|Cluster-17909.67427|Cluster-17909.86714|Cluster-17909.80083	K01183 K01183 K01183 K02564 K12373 K00621 K00820 K00698	E3.2.1.14 E3.2.1.14 E3.2.1.14 nagB, GNPDA HEXA_B GNPNAT1, GNA1 glmS, GFPT CHS1	http://www.genome.jp/kegg-bin/show_pathway?ko00520/K01183%09red/K12373%09red/K02564%09red/K00698%09red/K00820%09red/K00621%09red
184	Regulation of autophagy	KEGG PATHWAY	ko04140	2	67	0.894357	0.999995	Cluster-17909.104736|Cluster-17909.28882	K08269 K08342	ULK1_2_3, ATG1 ATG4	http://www.genome.jp/kegg-bin/show_pathway?ko04140/K08269%09red/K08342%09red
185	Glyoxylate and dicarboxylate metabolism	KEGG PATHWAY	ko00630	3	93	0.898365	0.999995	Cluster-17909.78447|Cluster-17909.84184|Cluster-17909.129399	K01915 K00600 K01965	glnA, GLUL glyA, SHMT PCCA, pccA	http://www.genome.jp/kegg-bin/show_pathway?ko00630/K00600%09red/K01965%09red/K01915%09red
186	Two-component system	KEGG PATHWAY	ko02020	1	40	0.898402	0.999995	Cluster-17909.78447	K01915	glnA, GLUL	http://www.genome.jp/kegg-bin/show_pathway?ko02020/K01915%09red
187	Cysteine and methionine metabolism	KEGG PATHWAY	ko00270	5	141	0.902217	0.999995	Cluster-17909.35888|Cluster-17909.14897|Cluster-17909.55822|Cluster-17909.72097|Cluster-17909.14898	K00548 K00548 K00797 K01697 K00548	metH, MTR metH, MTR speE, SRM E4.2.1.22, CBS metH, MTR	http://www.genome.jp/kegg-bin/show_pathway?ko00270/K00797%09red/K01697%09red/K00548%09red
188	Leukocyte transendothelial migration	KEGG PATHWAY	ko04670	14	334	0.903631	0.999995	Cluster-17909.123286|Cluster-17909.78892|Cluster-17909.72398|Cluster-17909.72393|Cluster-17909.72395|Cluster-17909.72968|Cluster-17909.72397|Cluster-17909.80803|Cluster-17909.25249|Cluster-17909.120803|Cluster-17909.91954|Cluster-17909.79845|Cluster-17909.93442|Cluster-17909.72394	K04393 K05692 K04393 K04393 K04393 K04393 K04393 K05719 K04392 K07293 K05760 K05692 K00922 K04393	CDC42 ACTB_G1 CDC42 CDC42 CDC42 CDC42 CDC42 ITGB1 RAC1 PTPN11 PXN ACTB_G1 PIK3C CDC42	http://www.genome.jp/kegg-bin/show_pathway?ko04670/K05719%09red/K05692%09red/K00922%09red/K04393%09red/K04392%09red/K07293%09red/K05760%09red
189	Carbohydrate digestion and absorption	KEGG PATHWAY	ko04973	3	96	0.90952	0.999995	Cluster-17909.133978|Cluster-17909.84934|Cluster-17909.93442	K01176 K08143 K00922	E3.2.1.1, amyA, malS SLC2A5, GLUT5 PIK3C	http://www.genome.jp/kegg-bin/show_pathway?ko04973/K08143%09red/K00922%09red/K01176%09red
190	Alanine, aspartate and glutamate metabolism	KEGG PATHWAY	ko00250	4	121	0.912262	0.999995	Cluster-17909.120048|Cluster-17909.111238|Cluster-17909.78447|Cluster-17909.86714	K00272 K01425 K01915 K00820	DDO glsA, GLS glnA, GLUL glmS, GFPT	http://www.genome.jp/kegg-bin/show_pathway?ko00250/K01425%09red/K00820%09red/K00272%09red/K01915%09red
191	cAMP signaling pathway	KEGG PATHWAY	ko04024	26	581	0.913097	0.999995	Cluster-17909.39985|Cluster-17909.79362|Cluster-17909.19959|Cluster-17909.78669|Cluster-17909.119736|Cluster-17909.93442|Cluster-17909.76687|Cluster-17909.72866|Cluster-17909.64948|Cluster-17909.74180|Cluster-17909.124817|Cluster-17909.92112|Cluster-17909.16594|Cluster-17909.15961|Cluster-17909.54756|Cluster-17909.77475|Cluster-17909.77474|Cluster-17909.34255|Cluster-17909.75805|Cluster-17909.252…	K06269 K04448 K04734 K02183 K04409 K00922 K04448 K04448 K04734 K06269 K04440 K02183 K04734 K04734 K09048 K09048 K09048 K04409 K02183 K04392 K02580 K04515 K05850 K02183 K04515 K02183	PPP1C JUN NFKBIA CALM PAK1 PIK3C JUN JUN NFKBIA PPP1C JNK CALM NFKBIA NFKBIA CREB3 CREB3 CREB3 PAK1 CALM RAC1 NFKB1 CAMK2 ATP2B CALM CAMK2 CALM	http://www.genome.jp/kegg-bin/show_pathway?ko04024/K04515%09red/K09048%09red/K04409%09red/K04734%09red/K00922%09red/K04440%09red/K04392%09red/K05850%09red/K02580%09red/K04448%09red/K06269%09red/K02183%09red
192	Nicotine addiction	KEGG PATHWAY	ko05033	1	43	0.914061	0.999995	Cluster-17909.97974	K04809	CHRNA7	http://www.genome.jp/kegg-bin/show_pathway?ko05033/K04809%09red
193	p53 signaling pathway	KEGG PATHWAY	ko04115	5	145	0.914116	0.999995	Cluster-17909.102943|Cluster-17909.40183|Cluster-17909.65280|Cluster-17909.79236|Cluster-17909.117787	K04402 K05868 K10141 K10130 K02087	GADD45 CCNB SESN LRDD, PIDD CDK1, CDC2	http://www.genome.jp/kegg-bin/show_pathway?ko04115/K02087%09red/K10141%09red/K04402%09red/K10130%09red/K05868%09red
194	Mucin type O-Glycan biosynthesis	KEGG PATHWAY	ko00512	2	72	0.915455	0.999995	Cluster-17909.46646|Cluster-17909.46648	K00710 K00710	GALNT GALNT	http://www.genome.jp/kegg-bin/show_pathway?ko00512/K00710%09red
195	Colorectal cancer	KEGG PATHWAY	ko05210	7	191	0.916258	0.999995	Cluster-17909.114882|Cluster-17909.93442|Cluster-17909.79362|Cluster-17909.124817|Cluster-17909.76687|Cluster-17909.25249|Cluster-17909.72866	K04501 K00922 K04448 K04440 K04448 K04392 K04448	SMAD4 PIK3C JUN JNK JUN RAC1 JUN	http://www.genome.jp/kegg-bin/show_pathway?ko05210/K04440%09red/K00922%09red/K04448%09red/K04392%09red/K04501%09red
196	RNA polymerase	KEGG PATHWAY	ko03020	2	73	0.91917	0.999995	Cluster-17909.55521|Cluster-17909.101969	K03015 K03015	RPB7, POLR2G RPB7, POLR2G	http://www.genome.jp/kegg-bin/show_pathway?ko03020/K03015%09red
197	Tuberculosis	KEGG PATHWAY	ko05152	22	508	0.923141	0.999995	Cluster-17909.78669|Cluster-17909.91463|Cluster-17909.91544|Cluster-17909.65827|Cluster-17909.80723|Cluster-17909.70985|Cluster-17909.124817|Cluster-17909.92112|Cluster-17909.96181|Cluster-17909.71934|Cluster-17909.31437|Cluster-17909.75805|Cluster-17909.103405|Cluster-17909.76792|Cluster-17909.64890|Cluster-17909.121733|Cluster-17909.80474|Cluster-17909.18480|Cluster-17909.68164|Cluster-17909.75…	K02183 K10049 K04043 K10049 K10049 K01368 K04440 K02183 K02183 K04077 K04515 K02183 K04043 K02580 K10049 K10169 K02183 K04515 K10049 K10059 K04043 K10059	CALM CEBPG dnaK CEBPG CEBPG CTSS JNK CALM CALM groEL, HSPD1 CAMK2 CALM dnaK NFKB1 CEBPG TLR6 CALM CAMK2 CEBPG CLEC4E dnaK CLEC4E	http://www.genome.jp/kegg-bin/show_pathway?ko05152/K04515%09red/K10169%09red/K04043%09red/K01368%09red/K04440%09red/K10059%09red/K10049%09red/K02580%09red/K04077%09red/K02183%09red
198	Salivary secretion	KEGG PATHWAY	ko04970	11	282	0.924939	0.999995	Cluster-17909.54366|Cluster-17909.2009|Cluster-17909.80474|Cluster-17909.78669|Cluster-17909.125663|Cluster-17909.2011|Cluster-17909.75805|Cluster-17909.92112|Cluster-17909.67149|Cluster-17909.23568|Cluster-17909.96181	K13912 K10951 K02183 K02183 K10951 K10951 K02183 K02183 K05850 K05858 K02183	DMBT1 SLC12A2, NKCC1 CALM CALM SLC12A2, NKCC1 SLC12A2, NKCC1 CALM CALM ATP2B PLCB CALM	http://www.genome.jp/kegg-bin/show_pathway?ko04970/K05850%09red/K05858%09red/K10951%09red/K13912%09red/K02183%09red
199	Gap junction	KEGG PATHWAY	ko04540	9	239	0.925167	0.999995	Cluster-17909.81582|Cluster-17909.87947|Cluster-17909.57346|Cluster-17909.56364|Cluster-17909.59812|Cluster-17909.117787|Cluster-17909.106674|Cluster-17909.23568|Cluster-17909.59808	K08959 K04364 K08959 K07375 K08959 K02087 K07375 K05858 K08959	CSNK1D GRB2 CSNK1D TUBB CSNK1D CDK1, CDC2 TUBB PLCB CSNK1D	http://www.genome.jp/kegg-bin/show_pathway?ko04540/K08959%09red/K02087%09red/K07375%09red/K04364%09red/K05858%09red
200	Long-term depression	KEGG PATHWAY	ko04730	4	127	0.929194	0.999995	Cluster-17909.29419|Cluster-17909.23568|Cluster-17909.102608|Cluster-17909.29420	K04639 K05858 K16342 K04346	GNA13 PLCB PLA2G4, CPLA2 GNA12	http://www.genome.jp/kegg-bin/show_pathway?ko04730/K04639%09red/K04346%09red/K05858%09red/K16342%09red
201	Endometrial cancer	KEGG PATHWAY	ko05213	5	151	0.929574	0.999995	Cluster-17909.38155|Cluster-17909.93442|Cluster-17909.45849|Cluster-17909.45852|Cluster-17909.87947	K09408 K00922 K09408 K09408 K04364	FOXO3 PIK3C FOXO3 FOXO3 GRB2	http://www.genome.jp/kegg-bin/show_pathway?ko05213/K00922%09red/K09408%09red/K04364%09red
202	RNA transport	KEGG PATHWAY	ko03013	19	454	0.932881	0.999995	Cluster-17909.98294|Cluster-17909.82280|Cluster-17909.56880|Cluster-17909.87500|Cluster-17909.63850|Cluster-17909.76005|Cluster-17909.63327|Cluster-17909.105594|Cluster-17909.69603|Cluster-17909.105593|Cluster-17909.73246|Cluster-17909.80251|Cluster-17909.83591|Cluster-17909.98749|Cluster-17909.92167|Cluster-17909.84070|Cluster-17909.76587|Cluster-17909.109769|Cluster-17909.56885	K03248 K14297 K14284 K03262 K03260 K03257 K15516 K03257 K14306 K03257 K14297 K07936 K03260 K03237 K03237 K03113 K12812 K03262 K14284	EIF3G NUP98, ADAR2, NUP116 NXF, TAP, MEX67 EIF5 EIF4G EIF4A FMR EIF4A NUP62, NSP1 EIF4A NUP98, ADAR2, NUP116 RAN EIF4G EIF2S1 EIF2S1 EIF1, SUI1 UAP56, BAT1, SUB2 EIF5 NXF, TAP, MEX67	http://www.genome.jp/kegg-bin/show_pathway?ko03013/K14284%09red/K15516%09red/K03257%09red/K03248%09red/K03113%09red/K07936%09red/K12812%09red/K03260%09red/K14306%09red/K14297%09red/K03262%09red/K03237%09red
203	cGMP-PKG signaling pathway	KEGG PATHWAY	ko04022	20	476	0.934898	0.999995	Cluster-17909.39985|Cluster-17909.54756|Cluster-17909.77475|Cluster-17909.67149|Cluster-17909.32988|Cluster-17909.78669|Cluster-17909.74180|Cluster-17909.82285|Cluster-17909.96181|Cluster-17909.77474|Cluster-17909.29419|Cluster-17909.93442|Cluster-17909.75805|Cluster-17909.110710|Cluster-17909.110715|Cluster-17909.92112|Cluster-17909.128643|Cluster-17909.29420|Cluster-17909.23568|Cluster-17909.80…	K06269 K09048 K09048 K05850 K04454 K02183 K06269 K05853 K02183 K09048 K04639 K00922 K02183 K04527 K04527 K02183 K18283 K04346 K05858 K02183	PPP1C CREB3 CREB3 ATP2B MEF2C CALM PPP1C ATP2A CALM CREB3 GNA13 PIK3C CALM INSR INSR CALM PDE2A GNA12 PLCB CALM	http://www.genome.jp/kegg-bin/show_pathway?ko04022/K04346%09red/K09048%09red/K04527%09red/K18283%09red/K04454%09red/K04639%09red/K00922%09red/K05853%09red/K05850%09red/K02183%09red/K06269%09red/K05858%09red
204	Glycolysis / Gluconeogenesis	KEGG PATHWAY	ko00010	7	200	0.935767	0.999995	Cluster-17909.96111|Cluster-17909.76449|Cluster-17909.94734|Cluster-17909.71448|Cluster-17909.97583|Cluster-17909.81128|Cluster-17909.15304	K01596 K00121 K01596 K01623 K01596 K00128 K00134	E4.1.1.32, pckA, PEPCK frmA, ADH5, adhC E4.1.1.32, pckA, PEPCK ALDO E4.1.1.32, pckA, PEPCK E1.2.1.3 GAPDH, gapA	http://www.genome.jp/kegg-bin/show_pathway?ko00010/K01596%09red/K00128%09red/K01623%09red/K00134%09red/K00121%09red
205	Viral myocarditis	KEGG PATHWAY	ko05416	8	223	0.936704	0.999995	Cluster-17909.78892|Cluster-17909.63850|Cluster-17909.123215|Cluster-17909.72986|Cluster-17909.25249|Cluster-17909.83591|Cluster-17909.84962|Cluster-17909.79845	K05692 K03260 K06619 K17751 K04392 K03260 K05703 K05692	ACTB_G1 EIF4G ABL1 MYH6_7 RAC1 EIF4G FYN ACTB_G1	http://www.genome.jp/kegg-bin/show_pathway?ko05416/K05703%09red/K05692%09red/K17751%09red/K06619%09red/K04392%09red/K03260%09red
206	Steroid biosynthesis	KEGG PATHWAY	ko00100	1	49	0.938511	0.999995	Cluster-17909.18345	K00637	E2.3.1.26, SOAT	http://www.genome.jp/kegg-bin/show_pathway?ko00100/K00637%09red
207	Regulation of actin cytoskeleton	KEGG PATHWAY	ko04810	26	601	0.93885	0.999995	Cluster-17909.39985|Cluster-17909.72398|Cluster-17909.119736|Cluster-17909.55844|Cluster-17909.93442|Cluster-17909.38138|Cluster-17909.72968|Cluster-17909.80803|Cluster-17909.79845|Cluster-17909.29420|Cluster-17909.74180|Cluster-17909.29419|Cluster-17909.89320|Cluster-17909.123286|Cluster-17909.78892|Cluster-17909.72393|Cluster-17909.72395|Cluster-17909.72394|Cluster-17909.72397|Cluster-17909.342…	K06269 K04393 K04409 K00920 K00922 K05741 K04393 K05719 K05692 K04346 K06269 K04639 K05743 K04393 K05692 K04393 K04393 K04393 K04393 K04409 K04392 K05766 K05766 K05768 K07831 K05760	PPP1C CDC42 PAK1 PIP4K2 PIK3C DIAPH2 CDC42 ITGB1 ACTB_G1 GNA12 PPP1C GNA13 LIMK1 CDC42 ACTB_G1 CDC42 CDC42 CDC42 CDC42 PAK1 RAC1 SSH SSH GSN MRAS PXN	http://www.genome.jp/kegg-bin/show_pathway?ko04810/K05741%09red/K04346%09red/K05743%09red/K05719%09red/K04409%09red/K05692%09red/K00920%09red/K04639%09red/K00922%09red/K04393%09red/K04392%09red/K07831%09red/K05766%09red/K06269%09red/K05760%09red/K05768%09red
208	Basal transcription factors	KEGG PATHWAY	ko03022	2	80	0.941169	0.999995	Cluster-17909.58440|Cluster-17909.53970	K03120 K14650	TBP, tbp TAF3	http://www.genome.jp/kegg-bin/show_pathway?ko03022/K03120%09red/K14650%09red
209	Starch and sucrose metabolism	KEGG PATHWAY	ko00500	3	107	0.941528	0.999995	Cluster-17909.133978|Cluster-17909.76338|Cluster-17909.113584	K01176 K00688 K00700	E3.2.1.1, amyA, malS E2.4.1.1, glgP, PYG glgB	http://www.genome.jp/kegg-bin/show_pathway?ko00500/K00700%09red/K00688%09red/K01176%09red
210	Basal cell carcinoma	KEGG PATHWAY	ko05217	3	107	0.941528	0.999995	Cluster-17909.132260|Cluster-17909.99857|Cluster-17909.122720	K00444 K02842 K00182	WNT5 FZD9_10 WNT2	http://www.genome.jp/kegg-bin/show_pathway?ko05217/K02842%09red/K00444%09red/K00182%09red
211	Terpenoid backbone biosynthesis	KEGG PATHWAY	ko00900	1	51	0.945005	0.999995	Cluster-17909.69432	K05955	FNTA	http://www.genome.jp/kegg-bin/show_pathway?ko00900/K05955%09red
212	2-Oxocarboxylic acid metabolism	KEGG PATHWAY	ko01210	1	52	0.947989	0.999995	Cluster-17909.24123	K00030	IDH3	http://www.genome.jp/kegg-bin/show_pathway?ko01210/K00030%09red
213	Retrograde endocannabinoid signaling	KEGG PATHWAY	ko04723	5	160	0.948125	0.999995	Cluster-17909.112714|Cluster-17909.112717|Cluster-17909.64395|Cluster-17909.23568|Cluster-17909.124817	K13806 K13806 K04543 K05858 K04440	DAGL DAGL GNG7 PLCB JNK	http://www.genome.jp/kegg-bin/show_pathway?ko04723/K13806%09red/K04440%09red/K04543%09red/K05858%09red
214	Base excision repair	KEGG PATHWAY	ko03410	3	110	0.948225	0.999995	Cluster-17909.133746|Cluster-17909.96812|Cluster-17909.48738	K10800 K03648 K03648	SMUG1 UNG, UDG UNG, UDG	http://www.genome.jp/kegg-bin/show_pathway?ko03410/K03648%09red/K10800%09red
215	Nucleotide excision repair	KEGG PATHWAY	ko03420	2	85	0.953257	0.999995	Cluster-5424.1|Cluster-17909.62210	K10570 K10839	ERCC8, CKN1, CSA RAD23, HR23	http://www.genome.jp/kegg-bin/show_pathway?ko03420/K10570%09red/K10839%09red
216	Carbon fixation pathways in prokaryotes	KEGG PATHWAY	ko00720	1	54	0.953482	0.999995	Cluster-17909.129399	K01965	PCCA, pccA	http://www.genome.jp/kegg-bin/show_pathway?ko00720/K01965%09red
217	Chemical carcinogenesis	KEGG PATHWAY	ko05204	3	113	0.954202	0.999995	Cluster-17909.97974|Cluster-17909.76449|Cluster-17909.54188	K04809 K00121 K00799	CHRNA7 frmA, ADH5, adhC GST, gst	http://www.genome.jp/kegg-bin/show_pathway?ko05204/K00121%09red/K04809%09red/K00799%09red
218	Metabolism of xenobiotics by cytochrome P450	KEGG PATHWAY	ko00980	2	86	0.955372	0.999995	Cluster-17909.76449|Cluster-17909.54188	K00121 K00799	frmA, ADH5, adhC GST, gst	http://www.genome.jp/kegg-bin/show_pathway?ko00980/K00121%09red/K00799%09red
219	Tyrosine metabolism	KEGG PATHWAY	ko00350	1	55	0.956007	0.999995	Cluster-17909.76449	K00121	frmA, ADH5, adhC	http://www.genome.jp/kegg-bin/show_pathway?ko00350/K00121%09red
220	Fructose and mannose metabolism	KEGG PATHWAY	ko00051	3	115	0.957821	0.999995	Cluster-17909.56519|Cluster-17909.71448|Cluster-17909.54795	K01103 K01623 K01103	PFKFB3 ALDO PFKFB3	http://www.genome.jp/kegg-bin/show_pathway?ko00051/K01103%09red/K01623%09red
221	Glycine, serine and threonine metabolism	KEGG PATHWAY	ko00260	5	166	0.957902	0.999995	Cluster-17909.6968|Cluster-17909.47460|Cluster-17909.134593|Cluster-17909.72097|Cluster-17909.84184	K00058 K00108 K00108 K01697 K00600	serA, PHGDH betA, CHDH betA, CHDH E4.2.1.22, CBS glyA, SHMT	http://www.genome.jp/kegg-bin/show_pathway?ko00260/K00600%09red/K01697%09red/K00058%09red/K00108%09red
222	N-Glycan biosynthesis	KEGG PATHWAY	ko00510	4	143	0.96087	0.999995	Cluster-17909.74609|Cluster-17909.134955|Cluster-17909.107654|Cluster-17909.100790	K00721 K00744 K07968 K07968	DPM1 MGAT5 B4GALT3 B4GALT3	http://www.genome.jp/kegg-bin/show_pathway?ko00510/K00744%09red/K07968%09red/K00721%09red
223	Drug metabolism - cytochrome P450	KEGG PATHWAY	ko00982	2	89	0.961179	0.999995	Cluster-17909.76449|Cluster-17909.54188	K00121 K00799	frmA, ADH5, adhC GST, gst	http://www.genome.jp/kegg-bin/show_pathway?ko00982/K00121%09red/K00799%09red
224	Long-term potentiation	KEGG PATHWAY	ko04720	10	287	0.963131	0.999995	Cluster-17909.39985|Cluster-17909.31437|Cluster-17909.78669|Cluster-17909.74180|Cluster-17909.18480|Cluster-17909.75805|Cluster-17909.92112|Cluster-17909.96181|Cluster-17909.23568|Cluster-17909.80474	K06269 K04515 K02183 K06269 K04515 K02183 K02183 K02183 K05858 K02183	PPP1C CAMK2 CALM PPP1C CAMK2 CALM CALM CALM PLCB CALM	http://www.genome.jp/kegg-bin/show_pathway?ko04720/K04515%09red/K05858%09red/K06269%09red/K02183%09red
225	Rheumatoid arthritis	KEGG PATHWAY	ko05323	5	171	0.964727	0.999995	Cluster-17909.114098|Cluster-17909.72866|Cluster-17909.76687|Cluster-17909.79362|Cluster-17909.104370	K01365 K04448 K04448 K04448 K01365	CTSL JUN JUN JUN CTSL	http://www.genome.jp/kegg-bin/show_pathway?ko05323/K01365%09red/K04448%09red
226	Other glycan degradation	KEGG PATHWAY	ko00511	1	59	0.964809	0.999995	Cluster-17909.79283	K12373	HEXA_B	http://www.genome.jp/kegg-bin/show_pathway?ko00511/K12373%09red
227	Ribosome	KEGG PATHWAY	ko03010	11	312	0.965637	0.999995	Cluster-17909.15605|Cluster-17909.79474|Cluster-17909.76251|Cluster-17909.80493|Cluster-17909.79325|Cluster-17909.78543|Cluster-17909.80061|Cluster-17909.76566|Cluster-17909.44463|Cluster-17909.75686|Cluster-17909.79780	K02979 K02866 K02895 K02885 K02981 K02883 K02901 K02951 K02907 K02865 K02925	RP-S28e, RPS28 RP-L10e, RPL10 RP-L24, MRPL24, rplX RP-L19e, RPL19 RP-S2e, RPS2 RP-L18e, RPL18 RP-L27e, RPL27 RP-S12e, RPS12 RP-L30, MRPL30, rpmD RP-L10Ae, RPL10A RP-L3e, RPL3	http://www.genome.jp/kegg-bin/show_pathway?ko03010/K02907%09red/K02866%09red/K02951%09red/K02925%09red/K02885%09red/K02895%09red/K02901%09red/K02883%09red/K02979%09red/K02981%09red/K02865%09red
228	Serotonergic synapse	KEGG PATHWAY	ko04726	5	172	0.965964	0.999995	Cluster-7029.1|Cluster-17909.23568|Cluster-1933.2|Cluster-17909.102608|Cluster-17909.64395	K04892 K05858 K00502 K16342 K04543	KCND2 PLCB TPH1_2 PLA2G4, CPLA2 GNG7	http://www.genome.jp/kegg-bin/show_pathway?ko04726/K00502%09red/K16342%09red/K04543%09red/K04892%09red/K05858%09red
229	Histidine metabolism	KEGG PATHWAY	ko00340	1	60	0.966719	0.999995	Cluster-17909.81128	K00128	E1.2.1.3	http://www.genome.jp/kegg-bin/show_pathway?ko00340/K00128%09red
230	African trypanosomiasis	KEGG PATHWAY	ko05143	1	61	0.968525	0.999995	Cluster-17909.23568	K05858	PLCB	http://www.genome.jp/kegg-bin/show_pathway?ko05143/K05858%09red
231	Glioma	KEGG PATHWAY	ko05214	9	271	0.969694	0.999995	Cluster-17909.93442|Cluster-17909.80474|Cluster-17909.78669|Cluster-17909.18480|Cluster-17909.31437|Cluster-17909.87947|Cluster-17909.75805|Cluster-17909.92112|Cluster-17909.96181	K00922 K02183 K02183 K04515 K04515 K04364 K02183 K02183 K02183	PIK3C CALM CALM CAMK2 CAMK2 GRB2 CALM CALM CALM	http://www.genome.jp/kegg-bin/show_pathway?ko05214/K04515%09red/K00922%09red/K04364%09red/K02183%09red
232	Amoebiasis	KEGG PATHWAY	ko05146	7	226	0.971501	0.999995	Cluster-17909.93442|Cluster-17909.79476|Cluster-17909.23568|Cluster-17909.78789|Cluster-17909.76792|Cluster-17909.93732|Cluster-17909.123648	K00922 K06236 K05858 K06236 K02580 K06236 K01476	PIK3C COL1AS PLCB COL1AS NFKB1 COL1AS E3.5.3.1, rocF, arg	http://www.genome.jp/kegg-bin/show_pathway?ko05146/K02580%09red/K00922%09red/K01476%09red/K06236%09red/K05858%09red
233	Propanoate metabolism	KEGG PATHWAY	ko00640	1	63	0.97185	0.999995	Cluster-17909.129399	K01965	PCCA, pccA	http://www.genome.jp/kegg-bin/show_pathway?ko00640/K01965%09red
234	ECM-receptor interaction	KEGG PATHWAY	ko04512	6	204	0.973589	0.999995	Cluster-17909.15142|Cluster-17909.79476|Cluster-17909.78789|Cluster-17909.80803|Cluster-17909.21447|Cluster-17909.93732	K06252 K06236 K06236 K05719 K06252 K06236	TN COL1AS COL1AS ITGB1 TN COL1AS	http://www.genome.jp/kegg-bin/show_pathway?ko04512/K06252%09red/K06236%09red/K05719%09red
235	Primary immunodeficiency	KEGG PATHWAY	ko05340	2	99	0.975738	0.999995	Cluster-17909.96812|Cluster-17909.48738	K03648 K03648	UNG, UDG UNG, UDG	http://www.genome.jp/kegg-bin/show_pathway?ko05340/K03648%09red
236	Protein digestion and absorption	KEGG PATHWAY	ko04974	5	182	0.976304	0.999995	Cluster-17909.21103|Cluster-17909.79476|Cluster-17909.93732|Cluster-17909.78789|Cluster-17909.86302	K12040 K06236 K06236 K06236 K08133	SLC9A3, NHE3 COL1AS COL1AS COL1AS COL14A	http://www.genome.jp/kegg-bin/show_pathway?ko04974/K08133%09red/K06236%09red/K12040%09red
237	Gastric acid secretion	KEGG PATHWAY	ko04971	8	256	0.976579	0.999995	Cluster-17909.31437|Cluster-17909.80474|Cluster-17909.78669|Cluster-17909.18480|Cluster-17909.75805|Cluster-17909.92112|Cluster-17909.23568|Cluster-17909.96181	K04515 K02183 K02183 K04515 K02183 K02183 K05858 K02183	CAMK2 CALM CALM CAMK2 CALM CALM PLCB CALM	http://www.genome.jp/kegg-bin/show_pathway?ko04971/K04515%09red/K05858%09red/K02183%09red
238	Circadian entrainment	KEGG PATHWAY	ko04713	10	304	0.977364	0.999995	Cluster-17909.31437|Cluster-17909.80474|Cluster-17909.78669|Cluster-17909.18480|Cluster-17909.75805|Cluster-17909.92112|Cluster-17909.73521|Cluster-17909.64395|Cluster-17909.23568|Cluster-17909.96181	K04515 K02183 K02183 K04515 K02183 K02183 K04445 K04543 K05858 K02183	CAMK2 CALM CALM CAMK2 CALM CALM MSK1, RPS6KA5 GNG7 PLCB CALM	http://www.genome.jp/kegg-bin/show_pathway?ko04713/K04515%09red/K04543%09red/K05858%09red/K04445%09red/K02183%09red
239	Butanoate metabolism	KEGG PATHWAY	ko00650	1	67	0.977482	0.999995	Cluster-17909.124119	K00019	E1.1.1.30, bdh	http://www.genome.jp/kegg-bin/show_pathway?ko00650/K00019%09red
240	Various types of N-glycan biosynthesis	KEGG PATHWAY	ko00513	3	130	0.977536	0.999995	Cluster-17909.107654|Cluster-17909.38510|Cluster-17909.100790	K07968 K00753 K07968	B4GALT3 E2.4.1.214 B4GALT3	http://www.genome.jp/kegg-bin/show_pathway?ko00513/K00753%09red/K07968%09red
241	Huntington's disease	KEGG PATHWAY	ko05016	18	483	0.977775	0.999995	Cluster-17909.58440|Cluster-17909.77475|Cluster-17909.77474|Cluster-17909.18524|Cluster-17909.83687|Cluster-17909.18529|Cluster-17909.124675|Cluster-1827.3|Cluster-17909.39848|Cluster-17909.55521|Cluster-17909.101969|Cluster-17909.28732|Cluster-17909.77158|Cluster-17909.97948|Cluster-17909.58514|Cluster-17909.23568|Cluster-17909.18530|Cluster-17909.54756	K03120 K09048 K09048 K04684 K10408 K04684 K04559 K04565 K04684 K03015 K03015 K11831 K10408 K10408 K05625 K05858 K04684 K09048	TBP, tbp CREB3 CREB3 SP1 DNAH SP1 HIP1 SOD1 SP1 RPB7, POLR2G RPB7, POLR2G NRF1 DNAH DNAH TGM2 PLCB SP1 CREB3	http://www.genome.jp/kegg-bin/show_pathway?ko05016/K04559%09red/K04684%09red/K09048%09red/K04565%09red/K05625%09red/K03015%09red/K11831%09red/K03120%09red/K10408%09red/K05858%09red
242	Platelet activation	KEGG PATHWAY	ko04611	13	376	0.979538	0.999995	Cluster-17909.39985|Cluster-17909.78892|Cluster-17909.79476|Cluster-17909.74180|Cluster-17909.93732|Cluster-17909.29419|Cluster-17909.78789|Cluster-17909.80803|Cluster-17909.84962|Cluster-17909.79845|Cluster-17909.23568|Cluster-17909.93442|Cluster-17909.102608	K06269 K05692 K06236 K06269 K06236 K04639 K06236 K05719 K05703 K05692 K05858 K00922 K16342	PPP1C ACTB_G1 COL1AS PPP1C COL1AS GNA13 COL1AS ITGB1 FYN ACTB_G1 PLCB PIK3C PLA2G4, CPLA2	http://www.genome.jp/kegg-bin/show_pathway?ko04611/K05719%09red/K16342%09red/K05703%09red/K06236%09red/K05692%09red/K04639%09red/K00922%09red/K06269%09red/K05858%09red
243	Bile secretion	KEGG PATHWAY	ko04976	3	133	0.980244	0.999995	Cluster-17909.106531|Cluster-17909.21103|Cluster-17909.119933	K05684 K12040 K05683	ABCG8 SLC9A3, NHE3 ABCG5	http://www.genome.jp/kegg-bin/show_pathway?ko04976/K05683%09red/K12040%09red/K05684%09red
244	Phosphatidylinositol signaling system	KEGG PATHWAY	ko04070	12	361	0.983476	0.999995	Cluster-17909.93442|Cluster-17909.80474|Cluster-17909.78669|Cluster-17909.55844|Cluster-17909.72724|Cluster-17909.75805|Cluster-17909.92112|Cluster-17909.64024|Cluster-17909.3729|Cluster-17909.23568|Cluster-17909.79796|Cluster-17909.96181	K00922 K02183 K02183 K00920 K00999 K02183 K02183 K00999 K00901 K05858 K15909 K02183	PIK3C CALM CALM PIP4K2 CDIPT CALM CALM CDIPT dgkA, DGK PLCB SHIP2, INPPL1 CALM	http://www.genome.jp/kegg-bin/show_pathway?ko04070/K00999%09red/K15909%09red/K00920%09red/K00922%09red/K00901%09red/K02183%09red/K05858%09red
245	Galactose metabolism	KEGG PATHWAY	ko00052	2	108	0.984206	0.999995	Cluster-17909.91499|Cluster-17909.91509	K01189 K01189	GLA GLA	http://www.genome.jp/kegg-bin/show_pathway?ko00052/K01189%09red
246	Morphine addiction	KEGG PATHWAY	ko05032	3	139	0.984754	0.999995	Cluster-17909.90136|Cluster-17909.128643|Cluster-17909.64395	K04439 K18283 K04543	ARRB PDE2A GNG7	http://www.genome.jp/kegg-bin/show_pathway?ko05032/K04543%09red/K18283%09red/K04439%09red
247	Glutamatergic synapse	KEGG PATHWAY	ko04724	7	245	0.984856	0.999995	Cluster-17909.122837|Cluster-17909.78447|Cluster-17909.111238|Cluster-17909.111245|Cluster-17909.23568|Cluster-17909.102608|Cluster-17909.64395	K05205 K01915 K01425 K05613 K05858 K16342 K04543	GRIK5 glnA, GLUL glsA, GLS SLC1A2, EAAT2 PLCB PLA2G4, CPLA2 GNG7	http://www.genome.jp/kegg-bin/show_pathway?ko04724/K05613%09red/K05205%09red/K04543%09red/K16342%09red/K01915%09red/K01425%09red/K05858%09red
248	Type I diabetes mellitus	KEGG PATHWAY	ko04940	1	75	0.985593	0.999995	Cluster-17909.71934	K04077	groEL, HSPD1	http://www.genome.jp/kegg-bin/show_pathway?ko04940/K04077%09red
249	Hypertrophic cardiomyopathy (HCM)	KEGG PATHWAY	ko05410	5	198	0.986966	0.999995	Cluster-17909.124655|Cluster-17909.79845|Cluster-17909.78892|Cluster-17909.95615|Cluster-17909.80803	K12567 K05692 K05692 K07199 K05719	TTN ACTB_G1 ACTB_G1 PRKAB ITGB1	http://www.genome.jp/kegg-bin/show_pathway?ko05410/K05692%09red/K12567%09red/K07199%09red/K05719%09red
250	ABC transporters	KEGG PATHWAY	ko02010	3	144	0.987741	0.999995	Cluster-17909.106531|Cluster-17909.42796|Cluster-17909.119933	K05684 K05657 K05683	ABCG8 ABCB10 ABCG5	http://www.genome.jp/kegg-bin/show_pathway?ko02010/K05683%09red/K05657%09red/K05684%09red
251	Pyrimidine metabolism	KEGG PATHWAY	ko00240	8	277	0.988137	0.999995	Cluster-17909.86977|Cluster-17909.89904|Cluster-17909.38893|Cluster-17909.25729|Cluster-15376.0|Cluster-17909.118614|Cluster-17909.101969|Cluster-17909.55521	K00940 K03783 K01937 K01081 K01081 K00254 K03015 K03015	ndk, NME punA pyrG, CTPS E3.1.3.5 E3.1.3.5 DHODH, pyrD RPB7, POLR2G RPB7, POLR2G	http://www.genome.jp/kegg-bin/show_pathway?ko00240/K03783%09red/K03015%09red/K01081%09red/K00940%09red/K01937%09red/K00254%09red
252	Rap1 signaling pathway	KEGG PATHWAY	ko04015	26	683	0.988277	0.999995	Cluster-17909.78669|Cluster-17909.72398|Cluster-17909.93442|Cluster-17909.80803|Cluster-17909.35250|Cluster-17909.72968|Cluster-17909.110710|Cluster-17909.110715|Cluster-17909.79845|Cluster-17909.50398|Cluster-17909.92112|Cluster-17909.96181|Cluster-17909.123286|Cluster-17909.78892|Cluster-17909.128479|Cluster-17909.72393|Cluster-17909.72395|Cluster-17909.72394|Cluster-17909.72397|Cluster-17909.7…	K02183 K04393 K00922 K05719 K06093 K04393 K04527 K04527 K05692 K17702 K02183 K02183 K04393 K05692 K06070 K04393 K04393 K04393 K04393 K02183 K04392 K02183 K07831 K17702 K04433 K05858	CALM CDC42 PIK3C ITGB1 PARD6 CDC42 INSR INSR ACTB_G1 SIPA1L2, SPAL2 CALM CALM CDC42 ACTB_G1 PKD CDC42 CDC42 CDC42 CDC42 CALM RAC1 CALM MRAS SIPA1L2, SPAL2 MAP2K6, MKK6 PLCB	http://www.genome.jp/kegg-bin/show_pathway?ko04015/K04433%09red/K04527%09red/K06070%09red/K05692%09red/K00922%09red/K04393%09red/K04392%09red/K17702%09red/K06093%09red/K07831%09red/K05858%09red/K05719%09red/K02183%09red
253	Pentose phosphate pathway	KEGG PATHWAY	ko00030	1	80	0.989102	0.999995	Cluster-17909.71448	K01623	ALDO	http://www.genome.jp/kegg-bin/show_pathway?ko00030/K01623%09red
254	Vascular smooth muscle contraction	KEGG PATHWAY	ko04270	12	377	0.989583	0.999995	Cluster-17909.39985|Cluster-17909.78669|Cluster-17909.74180|Cluster-17909.96181|Cluster-17909.29419|Cluster-17909.121318|Cluster-17909.75805|Cluster-17909.92112|Cluster-17909.29420|Cluster-17909.23568|Cluster-17909.102608|Cluster-17909.80474	K06269 K02183 K06269 K02183 K04639 K18052 K02183 K02183 K04346 K05858 K16342 K02183	PPP1C CALM PPP1C CALM GNA13 PRKCQ CALM CALM GNA12 PLCB PLA2G4, CPLA2 CALM	http://www.genome.jp/kegg-bin/show_pathway?ko04270/K04346%09red/K16342%09red/K04639%09red/K18052%09red/K02183%09red/K06269%09red/K05858%09red
255	Oxytocin signaling pathway	KEGG PATHWAY	ko04921	19	539	0.990355	0.999995	Cluster-17909.39985|Cluster-17909.32988|Cluster-17909.78892|Cluster-17909.79362|Cluster-17909.74180|Cluster-17909.78669|Cluster-17909.72866|Cluster-17909.18480|Cluster-17909.93442|Cluster-17909.76687|Cluster-17909.75805|Cluster-17909.102608|Cluster-17909.92112|Cluster-17909.79845|Cluster-17909.96181|Cluster-17909.23568|Cluster-17909.31437|Cluster-17909.95615|Cluster-17909.80474	K06269 K04454 K05692 K04448 K06269 K02183 K04448 K04515 K00922 K04448 K02183 K16342 K02183 K05692 K02183 K05858 K04515 K07199 K02183	PPP1C MEF2C ACTB_G1 JUN PPP1C CALM JUN CAMK2 PIK3C JUN CALM PLA2G4, CPLA2 CALM ACTB_G1 CALM PLCB CAMK2 PRKAB CALM	http://www.genome.jp/kegg-bin/show_pathway?ko04921/K04515%09red/K05692%09red/K04454%09red/K16342%09red/K00922%09red/K07199%09red/K05858%09red/K04448%09red/K06269%09red/K02183%09red
256	GABAergic synapse	KEGG PATHWAY	ko04727	3	151	0.990994	0.999995	Cluster-17909.111238|Cluster-17909.78447|Cluster-17909.64395	K01425 K01915 K04543	glsA, GLS glnA, GLUL GNG7	http://www.genome.jp/kegg-bin/show_pathway?ko04727/K04543%09red/K01425%09red/K01915%09red
257	Fatty acid degradation	KEGG PATHWAY	ko00071	3	152	0.991384	0.999995	Cluster-17909.76449|Cluster-17909.70217|Cluster-17909.81128	K00121 K07513 K00128	frmA, ADH5, adhC ACAA1 E1.2.1.3	http://www.genome.jp/kegg-bin/show_pathway?ko00071/K00128%09red/K00121%09red/K07513%09red
258	Purine metabolism	KEGG PATHWAY	ko00230	14	431	0.991599	0.999995	Cluster-17909.107263|Cluster-17909.86977|Cluster-17909.89904|Cluster-17909.34111|Cluster-17909.128643|Cluster-17909.20613|Cluster-17909.25729|Cluster-15376.0|Cluster-17909.40603|Cluster-17909.44279|Cluster-17909.101969|Cluster-17909.55521|Cluster-17909.98988|Cluster-17909.115587	K11787 K00940 K03783 K01517 K18283 K01490 K01081 K01081 K01769 K00088 K03015 K03015 K01769 K11787	GART ndk, NME punA ADPRM PDE2A AMPD E3.1.3.5 E3.1.3.5 E4.6.1.2 guaB RPB7, POLR2G RPB7, POLR2G E4.6.1.2 GART	http://www.genome.jp/kegg-bin/show_pathway?ko00230/K03015%09red/K03783%09red/K18283%09red/K01517%09red/K00088%09red/K01769%09red/K01081%09red/K00940%09red/K01490%09red/K11787%09red
259	Notch signaling pathway	KEGG PATHWAY	ko04330	9	315	0.992363	0.999995	Cluster-17909.50381|Cluster-17909.81028|Cluster-17909.36645|Cluster-17909.89787|Cluster-17909.39431|Cluster-17909.3320|Cluster-17909.48211|Cluster-3691.0|Cluster-4574.4	K02599 K06058 K04496 K02599 K06051 K02599 K02599 K02599 K02599	NOTCH DTX CTBP NOTCH DLL NOTCH NOTCH NOTCH NOTCH	http://www.genome.jp/kegg-bin/show_pathway?ko04330/K04496%09red/K06058%09red/K02599%09red/K06051%09red
260	MicroRNAs in cancer	KEGG PATHWAY	ko05206	19	554	0.993425	0.999995	Cluster-17909.15142|Cluster-17909.89787|Cluster-17909.50381|Cluster-17909.73521|Cluster-17909.62312|Cluster-17909.62601|Cluster-17909.62314|Cluster-17909.87947|Cluster-17909.44048|Cluster-17909.91283|Cluster-17909.111238|Cluster-17909.21447|Cluster-17909.3320|Cluster-17909.21706|Cluster-17909.123215|Cluster-17909.76792|Cluster-17909.48211|Cluster-3691.0|Cluster-4574.4	K06252 K02599 K02599 K04445 K14021 K16865 K14021 K04364 K14021 K12886 K01425 K06252 K02599 K15379 K06619 K02580 K02599 K02599 K02599	TN NOTCH NOTCH MSK1, RPS6KA5 BAK, BAK1 PDCD4 BAK, BAK1 GRB2 BAK, BAK1 HNRNPK glsA, GLS TN NOTCH SLC45A3 ABL1 NFKB1 NOTCH NOTCH NOTCH	http://www.genome.jp/kegg-bin/show_pathway?ko05206/K04445%09red/K14021%09red/K16865%09red/K02599%09red/K06619%09red/K06252%09red/K15379%09red/K02580%09red/K12886%09red/K04364%09red/K01425%09red
261	Phagosome	KEGG PATHWAY	ko04145	17	511	0.993814	0.999995	Cluster-17909.121733|Cluster-17909.58183|Cluster-17909.70985|Cluster-17909.56364|Cluster-17909.80803|Cluster-17909.114098|Cluster-17909.25249|Cluster-17909.79018|Cluster-17909.104370|Cluster-17909.106674|Cluster-17909.76878|Cluster-17909.79845|Cluster-17909.93239|Cluster-17909.76879|Cluster-17909.78892|Cluster-17909.66714|Cluster-17909.46975	K10169 K08488 K01368 K07375 K05719 K01365 K04392 K08054 K01365 K07375 K08054 K05692 K08488 K08054 K05692 K08054 K12182	TLR6 STX7 CTSS TUBB ITGB1 CTSL RAC1 CANX CTSL TUBB CANX ACTB_G1 STX7 CANX ACTB_G1 CANX HGS, HRS, VPS27	http://www.genome.jp/kegg-bin/show_pathway?ko04145/K08054%09red/K05692%09red/K01368%09red/K01365%09red/K08488%09red/K07375%09red/K10169%09red/K12182%09red/K04392%09red/K05719%09red
262	Bladder cancer	KEGG PATHWAY	ko05219	1	92	0.994423	0.999995	Cluster-17909.73521	K04445	MSK1, RPS6KA5	http://www.genome.jp/kegg-bin/show_pathway?ko05219/K04445%09red
263	Staphylococcus aureus infection	KEGG PATHWAY	ko05150	1	93	0.994726	0.999995	Cluster-17909.54365	K01315	PLG	http://www.genome.jp/kegg-bin/show_pathway?ko05150/K01315%09red
264	Endocrine and other factor-regulated calcium reabsorption	KEGG PATHWAY	ko04961	1	96	0.99554	0.999995	Cluster-17909.23568	K05858	PLCB	http://www.genome.jp/kegg-bin/show_pathway?ko04961/K05858%09red
265	Carbon metabolism	KEGG PATHWAY	ko01200	9	335	0.996092	0.999995	Cluster-17909.76449|Cluster-17909.6968|Cluster-17909.24123|Cluster-17909.71448|Cluster-17909.100440|Cluster-17909.129399|Cluster-17909.15304|Cluster-17909.84184|Cluster-17909.74929	K00121 K00058 K00030 K01623 K00029 K01965 K00134 K00600 K00164	frmA, ADH5, adhC serA, PHGDH IDH3 ALDO E1.1.1.40, maeB PCCA, pccA GAPDH, gapA glyA, SHMT OGDH, sucA	http://www.genome.jp/kegg-bin/show_pathway?ko01200/K00134%09red/K00058%09red/K00164%09red/K00600%09red/K01965%09red/K01623%09red/K00029%09red/K00121%09red/K00030%09red
266	Melanoma	KEGG PATHWAY	ko05218	1	99	0.996228	0.999995	Cluster-17909.93442	K00922	PIK3C	http://www.genome.jp/kegg-bin/show_pathway?ko05218/K00922%09red
267	Dilated cardiomyopathy	KEGG PATHWAY	ko05414	4	201	0.996255	0.999995	Cluster-17909.124655|Cluster-17909.79845|Cluster-17909.78892|Cluster-17909.80803	K12567 K05692 K05692 K05719	TTN ACTB_G1 ACTB_G1 ITGB1	http://www.genome.jp/kegg-bin/show_pathway?ko05414/K05692%09red/K12567%09red/K05719%09red
268	Drug metabolism - other enzymes	KEGG PATHWAY	ko00983	1	102	0.996809	0.999995	Cluster-17909.44279	K00088	guaB	http://www.genome.jp/kegg-bin/show_pathway?ko00983/K00088%09red
269	Natural killer cell mediated cytotoxicity	KEGG PATHWAY	ko04650	7	290	0.996953	0.999995	Cluster-17909.93442|Cluster-17909.119736|Cluster-17909.34255|Cluster-17909.25249|Cluster-17909.120803|Cluster-17909.84962|Cluster-17909.87947	K00922 K04409 K04409 K04392 K07293 K05703 K04364	PIK3C PAK1 PAK1 RAC1 PTPN11 FYN GRB2	http://www.genome.jp/kegg-bin/show_pathway?ko04650/K04409%09red/K05703%09red/K00922%09red/K04392%09red/K07293%09red/K04364%09red
270	Arrhythmogenic right ventricular cardiomyopathy (ARVC)	KEGG PATHWAY	ko05412	3	176	0.99708	0.999995	Cluster-17909.79845|Cluster-17909.78892|Cluster-17909.80803	K05692 K05692 K05719	ACTB_G1 ACTB_G1 ITGB1	http://www.genome.jp/kegg-bin/show_pathway?ko05412/K05692%09red/K05719%09red
271	Synaptic vesicle cycle	KEGG PATHWAY	ko04721	2	144	0.997288	0.999995	Cluster-17909.69276|Cluster-17909.43954	K18211 K15296	SNAP25 NAPA, SNAPA, SEC17	http://www.genome.jp/kegg-bin/show_pathway?ko04721/K18211%09red/K15296%09red
272	Peroxisome	KEGG PATHWAY	ko04146	5	242	0.997714	0.999995	Cluster-17909.120048|Cluster-17909.70217|Cluster-17909.130357|Cluster-1827.3|Cluster-17909.99399	K00272 K07513 K13340 K04565 K08764	DDO ACAA1 PEX26 SOD1 SCP2, SCPX	http://www.genome.jp/kegg-bin/show_pathway?ko04146/K13340%09red/K04565%09red/K07513%09red/K00272%09red/K08764%09red
273	Neuroactive ligand-receptor interaction	KEGG PATHWAY	ko04080	8	328	0.997994	0.999995	Cluster-17909.122837|Cluster-17909.125681|Cluster-17909.121381|Cluster-17909.97974|Cluster-17909.125945|Cluster-17909.63230|Cluster-17909.2822|Cluster-17909.54365	K05205 K05193 K04261 K04809 K08375 K04811 K04805 K01315	GRIK5 GLRA1 PTGER4 CHRNA7 NPFFR2 CHRNA10 CHRNA3 PLG	http://www.genome.jp/kegg-bin/show_pathway?ko04080/K05205%09red/K05193%09red/K08375%09red/K04811%09red/K04805%09red/K01315%09red/K04809%09red/K04261%09red
274	Proteasome	KEGG PATHWAY	ko03050	1	117	0.99862	0.999995	Cluster-17909.55926	K03035	PSMD12, RPN5	http://www.genome.jp/kegg-bin/show_pathway?ko03050/K03035%09red
275	Lysine degradation	KEGG PATHWAY	ko00310	3	193	0.998668	0.999995	Cluster-17909.15214|Cluster-17909.81128|Cluster-17909.74929	K11427 K00128 K00164	DOT1L, DOT1 E1.2.1.3 OGDH, sucA	http://www.genome.jp/kegg-bin/show_pathway?ko00310/K00128%09red/K00164%09red/K11427%09red
276	Cardiac muscle contraction	KEGG PATHWAY	ko04260	1	120	0.998833	0.999995	Cluster-17909.72986	K17751	MYH6_7	http://www.genome.jp/kegg-bin/show_pathway?ko04260/K17751%09red
277	Malaria	KEGG PATHWAY	ko05144	1	120	0.998833	0.999995	Cluster-17909.30344	K04550	LRP1, CD91	http://www.genome.jp/kegg-bin/show_pathway?ko05144/K04550%09red
278	Alzheimer's disease	KEGG PATHWAY	ko05010	13	484	0.999212	0.999995	Cluster-17909.91728|Cluster-19739.1|Cluster-17909.80474|Cluster-17909.78669|Cluster-17909.82285|Cluster-17909.30344|Cluster-17909.45627|Cluster-17909.75805|Cluster-17909.95255|Cluster-17909.92112|Cluster-17909.15304|Cluster-17909.23568|Cluster-17909.96181	K04397 K04521 K02183 K02183 K05853 K04550 K04397 K02183 K08860 K02183 K00134 K05858 K02183	CASP7 BACE1 CALM CALM ATP2A LRP1, CD91 CASP7 CALM EIF2AK3 CALM GAPDH, gapA PLCB CALM	http://www.genome.jp/kegg-bin/show_pathway?ko05010/K04521%09red/K00134%09red/K08860%09red/K04550%09red/K04397%09red/K05853%09red/K02183%09red/K05858%09red
279	Calcium signaling pathway	KEGG PATHWAY	ko04020	13	484	0.999212	0.999995	Cluster-17909.31437|Cluster-17909.89350|Cluster-17909.80474|Cluster-17909.78669|Cluster-17909.82285|Cluster-17909.97974|Cluster-17909.18480|Cluster-17909.75805|Cluster-17909.84865|Cluster-17909.92112|Cluster-17909.67149|Cluster-17909.23568|Cluster-17909.96181	K04515 K07190 K02183 K02183 K05853 K04809 K04515 K02183 K00871 K02183 K05850 K05858 K02183	CAMK2 PHKA_B CALM CALM ATP2A CHRNA7 CAMK2 CALM PHKG CALM ATP2B PLCB CALM	http://www.genome.jp/kegg-bin/show_pathway?ko04020/K04515%09red/K02183%09red/K05853%09red/K05850%09red/K04809%09red/K00871%09red/K07190%09red/K05858%09red
280	Cell adhesion molecules (CAMs)	KEGG PATHWAY	ko04514	2	185	0.999657	0.999995	Cluster-17909.87443|Cluster-17909.80803	K05693 K05719	PTPRM ITGB1	http://www.genome.jp/kegg-bin/show_pathway?ko04514/K05693%09red/K05719%09red
281	Thyroid hormone signaling pathway	KEGG PATHWAY	ko04919	11	457	0.999661	0.999995	Cluster-17909.78892|Cluster-17909.50381|Cluster-17909.48211|Cluster-3691.0|Cluster-17909.89787|Cluster-17909.117749|Cluster-17909.93442|Cluster-17909.3320|Cluster-17909.79845|Cluster-17909.23568|Cluster-4574.4	K05692 K02599 K02599 K02599 K02599 K17903 K00922 K02599 K05692 K05858 K02599	ACTB_G1 NOTCH NOTCH NOTCH NOTCH RCAN2, ZAKI4 PIK3C NOTCH ACTB_G1 PLCB NOTCH	http://www.genome.jp/kegg-bin/show_pathway?ko04919/K17903%09red/K00922%09red/K05692%09red/K02599%09red/K05858%09red
282	Parkinson's disease	KEGG PATHWAY	ko05012	2	267	0.999995	0.999995	Cluster-17909.47845|Cluster-17909.39781	K05036 K08844	SLC6A3 LRRK2	http://www.genome.jp/kegg-bin/show_pathway?ko05012/K05036%09red/K08844%09red
	HS29vsHS16_all_DEGs_enriched_KEGG_pathway
	##Databases: KEGG PATHWAY
	##Statistical test method: hypergeometric test / Fisher's exact test
	##FDR correction method: Benjamini and Hochberg
	N.b. "KO" and "Gene Name" columns may be missing commas separating individual values/genes
#	#Term	Database	ID	Input number	Background number	P-Value	Corrected P-Value	Input	KO	Gene name	Hyperlink
1	Protein processing in endoplasmic reticulum	KEGG PATHWAY	ko04141	63	510	5.87431e-15	1.47445e-12	Cluster-17909.123079|Cluster-17909.108736|Cluster-17909.95189|Cluster-17909.83369|Cluster-17909.73231|Cluster-17909.123074|Cluster-17909.82600|Cluster-17909.88633|Cluster-17909.40109|Cluster-17909.67953|Cluster-17909.78870|Cluster-17909.124817|Cluster-17909.76878|Cluster-17909.40108|Cluster-17909.103430|Cluster-17909.75568|Cluster-17909.89085|Cluster-17909.79243|Cluster-17909.123224|Cluster-17909…	K03283 K09530 K04523 K09541 K03283 K03283 K09503 K09542 K09502 K03283 K09027 K04440 K08054 K09502 K09582 K04523 K09584 K04079 K10950 K06689 K09490 K10950 K03283 K09518 K14021 K14021 K14021 K03283 K03283 K09490 K13525 K03283 K03283 K03283 K09503 K09584 K09542 K14001 K08054 K09562 K09562 K03283 K09562 K09486 K09502 K09490 K14007 K03283 K09485 K09490 K04079 K10084 K03283 K09486 K03283 K09523 K09027 …	HSPA1_8 DNAJC10 UBQLN, DSK2 CRYAA HSPA1_8 HSPA1_8 DNAJA2 CRYAB DNAJA1 HSPA1_8 XBP1 JNK CANX DNAJA1 PDIA4, ERP72 UBQLN, DSK2 PDIA6, TXNDC7 htpG, HSP90A ERO1L UBE2D_E, UBC4, UBC5 HSPA5, BIP ERO1L HSPA1_8 DNAJB12 BAK, BAK1 BAK, BAK1 BAK, BAK1 HSPA1_8 HSPA1_8 HSPA5, BIP VCP, CDC48 HSPA1_8 HSPA1_8 HSPA1_8 DNAJA2 PDIA6, TXNDC7 CRYAB SIL1, SLS1 CANX HSPBP1 HSPBP1 HSPA1_8 HSPBP1 HYOU1 DNAJA1 HSPA5, BIP S…	http://www.genome.jp/kegg-bin/show_pathway?ko04141/K06689%09red/K09584%09red/K09530%09red/K09485%09red/K09486%09red/K14021%09red/K10950%09red/K09518%09red/K04440%09red/K14001%09red/K14007%09red/K04523%09red/K10084%09red/K09562%09red/K09027%09red/K03237%09red/K09582%09red/K08054%09red/K13525%09red/K09490%09red/K09503%09red/K09502%09red/K09541%09red/K09542%09red/K09523%09red/K14019%09red/K04079%09r…
2	Toxoplasmosis	KEGG PATHWAY	ko05145	55	488	7.9589e-12	9.98842e-10	Cluster-17909.123079|Cluster-17909.3598|Cluster-17909.19959|Cluster-17909.124817|Cluster-17909.96167|Cluster-17909.123074|Cluster-17909.19953|Cluster-17909.85406|Cluster-17909.61971|Cluster-17909.61970|Cluster-17909.61838|Cluster-17909.113209|Cluster-17909.68218|Cluster-17909.85910|Cluster-17909.82696|Cluster-17909.64948|Cluster-17909.41918|Cluster-17909.21519|Cluster-17909.86401|Cluster-17909.56…	K03283 K04725 K04734 K04440 K16060 K03283 K04734 K16061 K16060 K16060 K16060 K16061 K16060 K04725 K16060 K04734 K16061 K03283 K16061 K05719 K03283 K16060 K16060 K16061 K03283 K03283 K04725 K03283 K03283 K04725 K04734 K00922 K03283 K03283 K16060 K16060 K16061 K16061 K16060 K03283 K16060 K16061 K04729 K16060 K02649 K04570 K03283 K16061 K03283 K04433 K16061 K03283 K03283 K03283 K03283	HSPA1_8 XIAP, BIRC4 NFKBIA JNK BIRC2_3 HSPA1_8 NFKBIA BIRC7_8 BIRC2_3 BIRC2_3 BIRC2_3 BIRC7_8 BIRC2_3 XIAP, BIRC4 BIRC2_3 NFKBIA BIRC7_8 HSPA1_8 BIRC7_8 ITGB1 HSPA1_8 BIRC2_3 BIRC2_3 BIRC7_8 HSPA1_8 HSPA1_8 XIAP, BIRC4 HSPA1_8 HSPA1_8 XIAP, BIRC4 NFKBIA PIK3C HSPA1_8 HSPA1_8 BIRC2_3 BIRC2_3 BIRC7_8 BIRC7_8 BIRC2_3 HSPA1_8 BIRC2_3 BIRC7_8 MYD88 BIRC2_3 PIK3R BCL2L1, bcl-xL HSPA1_8 BIRC7_8 HSPA1_8 …	http://www.genome.jp/kegg-bin/show_pathway?ko05145/K04729%09red/K04433%09red/K05719%09red/K16060%09red/K16061%09red/K04440%09red/K04734%09red/K04725%09red/K00922%09red/K04570%09red/K02649%09red/K03283%09red
3	Antigen processing and presentation	KEGG PATHWAY	ko04612	28	211	4.83507e-08	4.04534e-06	Cluster-17909.64477|Cluster-17909.123079|Cluster-17909.79243|Cluster-17909.123074|Cluster-17909.64478|Cluster-17909.83430|Cluster-17909.66714|Cluster-17909.76878|Cluster-17909.21519|Cluster-17909.32934|Cluster-17909.73231|Cluster-17909.32880|Cluster-17909.84097|Cluster-17909.67953|Cluster-17909.79227|Cluster-17909.79018|Cluster-17909.88424|Cluster-17909.113417|Cluster-17909.72056|Cluster-17909.34…	K09489 K03283 K04079 K03283 K09489 K04079 K08054 K08054 K03283 K03283 K03283 K03283 K03283 K03283 K03283 K08054 K03283 K09489 K03283 K03283 K09489 K09489 K09489 K03283 K03283 K03283 K03283 K03283	HSPA4 HSPA1_8 htpG, HSP90A HSPA1_8 HSPA4 htpG, HSP90A CANX CANX HSPA1_8 HSPA1_8 HSPA1_8 HSPA1_8 HSPA1_8 HSPA1_8 HSPA1_8 CANX HSPA1_8 HSPA4 HSPA1_8 HSPA1_8 HSPA4 HSPA4 HSPA4 HSPA1_8 HSPA1_8 HSPA1_8 HSPA1_8 HSPA1_8	http://www.genome.jp/kegg-bin/show_pathway?ko04612/K08054%09red/K04079%09red/K09489%09red/K03283%09red
4	Apoptosis	KEGG PATHWAY	ko04210	39	379	7.55496e-08	4.74074e-06	Cluster-17909.3598|Cluster-17909.19959|Cluster-17909.82272|Cluster-17909.19953|Cluster-17909.85406|Cluster-17909.61971|Cluster-17909.61970|Cluster-17909.113209|Cluster-17909.61838|Cluster-17909.65175|Cluster-17909.68218|Cluster-17909.85910|Cluster-17909.82696|Cluster-17909.64948|Cluster-17909.41918|Cluster-17909.86401|Cluster-17909.128226|Cluster-17909.65914|Cluster-17909.107780|Cluster-17909.693…	K04725 K04734 K16061 K04734 K16061 K16060 K16060 K16061 K16060 K04739 K16060 K04725 K16060 K04734 K16061 K16061 K16060 K16060 K16061 K04739 K04734 K04725 K00922 K16060 K16060 K16061 K16060 K16060 K16060 K16061 K04729 K16060 K02649 K04570 K04397 K04725 K16061 K16061 K04397	XIAP, BIRC4 NFKBIA BIRC7_8 NFKBIA BIRC7_8 BIRC2_3 BIRC2_3 BIRC7_8 BIRC2_3 PRKAR BIRC2_3 XIAP, BIRC4 BIRC2_3 NFKBIA BIRC7_8 BIRC7_8 BIRC2_3 BIRC2_3 BIRC7_8 PRKAR NFKBIA XIAP, BIRC4 PIK3C BIRC2_3 BIRC2_3 BIRC7_8 BIRC2_3 BIRC2_3 BIRC2_3 BIRC7_8 MYD88 BIRC2_3 PIK3R BCL2L1, bcl-xL CASP7 XIAP, BIRC4 BIRC7_8 BIRC7_8 CASP7	http://www.genome.jp/kegg-bin/show_pathway?ko04210/K04739%09red/K04729%09red/K16060%09red/K16061%09red/K04734%09red/K04725%09red/K04397%09red/K00922%09red/K04570%09red/K02649%09red
5	Legionellosis	KEGG PATHWAY	ko05134	26	203	2.66612e-07	1.33839e-05	Cluster-17909.123079|Cluster-17909.19959|Cluster-17909.123074|Cluster-17909.19953|Cluster-17909.113304|Cluster-17909.64948|Cluster-17909.21519|Cluster-17909.32934|Cluster-17909.73231|Cluster-17909.32880|Cluster-17909.84097|Cluster-17909.67953|Cluster-17909.79227|Cluster-17909.10553|Cluster-17909.88424|Cluster-17909.72056|Cluster-17909.34330|Cluster-17909.15961|Cluster-17909.45627|Cluster-17909.11…	K03283 K04734 K03283 K04734 K04729 K04734 K03283 K03283 K03283 K03283 K03283 K03283 K03283 K09414 K03283 K03283 K03283 K04734 K04397 K13525 K03283 K03283 K03283 K03283 K03283 K04397	HSPA1_8 NFKBIA HSPA1_8 NFKBIA MYD88 NFKBIA HSPA1_8 HSPA1_8 HSPA1_8 HSPA1_8 HSPA1_8 HSPA1_8 HSPA1_8 HSF1 HSPA1_8 HSPA1_8 HSPA1_8 NFKBIA CASP7 VCP, CDC48 HSPA1_8 HSPA1_8 HSPA1_8 HSPA1_8 HSPA1_8 CASP7	http://www.genome.jp/kegg-bin/show_pathway?ko05134/K13525%09red/K04729%09red/K04734%09red/K04397%09red/K03283%09red/K09414%09red
6	Influenza A	KEGG PATHWAY	ko05164	47	553	6.85639e-07	2.86825e-05	Cluster-17909.72056|Cluster-17909.123079|Cluster-17909.79362|Cluster-17909.19959|Cluster-17909.124817|Cluster-17909.123074|Cluster-17909.93442|Cluster-17909.19953|Cluster-17909.76687|Cluster-17909.123172|Cluster-17909.72866|Cluster-17909.113304|Cluster-17909.34330|Cluster-17909.61355|Cluster-17909.20321|Cluster-17909.64948|Cluster-17909.21519|Cluster-17909.32934|Cluster-17909.73231|Cluster-17909.…	K03283 K03283 K04448 K04734 K04440 K03283 K00922 K04734 K04448 K07211 K04448 K04729 K03283 K15046 K05410 K04734 K03283 K03283 K03283 K01349 K03283 K03283 K03283 K03283 K14297 K04734 K05410 K05692 K03283 K05410 K12968 K12968 K05410 K05410 K03283 K07211 K02649 K04430 K05410 K09523 K03283 K14297 K04433 K03237 K03283 K03283 K03283	HSPA1_8 HSPA1_8 JUN NFKBIA JNK HSPA1_8 PIK3C NFKBIA JUN IKBKE, IKKE JUN MYD88 HSPA1_8 NS1BP TBK1 NFKBIA HSPA1_8 HSPA1_8 HSPA1_8 FURIN, PCSK3 HSPA1_8 HSPA1_8 HSPA1_8 HSPA1_8 NUP98, ADAR2, NUP116 NFKBIA TBK1 ACTB_G1 HSPA1_8 TBK1 ADAR, ADAR1 ADAR, ADAR1 TBK1 TBK1 HSPA1_8 IKBKE, IKKE PIK3R MAP2K4, MKK4 TBK1 DNAJC3 HSPA1_8 NUP98, ADAR2, NUP116 MAP2K6, MKK6 EIF2S1 HSPA1_8 HSPA1_8 HSPA1_8	http://www.genome.jp/kegg-bin/show_pathway?ko05164/K05692%09red/K04729%09red/K04433%09red/K04430%09red/K04440%09red/K15046%09red/K09523%09red/K04734%09red/K02649%09red/K01349%09red/K00922%09red/K03283%09red/K05410%09red/K07211%09red/K14297%09red/K04448%09red/K03237%09red/K12968%09red
7	Measles	KEGG PATHWAY	ko05162	36	401	4.31554e-06	0.000154743	Cluster-17909.72056|Cluster-17909.123079|Cluster-17909.19959|Cluster-17909.123074|Cluster-17909.19953|Cluster-17909.123172|Cluster-17909.84962|Cluster-17909.113304|Cluster-17909.20321|Cluster-17909.64948|Cluster-17909.21519|Cluster-17909.32934|Cluster-17909.73231|Cluster-17909.34330|Cluster-17909.32880|Cluster-17909.84097|Cluster-17909.67953|Cluster-17909.79227|Cluster-17909.15961|Cluster-17909.1…	K03283 K03283 K04734 K03283 K04734 K07211 K05703 K04729 K05410 K04734 K03283 K03283 K03283 K03283 K03283 K03283 K03283 K03283 K04734 K05410 K00922 K03283 K05410 K12968 K12968 K05410 K05410 K03283 K07211 K02649 K05410 K03283 K03237 K03283 K03283 K03283	HSPA1_8 HSPA1_8 NFKBIA HSPA1_8 NFKBIA IKBKE, IKKE FYN MYD88 TBK1 NFKBIA HSPA1_8 HSPA1_8 HSPA1_8 HSPA1_8 HSPA1_8 HSPA1_8 HSPA1_8 HSPA1_8 NFKBIA TBK1 PIK3C HSPA1_8 TBK1 ADAR, ADAR1 ADAR, ADAR1 TBK1 TBK1 HSPA1_8 IKBKE, IKKE PIK3R TBK1 HSPA1_8 EIF2S1 HSPA1_8 HSPA1_8 HSPA1_8	http://www.genome.jp/kegg-bin/show_pathway?ko05162/K04729%09red/K05703%09red/K04734%09red/K00922%09red/K05410%09red/K02649%09red/K07211%09red/K03283%09red/K03237%09red/K12968%09red
8	Small cell lung cancer	KEGG PATHWAY	ko05222	35	391	6.1676e-06	0.000193508	Cluster-17909.3598|Cluster-17909.19959|Cluster-17909.82272|Cluster-17909.19953|Cluster-17909.85406|Cluster-17909.61971|Cluster-17909.61970|Cluster-17909.61838|Cluster-17909.113209|Cluster-17909.68218|Cluster-17909.85910|Cluster-17909.82696|Cluster-17909.64948|Cluster-17909.41918|Cluster-17909.86401|Cluster-17909.56787|Cluster-17909.128226|Cluster-17909.65914|Cluster-17909.107780|Cluster-17909.123…	K04725 K04734 K16061 K04734 K16061 K16060 K16060 K16060 K16061 K16060 K04725 K16060 K04734 K16061 K16061 K05719 K16060 K16060 K16061 K04725 K04734 K00922 K16060 K16060 K16061 K16060 K16060 K16060 K16061 K16060 K02649 K04570 K04725 K16061 K16061	XIAP, BIRC4 NFKBIA BIRC7_8 NFKBIA BIRC7_8 BIRC2_3 BIRC2_3 BIRC2_3 BIRC7_8 BIRC2_3 XIAP, BIRC4 BIRC2_3 NFKBIA BIRC7_8 BIRC7_8 ITGB1 BIRC2_3 BIRC2_3 BIRC7_8 XIAP, BIRC4 NFKBIA PIK3C BIRC2_3 BIRC2_3 BIRC7_8 BIRC2_3 BIRC2_3 BIRC2_3 BIRC7_8 BIRC2_3 PIK3R BCL2L1, bcl-xL XIAP, BIRC4 BIRC7_8 BIRC7_8	http://www.genome.jp/kegg-bin/show_pathway?ko05222/K05719%09red/K16060%09red/K16061%09red/K04734%09red/K04725%09red/K00922%09red/K04570%09red/K02649%09red
9	TNF signaling pathway	KEGG PATHWAY	ko04668	32	346	8.24611e-06	0.000229975	Cluster-17909.79362|Cluster-17909.19959|Cluster-17909.93442|Cluster-17909.19953|Cluster-17909.76687|Cluster-17909.61971|Cluster-17909.61970|Cluster-17909.61838|Cluster-17909.72866|Cluster-17909.68218|Cluster-17909.82696|Cluster-17909.64948|Cluster-17909.124817|Cluster-17909.128226|Cluster-17909.65914|Cluster-17909.15961|Cluster-17909.71472|Cluster-17909.77475|Cluster-17909.77474|Cluster-17909.651…	K04448 K04734 K00922 K04734 K04448 K16060 K16060 K16060 K04448 K16060 K16060 K04734 K04440 K16060 K16060 K04734 K09558 K09048 K09048 K16060 K16060 K16060 K16060 K16060 K16060 K02649 K04430 K09558 K04397 K04433 K04445 K04397	JUN NFKBIA PIK3C NFKBIA JUN BIRC2_3 BIRC2_3 BIRC2_3 JUN BIRC2_3 BIRC2_3 NFKBIA JNK BIRC2_3 BIRC2_3 NFKBIA BAG4 CREB3 CREB3 BIRC2_3 BIRC2_3 BIRC2_3 BIRC2_3 BIRC2_3 BIRC2_3 PIK3R MAP2K4, MKK4 BAG4 CASP7 MAP2K6, MKK6 MSK1, RPS6KA5 CASP7	http://www.genome.jp/kegg-bin/show_pathway?ko04668/K09558%09red/K09048%09red/K04433%09red/K16060%09red/K04734%09red/K04397%09red/K00922%09red/K04440%09red/K04445%09red/K04430%09red/K04448%09red/K02649%09red
10	Estrogen signaling pathway	KEGG PATHWAY	ko04915	32	384	5.41507e-05	0.00135918	Cluster-17909.123079|Cluster-17909.79362|Cluster-17909.79243|Cluster-17909.123074|Cluster-17909.93442|Cluster-17909.39848|Cluster-17909.72866|Cluster-17909.21519|Cluster-17909.32934|Cluster-17909.73231|Cluster-17909.67518|Cluster-17909.32880|Cluster-17909.84097|Cluster-17909.67953|Cluster-17909.79227|Cluster-17909.96181|Cluster-17909.77475|Cluster-17909.77474|Cluster-34074.2|Cluster-17909.88424|C…	K03283 K04448 K04079 K03283 K00922 K04684 K04448 K03283 K03283 K03283 K08049 K03283 K03283 K03283 K03283 K02183 K09048 K09048 K02183 K03283 K03283 K04448 K03283 K04079 K02649 K04684 K04364 K03283 K03283 K03283 K03283 K03283	HSPA1_8 JUN htpG, HSP90A HSPA1_8 PIK3C SP1 JUN HSPA1_8 HSPA1_8 HSPA1_8 ADCY9 HSPA1_8 HSPA1_8 HSPA1_8 HSPA1_8 CALM CREB3 CREB3 CALM HSPA1_8 HSPA1_8 JUN HSPA1_8 htpG, HSP90A PIK3R SP1 GRB2 HSPA1_8 HSPA1_8 HSPA1_8 HSPA1_8 HSPA1_8	http://www.genome.jp/kegg-bin/show_pathway?ko04915/K04684%09red/K09048%09red/K02183%09red/K00922%09red/K02649%09red/K04079%09red/K04448%09red/K08049%09red/K04364%09red/K03283%09red
11	Pathways in cancer	KEGG PATHWAY	ko05200	60	942	9.88492e-05	0.00225556	Cluster-17909.79362|Cluster-17909.3598|Cluster-17909.79243|Cluster-17909.72398|Cluster-17909.36645|Cluster-17909.96167|Cluster-17909.19953|Cluster-17909.83430|Cluster-17909.85406|Cluster-17909.61971|Cluster-17909.61970|Cluster-17909.113209|Cluster-17909.61838|Cluster-17909.123215|Cluster-17909.114721|Cluster-17909.11972|Cluster-17909.85910|Cluster-17909.19959|Cluster-17909.68218|Cluster-17909.419…	K04448 K04725 K04079 K04393 K04496 K16060 K04734 K04079 K16061 K16060 K16060 K16061 K16060 K06619 K04491 K04393 K04725 K04734 K16060 K16061 K16061 K04448 K05719 K04440 K16060 K16060 K16061 K04734 K04725 K00182 K16060 K08367 K09288 K04393 K00922 K04707 K16060 K04393 K08878 K00408 K04392 K00444 K16061 K16061 K04707 K16060 K16060 K04734 K16060 K16061 K04448 K16060 K04707 K02649 K04570 K00182 K04364 …	JUN XIAP, BIRC4 htpG, HSP90A CDC42 CTBP BIRC2_3 NFKBIA htpG, HSP90A BIRC7_8 BIRC2_3 BIRC2_3 BIRC7_8 BIRC2_3 ABL1 TCF7L2 CDC42 XIAP, BIRC4 NFKBIA BIRC2_3 BIRC7_8 BIRC7_8 JUN ITGB1 JNK BIRC2_3 BIRC2_3 BIRC7_8 NFKBIA XIAP, BIRC4 WNT2 BIRC2_3 RUNX1, AML1 CCDC6, PTC CDC42 PIK3C CBL BIRC2_3 CDC42 BCR1, BCR WNT4 RAC1 WNT5 BIRC7_8 BIRC7_8 CBL BIRC2_3 BIRC2_3 NFKBIA BIRC2_3 BIRC7_8 JUN BIRC2_3 CBL PIK3R B…	http://www.genome.jp/kegg-bin/show_pathway?ko05200/K00182%09red/K08878%09red/K04734%09red/K04393%09red/K04392%09red/K05719%09red/K08367%09red/K00408%09red/K06619%09red/K04440%09red/K04448%09red/K02649%09red/K16060%09red/K16061%09red/K09288%09red/K04707%09red/K04725%09red/K00922%09red/K00444%09red/K04570%09red/K04364%09red/K04079%09red/K04491%09red/K04496%09red
12	Prion diseases	KEGG PATHWAY	ko05020	11	72	0.000186505	0.0038566	Cluster-17909.88757|Cluster-17909.89068|Cluster-1827.3|Cluster-17909.95021|Cluster-17909.89073|Cluster-17909.89878|Cluster-17909.68684|Cluster-17909.84962|Cluster-17909.50964|Cluster-17909.89084|Cluster-17909.68683	K09490 K09553 K04565 K09203 K09553 K09490 K09490 K05703 K09203 K09553 K09490	HSPA5, BIP STIP1 SOD1 EGR1 STIP1 HSPA5, BIP HSPA5, BIP FYN EGR1 STIP1 HSPA5, BIP	http://www.genome.jp/kegg-bin/show_pathway?ko05020/K05703%09red/K09553%09red/K09203%09red/K09490%09red/K04565%09red
13	Epstein-Barr virus infection	KEGG PATHWAY	ko05169	42	605	0.000199744	0.0038566	Cluster-17909.72056|Cluster-17909.123079|Cluster-17909.79362|Cluster-17909.19959|Cluster-17909.69500|Cluster-17909.124817|Cluster-17909.123074|Cluster-17909.19953|Cluster-17909.76687|Cluster-17909.19647|Cluster-17909.80251|Cluster-17909.72866|Cluster-17909.14369|Cluster-17909.20321|Cluster-17909.64948|Cluster-17909.21519|Cluster-17909.32934|Cluster-17909.73231|Cluster-17909.32880|Cluster-17909.84…	K03283 K03283 K04448 K04734 K05872 K04440 K03283 K04734 K04448 K05410 K07936 K04448 K03023 K05410 K04734 K03283 K03283 K03283 K03283 K03283 K03283 K03283 K04734 K05872 K00922 K03283 K05410 K11406 K05410 K05410 K03283 K02649 K04430 K05410 K03035 K03283 K04433 K03015 K03283 K03283 K03283 K03283	HSPA1_8 HSPA1_8 JUN NFKBIA NFKBIE JNK HSPA1_8 NFKBIA JUN TBK1 RAN JUN RPC3, POLR3C TBK1 NFKBIA HSPA1_8 HSPA1_8 HSPA1_8 HSPA1_8 HSPA1_8 HSPA1_8 HSPA1_8 NFKBIA NFKBIE PIK3C HSPA1_8 TBK1 HDAC4_5 TBK1 TBK1 HSPA1_8 PIK3R MAP2K4, MKK4 TBK1 PSMD12, RPN5 HSPA1_8 MAP2K6, MKK6 RPB7, POLR2G HSPA1_8 HSPA1_8 HSPA1_8 HSPA1_8	http://www.genome.jp/kegg-bin/show_pathway?ko05169/K11406%09red/K04448%09red/K04433%09red/K04430%09red/K04734%09red/K05872%09red/K03015%09red/K00922%09red/K04440%09red/K07936%09red/K03023%09red/K03035%09red/K05410%09red/K02649%09red/K03283%09red
14	NOD-like receptor signaling pathway	KEGG PATHWAY	ko04621	22	252	0.000414872	0.00743806	Cluster-17909.19959|Cluster-17909.19953|Cluster-17909.83430|Cluster-17909.61971|Cluster-17909.61970|Cluster-17909.61838|Cluster-17909.68218|Cluster-17909.82696|Cluster-17909.96020|Cluster-17909.64948|Cluster-17909.124817|Cluster-17909.128226|Cluster-17909.65914|Cluster-17909.120736|Cluster-17909.15961|Cluster-17909.65181|Cluster-17909.79243|Cluster-17909.77571|Cluster-17909.96167|Cluster-17909.12…	K04734 K04734 K04079 K16060 K16060 K16060 K16060 K16060 K12795 K04734 K04440 K16060 K16060 K12796 K04734 K16060 K04079 K16060 K16060 K16060 K16060 K16060	NFKBIA NFKBIA htpG, HSP90A BIRC2_3 BIRC2_3 BIRC2_3 BIRC2_3 BIRC2_3 SUGT1, SGT1 NFKBIA JNK BIRC2_3 BIRC2_3 ERBB2IP, ERBIN NFKBIA BIRC2_3 htpG, HSP90A BIRC2_3 BIRC2_3 BIRC2_3 BIRC2_3 BIRC2_3	http://www.genome.jp/kegg-bin/show_pathway?ko04621/K16060%09red/K12795%09red/K12796%09red/K04734%09red/K04440%09red/K04079%09red
15	Toll-like receptor signaling pathway	KEGG PATHWAY	ko04620	23	283	0.000776289	0.0129899	Cluster-17909.79362|Cluster-17909.19959|Cluster-17909.19953|Cluster-17909.76687|Cluster-17909.123172|Cluster-17909.72866|Cluster-17909.113304|Cluster-17909.20321|Cluster-17909.64948|Cluster-17909.124817|Cluster-17909.87580|Cluster-17909.15961|Cluster-17909.19647|Cluster-17909.93442|Cluster-17909.51129|Cluster-17909.25249|Cluster-17909.88972|Cluster-17909.124151|Cluster-17909.47403|Cluster-17909.1…	K04448 K04734 K04734 K04448 K07211 K04448 K04729 K05410 K04734 K04440 K05402 K04734 K05410 K00922 K05410 K04392 K05410 K05410 K02649 K07211 K04430 K05410 K04433	JUN NFKBIA NFKBIA JUN IKBKE, IKKE JUN MYD88 TBK1 NFKBIA JNK TOLLIP NFKBIA TBK1 PIK3C TBK1 RAC1 TBK1 TBK1 PIK3R IKBKE, IKKE MAP2K4, MKK4 TBK1 MAP2K6, MKK6	http://www.genome.jp/kegg-bin/show_pathway?ko04620/K04729%09red/K04433%09red/K04430%09red/K05402%09red/K04734%09red/K00922%09red/K04440%09red/K04392%09red/K07211%09red/K04448%09red/K02649%09red/K05410%09red
16	MAPK signaling pathway	KEGG PATHWAY	ko04010	42	658	0.000970978	0.0152322	Cluster-17909.123079|Cluster-17909.79362|Cluster-17909.72398|Cluster-17909.124817|Cluster-17909.61393|Cluster-17909.123074|Cluster-17909.17461|Cluster-17909.76687|Cluster-17909.72866|Cluster-17909.94429|Cluster-17909.11972|Cluster-17909.32934|Cluster-17909.21519|Cluster-17909.92011|Cluster-17909.98470|Cluster-17909.73231|Cluster-17909.81199|Cluster-17909.32880|Cluster-17909.84097|Cluster-17909.88…	K03283 K04448 K04393 K04440 K04459 K03283 K04429 K04448 K04448 K04459 K04393 K03283 K03283 K04459 K04407 K03283 K04372 K03283 K03283 K03283 K03283 K04393 K04468 K03283 K17614 K03283 K04393 K04392 K04437 K03283 K04459 K04430 K04459 K04364 K03283 K04459 K04433 K04445 K03283 K03283 K03283 K03283	HSPA1_8 JUN CDC42 JNK DUSP, MKP HSPA1_8 TAO JUN JUN DUSP, MKP CDC42 HSPA1_8 HSPA1_8 DUSP, MKP MAP4K4, HGK HSPA1_8 MKNK, MNK HSPA1_8 HSPA1_8 HSPA1_8 HSPA1_8 CDC42 NLK HSPA1_8 DUSP3, VHR HSPA1_8 CDC42 RAC1 FLNA HSPA1_8 DUSP, MKP MAP2K4, MKK4 DUSP, MKP GRB2 HSPA1_8 DUSP, MKP MAP2K6, MKK6 MSK1, RPS6KA5 HSPA1_8 HSPA1_8 HSPA1_8 HSPA1_8	http://www.genome.jp/kegg-bin/show_pathway?ko04010/K04468%09red/K04372%09red/K04433%09red/K04430%09red/K04437%09red/K04407%09red/K04429%09red/K04440%09red/K04393%09red/K04392%09red/K04445%09red/K17614%09red/K04448%09red/K04459%09red/K04364%09red/K03283%09red
17	RIG-I-like receptor signaling pathway	KEGG PATHWAY	ko04622	16	170	0.00117551	0.0168222	Cluster-17909.20321|Cluster-17909.124151|Cluster-17909.19959|Cluster-17909.106507|Cluster-17909.51129|Cluster-17909.18304|Cluster-17909.86134|Cluster-17909.124817|Cluster-17909.100655|Cluster-17909.19953|Cluster-17909.123172|Cluster-17909.88972|Cluster-17909.78251|Cluster-17909.15961|Cluster-17909.64948|Cluster-17909.19647	K05410 K05410 K04734 K07211 K05410 K05410 K11594 K04440 K08601 K04734 K07211 K05410 K12655 K04734 K04734 K05410	TBK1 TBK1 NFKBIA IKBKE, IKKE TBK1 TBK1 DDX3X, bel JNK CYLD, USLP2 NFKBIA IKBKE, IKKE TBK1 OTUD5, DUBA NFKBIA NFKBIA TBK1	http://www.genome.jp/kegg-bin/show_pathway?ko04622/K11594%09red/K08601%09red/K04734%09red/K04440%09red/K07211%09red/K12655%09red/K05410%09red
18	Cytosolic DNA-sensing pathway	KEGG PATHWAY	ko04623	15	154	0.00120637	0.0168222	Cluster-17909.20321|Cluster-17909.64948|Cluster-17909.19959|Cluster-17909.106507|Cluster-17909.51129|Cluster-17909.18304|Cluster-17909.19953|Cluster-17909.132851|Cluster-17909.123172|Cluster-17909.132854|Cluster-17909.88972|Cluster-17909.124151|Cluster-17909.15961|Cluster-17909.14369|Cluster-17909.19647	K05410 K04734 K04734 K07211 K05410 K05410 K04734 K12968 K07211 K12968 K05410 K05410 K04734 K03023 K05410	TBK1 NFKBIA NFKBIA IKBKE, IKKE TBK1 TBK1 NFKBIA ADAR, ADAR1 IKBKE, IKKE ADAR, ADAR1 TBK1 TBK1 NFKBIA RPC3, POLR3C TBK1	http://www.genome.jp/kegg-bin/show_pathway?ko04623/K03023%09red/K12968%09red/K04734%09red/K07211%09red/K05410%09red
19	Ubiquitin mediated proteolysis	KEGG PATHWAY	ko04120	35	554	0.00284468	0.0375798	Cluster-17909.3598|Cluster-17909.82696|Cluster-17909.96167|Cluster-17909.85406|Cluster-17909.61971|Cluster-17909.61970|Cluster-17909.61838|Cluster-17909.113209|Cluster-17909.68218|Cluster-17909.85910|Cluster-17909.89614|Cluster-17909.41918|Cluster-17909.86401|Cluster-17909.128226|Cluster-17909.65914|Cluster-17909.107780|Cluster-17909.76926|Cluster-17909.106121|Cluster-17909.123930|Cluster-17909.1…	K04725 K16060 K16060 K16061 K16060 K16060 K16060 K16061 K16060 K04725 K06689 K16061 K16061 K16060 K16060 K16061 K10456 K10584 K04725 K10589 K04707 K16060 K16060 K16061 K16061 K04707 K16060 K16060 K16061 K16060 K04707 K10570 K04725 K16061 K16061	XIAP, BIRC4 BIRC2_3 BIRC2_3 BIRC7_8 BIRC2_3 BIRC2_3 BIRC2_3 BIRC7_8 BIRC2_3 XIAP, BIRC4 UBE2D_E, UBC4, UBC5 BIRC7_8 BIRC7_8 BIRC2_3 BIRC2_3 BIRC7_8 KLHL19, KEAP1, INRF2 UBE2U XIAP, BIRC4 UBE3C CBL BIRC2_3 BIRC2_3 BIRC7_8 BIRC7_8 CBL BIRC2_3 BIRC2_3 BIRC7_8 BIRC2_3 CBL ERCC8, CKN1, CSA XIAP, BIRC4 BIRC7_8 BIRC7_8	http://www.genome.jp/kegg-bin/show_pathway?ko04120/K10456%09red/K06689%09red/K16060%09red/K16061%09red/K10589%09red/K10584%09red/K10570%09red/K04725%09red/K04707%09red
20	Epithelial cell signaling in Helicobacter pylori infection	KEGG PATHWAY	ko05120	17	231	0.00867155	0.108828	Cluster-17909.123286|Cluster-17909.79362|Cluster-17909.19959|Cluster-17909.72398|Cluster-17909.103393|Cluster-17909.120157|Cluster-17909.72395|Cluster-17909.15961|Cluster-17909.19953|Cluster-17909.76687|Cluster-17909.25249|Cluster-20001.0|Cluster-17909.124817|Cluster-17909.72866|Cluster-41318.0|Cluster-17909.11972|Cluster-17909.64948	K04393 K04448 K04734 K04393 K05728 K04430 K04393 K04734 K04734 K04448 K04392 K05728 K04440 K04448 K05728 K04393 K04734	CDC42 JUN NFKBIA CDC42 CSK MAP2K4, MKK4 CDC42 NFKBIA NFKBIA JUN RAC1 CSK JNK JUN CSK CDC42 NFKBIA	http://www.genome.jp/kegg-bin/show_pathway?ko05120/K04430%09red/K05728%09red/K04734%09red/K04440%09red/K04393%09red/K04392%09red/K04448%09red
21	Streptomycin biosynthesis	KEGG PATHWAY	ko00521	6	45	0.00961693	0.114945	Cluster-17909.123312|Cluster-17909.122503|Cluster-17909.122502|Cluster-17909.122501|Cluster-17909.122500|Cluster-17909.123840	K01858 K01858 K01858 K01858 K01858 K01858	INO1, ISYNA1 INO1, ISYNA1 INO1, ISYNA1 INO1, ISYNA1 INO1, ISYNA1 INO1, ISYNA1	http://www.genome.jp/kegg-bin/show_pathway?ko00521/K01858%09red
22	NF-kappa B signaling pathway	KEGG PATHWAY	ko04064	23	363	0.013142	0.148771	Cluster-17909.3598|Cluster-17909.19959|Cluster-17909.19953|Cluster-17909.61971|Cluster-17909.61970|Cluster-17909.61838|Cluster-17909.68218|Cluster-17909.113304|Cluster-17909.82696|Cluster-17909.64948|Cluster-17909.128226|Cluster-17909.65914|Cluster-17909.123930|Cluster-17909.15961|Cluster-17909.65181|Cluster-17909.77571|Cluster-17909.96167|Cluster-17909.85910|Cluster-17909.124618|Cluster-17909.61…	K04725 K04734 K04734 K16060 K16060 K16060 K16060 K04729 K16060 K04734 K16060 K16060 K04725 K04734 K16060 K16060 K16060 K04725 K16060 K16060 K16060 K04570 K04725	XIAP, BIRC4 NFKBIA NFKBIA BIRC2_3 BIRC2_3 BIRC2_3 BIRC2_3 MYD88 BIRC2_3 NFKBIA BIRC2_3 BIRC2_3 XIAP, BIRC4 NFKBIA BIRC2_3 BIRC2_3 BIRC2_3 XIAP, BIRC4 BIRC2_3 BIRC2_3 BIRC2_3 BCL2L1, bcl-xL XIAP, BIRC4	http://www.genome.jp/kegg-bin/show_pathway?ko04064/K04570%09red/K04729%09red/K04734%09red/K16060%09red/K04725%09red
23	Hepatitis B	KEGG PATHWAY	ko05161	24	385	0.0136324	0.148771	Cluster-17909.79362|Cluster-17909.19959|Cluster-17909.93442|Cluster-17909.19953|Cluster-17909.76687|Cluster-17909.123172|Cluster-17909.72866|Cluster-17909.113304|Cluster-17909.20321|Cluster-17909.64948|Cluster-17909.86134|Cluster-17909.124817|Cluster-17909.15961|Cluster-17909.19647|Cluster-17909.77475|Cluster-17909.77474|Cluster-17909.51129|Cluster-17909.88972|Cluster-17909.124151|Cluster-17909.1…	K04448 K04734 K00922 K04734 K04448 K07211 K04448 K04729 K05410 K04734 K11594 K04440 K04734 K05410 K09048 K09048 K05410 K05410 K05410 K07211 K02649 K04430 K05410 K04364	JUN NFKBIA PIK3C NFKBIA JUN IKBKE, IKKE JUN MYD88 TBK1 NFKBIA DDX3X, bel JNK NFKBIA TBK1 CREB3 CREB3 TBK1 TBK1 TBK1 IKBKE, IKKE PIK3R MAP2K4, MKK4 TBK1 GRB2	http://www.genome.jp/kegg-bin/show_pathway?ko05161/K04729%09red/K09048%09red/K04430%09red/K04734%09red/K00922%09red/K04440%09red/K02649%09red/K07211%09red/K11594%09red/K04448%09red/K04364%09red/K05410%09red
24	Hepatitis C	KEGG PATHWAY	ko05160	18	273	0.0186372	0.194914	Cluster-17909.20321|Cluster-17909.124151|Cluster-17909.19959|Cluster-17909.47403|Cluster-17909.51129|Cluster-17909.106507|Cluster-17909.18304|Cluster-17909.124817|Cluster-17909.93442|Cluster-17909.19953|Cluster-17909.123172|Cluster-17909.88972|Cluster-17909.38490|Cluster-17909.92166|Cluster-17909.87947|Cluster-17909.15961|Cluster-17909.64948|Cluster-17909.19647	K05410 K05410 K04734 K02649 K05410 K07211 K05410 K04440 K00922 K04734 K07211 K05410 K04354 K03237 K04364 K04734 K04734 K05410	TBK1 TBK1 NFKBIA PIK3R TBK1 IKBKE, IKKE TBK1 JNK PIK3C NFKBIA IKBKE, IKKE TBK1 PPP2R2 EIF2S1 GRB2 NFKBIA NFKBIA TBK1	http://www.genome.jp/kegg-bin/show_pathway?ko05160/K04354%09red/K04734%09red/K02649%09red/K00922%09red/K04440%09red/K03237%09red/K07211%09red/K04364%09red/K05410%09red
25	Chronic myeloid leukemia	KEGG PATHWAY	ko05220	15	216	0.0203998	0.203257	Cluster-17909.93442|Cluster-17909.64948|Cluster-17909.97556|Cluster-17909.19959|Cluster-17909.108350|Cluster-17909.81101|Cluster-17909.36645|Cluster-17909.90263|Cluster-17909.87947|Cluster-17909.111671|Cluster-17909.6360|Cluster-17909.123215|Cluster-17909.19953|Cluster-17909.15961|Cluster-17909.47403	K00922 K04734 K04707 K04734 K04707 K04570 K04496 K08878 K04364 K08367 K04707 K06619 K04734 K04734 K02649	PIK3C NFKBIA CBL NFKBIA CBL BCL2L1, bcl-xL CTBP BCR1, BCR GRB2 RUNX1, AML1 CBL ABL1 NFKBIA NFKBIA PIK3R	http://www.genome.jp/kegg-bin/show_pathway?ko05220/K08367%09red/K08878%09red/K04570%09red/K04734%09red/K02649%09red/K06619%09red/K00922%09red/K04707%09red/K04496%09red/K04364%09red
26	Circadian rhythm	KEGG PATHWAY	ko04710	8	87	0.0210546	0.203257	Cluster-17909.22016|Cluster-17909.22015|Cluster-17909.81582|Cluster-17909.20644|Cluster-17909.59812|Cluster-17909.20642|Cluster-17909.20643|Cluster-17909.59808	K08532 K08532 K08959 K08532 K08959 K08533 K08532 K08959	NR1F1, RORA NR1F1, RORA CSNK1D NR1F1, RORA CSNK1D NR1F2, RORB NR1F1, RORA CSNK1D	http://www.genome.jp/kegg-bin/show_pathway?ko04710/K08959%09red/K08532%09red/K08533%09red
27	AMPK signaling pathway	KEGG PATHWAY	ko04152	20	320	0.0222296	0.206653	Cluster-17909.96111|Cluster-17909.77475|Cluster-17909.94734|Cluster-17909.45704|Cluster-17909.47403|Cluster-17909.77541|Cluster-17909.89556|Cluster-17909.96617|Cluster-17909.77474|Cluster-17909.120954|Cluster-17909.38490|Cluster-17909.97583|Cluster-17909.39191|Cluster-17909.19532|Cluster-17909.68661|Cluster-17909.67247|Cluster-17909.38155|Cluster-17909.94733|Cluster-17909.93442|Cluster-17909.1091…	K01596 K09048 K01596 K11262 K02649 K01596 K00665 K07903 K09048 K07905 K04354 K01596 K04688 K00665 K07881 K11262 K09408 K01596 K00922 K00507	E4.1.1.32, pckA, PEPCK CREB3 E4.1.1.32, pckA, PEPCK ACACA PIK3R E4.1.1.32, pckA, PEPCK FASN RAB10 CREB3 RAB11B PPP2R2 E4.1.1.32, pckA, PEPCK RPS6KB FASN RAB14 ACACA FOXO3 E4.1.1.32, pckA, PEPCK PIK3C SCD, desC	http://www.genome.jp/kegg-bin/show_pathway?ko04152/K07881%09red/K09048%09red/K00922%09red/K04354%09red/K04688%09red/K01596%09red/K00665%09red/K09408%09red/K02649%09red/K07903%09red/K11262%09red/K00507%09red/K07905%09red
28	Proximal tubule bicarbonate reclamation	KEGG PATHWAY	ko04964	7	72	0.0233846	0.209626	Cluster-17909.96111|Cluster-17909.94734|Cluster-17909.94733|Cluster-17909.77541|Cluster-17909.21103|Cluster-17909.97583|Cluster-17909.93309	K01596 K01596 K01596 K01596 K12040 K01596 K01425	E4.1.1.32, pckA, PEPCK E4.1.1.32, pckA, PEPCK E4.1.1.32, pckA, PEPCK E4.1.1.32, pckA, PEPCK SLC9A3, NHE3 E4.1.1.32, pckA, PEPCK glsA, GLS	http://www.genome.jp/kegg-bin/show_pathway?ko04964/K01596%09red/K12040%09red/K01425%09red
29	Thyroid hormone synthesis	KEGG PATHWAY	ko04918	12	166	0.027626	0.239108	Cluster-17909.77475|Cluster-17909.79018|Cluster-17909.68684|Cluster-17909.89878|Cluster-17909.77474|Cluster-17909.66714|Cluster-17909.86488|Cluster-17909.76878|Cluster-17909.103430|Cluster-17909.88757|Cluster-17909.67518|Cluster-17909.68683	K09048 K08054 K09490 K09490 K09048 K08054 K06233 K08054 K09582 K09490 K08049 K09490	CREB3 CANX HSPA5, BIP HSPA5, BIP CREB3 CANX LRP2 CANX PDIA4, ERP72 HSPA5, BIP ADCY9 HSPA5, BIP	http://www.genome.jp/kegg-bin/show_pathway?ko04918/K08054%09red/K09490%09red/K09048%09red/K08049%09red/K06233%09red/K09582%09red
30	Aflatoxin biosynthesis	KEGG PATHWAY	ko00254	2	6	0.0312131	0.261149	Cluster-17909.45704|Cluster-17909.67247	K11262 K11262	ACACA ACACA	http://www.genome.jp/kegg-bin/show_pathway?ko00254/K11262%09red
31	T cell receptor signaling pathway	KEGG PATHWAY	ko04660	20	338	0.0354652	0.287154	Cluster-17909.123286|Cluster-17909.93442|Cluster-17909.79362|Cluster-17909.97556|Cluster-17909.19959|Cluster-17909.108350|Cluster-17909.72398|Cluster-17909.69500|Cluster-17909.15961|Cluster-17909.72395|Cluster-17909.87947|Cluster-17909.76687|Cluster-17909.64948|Cluster-17909.72866|Cluster-17909.6360|Cluster-17909.84962|Cluster-17909.19953|Cluster-17909.11972|Cluster-17909.47403|Cluster-17909.15962	K04393 K00922 K04448 K04707 K04734 K04707 K04393 K05872 K04734 K04393 K04364 K04448 K04734 K04448 K04707 K05703 K04734 K04393 K02649 K05872	CDC42 PIK3C JUN CBL NFKBIA CBL CDC42 NFKBIE NFKBIA CDC42 GRB2 JUN NFKBIA JUN CBL FYN NFKBIA CDC42 PIK3R NFKBIE	http://www.genome.jp/kegg-bin/show_pathway?ko04660/K05703%09red/K04734%09red/K05872%09red/K00922%09red/K04707%09red/K04393%09red/K02649%09red/K04448%09red/K04364%09red
32	Sphingolipid metabolism	KEGG PATHWAY	ko00600	11	155	0.037757	0.296156	Cluster-17909.114758|Cluster-17909.98350|Cluster-17909.18776|Cluster-17909.111316|Cluster-17909.31740|Cluster-17909.18773|Cluster-17909.91499|Cluster-17909.44733|Cluster-17909.107797|Cluster-17909.91509|Cluster-17909.125848	K01080 K01202 K00720 K01080 K00720 K00720 K01189 K01080 K01080 K01189 K01634	PPAP2 GALC UGCG PPAP2 UGCG UGCG GLA PPAP2 PPAP2 GLA SGPL1, DPL1	http://www.genome.jp/kegg-bin/show_pathway?ko00600/K01189%09red/K01080%09red/K01202%09red/K01634%09red/K00720%09red
33	Adipocytokine signaling pathway	KEGG PATHWAY	ko04920	12	176	0.0395203	0.300594	Cluster-17909.96111|Cluster-17909.94734|Cluster-17909.94733|Cluster-17909.19959|Cluster-17909.77541|Cluster-17909.69500|Cluster-17909.124817|Cluster-17909.19953|Cluster-17909.97583|Cluster-17909.64948|Cluster-17909.15961|Cluster-17909.15962	K01596 K01596 K01596 K04734 K01596 K05872 K04440 K04734 K01596 K04734 K04734 K05872	E4.1.1.32, pckA, PEPCK E4.1.1.32, pckA, PEPCK E4.1.1.32, pckA, PEPCK NFKBIA E4.1.1.32, pckA, PEPCK NFKBIE JNK NFKBIA E4.1.1.32, pckA, PEPCK NFKBIA NFKBIA NFKBIE	http://www.genome.jp/kegg-bin/show_pathway?ko04920/K01596%09red/K04440%09red/K04734%09red/K05872%09red
34	ErbB signaling pathway	KEGG PATHWAY	ko04012	14	222	0.0467204	0.344906	Cluster-17909.93442|Cluster-17909.79362|Cluster-17909.97556|Cluster-17909.47403|Cluster-17909.108350|Cluster-17909.120157|Cluster-17909.98520|Cluster-17909.124817|Cluster-17909.87947|Cluster-17909.76687|Cluster-17909.39191|Cluster-17909.72866|Cluster-17909.6360|Cluster-17909.123215	K00922 K04448 K04707 K02649 K04707 K04430 K04515 K04440 K04364 K04448 K04688 K04448 K04707 K06619	PIK3C JUN CBL PIK3R CBL MAP2K4, MKK4 CAMK2 JNK GRB2 JUN RPS6KB JUN CBL ABL1	http://www.genome.jp/kegg-bin/show_pathway?ko04012/K04515%09red/K04430%09red/K04440%09red/K04688%09red/K06619%09red/K00922%09red/K04707%09red/K02649%09red/K04448%09red/K04364%09red
35	Insulin signaling pathway	KEGG PATHWAY	ko04910	28	544	0.0627558	0.450048	Cluster-17909.65175|Cluster-17909.77541|Cluster-17909.39191|Cluster-17909.93602|Cluster-17909.84865|Cluster-17909.45704|Cluster-17909.39983|Cluster-17909.89556|Cluster-17909.124817|Cluster-17909.81199|Cluster-17909.67247|Cluster-17909.96181|Cluster-17909.93442|Cluster-34074.2|Cluster-17909.108350|Cluster-17909.97583|Cluster-17909.6360|Cluster-17909.94733|Cluster-17909.69339|Cluster-17909.96111|Cl…	K04739 K01596 K04688 K07189 K00871 K11262 K06269 K00665 K04440 K04372 K11262 K02183 K00922 K02183 K04707 K01596 K04707 K01596 K04739 K01596 K01596 K04707 K02649 K06069 K04364 K05695 K00665 K06269	PRKAR E4.1.1.32, pckA, PEPCK RPS6KB PPP1R3 PHKG ACACA PPP1C FASN JNK MKNK, MNK ACACA CALM PIK3C CALM CBL E4.1.1.32, pckA, PEPCK CBL E4.1.1.32, pckA, PEPCK PRKAR E4.1.1.32, pckA, PEPCK E4.1.1.32, pckA, PEPCK CBL PIK3R PRKCI GRB2 PTPRF, LAR FASN PPP1C	http://www.genome.jp/kegg-bin/show_pathway?ko04910/K04739%09red/K04372%09red/K00871%09red/K04440%09red/K05695%09red/K04688%09red/K06069%09red/K01596%09red/K00665%09red/K04707%09red/K02649%09red/K00922%09red/K07189%09red/K11262%09red/K06269%09red/K04364%09red/K02183%09red
36	Vasopressin-regulated water reabsorption	KEGG PATHWAY	ko04962	9	134	0.073144	0.48698	Cluster-17909.61117|Cluster-17909.77475|Cluster-17909.77474|Cluster-17909.120954|Cluster-17909.61119|Cluster-17909.61118|Cluster-17909.67518|Cluster-17909.83818|Cluster-17909.53881	K09865 K09048 K09048 K07905 K09865 K09865 K08049 K10413 K10426	AQP2 CREB3 CREB3 RAB11B AQP2 AQP2 ADCY9 DYNC1H DCTN4	http://www.genome.jp/kegg-bin/show_pathway?ko04962/K09048%09red/K08049%09red/K10413%09red/K10426%09red/K07905%09red/K09865%09red
37	Osteoclast differentiation	KEGG PATHWAY	ko04380	18	327	0.0744747	0.48698	Cluster-17909.100655|Cluster-17909.79362|Cluster-17909.19959|Cluster-17909.47403|Cluster-17909.72866|Cluster-17909.124817|Cluster-17909.93442|Cluster-17909.87947|Cluster-17909.76687|Cluster-17909.92946|Cluster-17909.25249|Cluster-17909.64948|Cluster-17909.47150|Cluster-17909.79549|Cluster-17909.84962|Cluster-17909.19953|Cluster-17909.15961|Cluster-17909.115179	K08601 K04448 K04734 K02649 K04448 K04440 K00922 K04364 K04448 K14381 K04392 K04734 K04433 K14381 K05703 K04734 K04734 K05148	CYLD, USLP2 JUN NFKBIA PIK3R JUN JNK PIK3C GRB2 JUN SQSTM1 RAC1 NFKBIA MAP2K6, MKK6 SQSTM1 FYN NFKBIA NFKBIA TNFRSF11B, OPG	http://www.genome.jp/kegg-bin/show_pathway?ko04380/K04433%09red/K08601%09red/K05148%09red/K04734%09red/K02649%09red/K05703%09red/K00922%09red/K04440%09red/K04392%09red/K14381%09red/K04448%09red/K04364%09red
38	HTLV-I infection	KEGG PATHWAY	ko05166	29	578	0.0749269	0.48698	Cluster-17909.79362|Cluster-17909.3598|Cluster-17909.19959|Cluster-17909.19953|Cluster-17909.76687|Cluster-17909.80251|Cluster-17909.76878|Cluster-17909.72866|Cluster-17909.85910|Cluster-17909.132260|Cluster-17909.78870|Cluster-17909.123930|Cluster-17909.50964|Cluster-17909.15961|Cluster-17909.93442|Cluster-17909.79018|Cluster-17909.109374|Cluster-17909.64948|Cluster-17909.105652|Cluster-17909.67…	K04448 K04725 K04734 K04734 K04448 K07936 K08054 K04448 K04725 K00444 K09027 K04725 K09203 K04734 K00922 K08054 K00408 K04734 K09052 K08049 K00182 K09203 K02649 K04570 K00182 K09027 K04725 K04430 K08054	JUN XIAP, BIRC4 NFKBIA NFKBIA JUN RAN CANX JUN XIAP, BIRC4 WNT5 XBP1 XIAP, BIRC4 EGR1 NFKBIA PIK3C CANX WNT4 NFKBIA CREM ADCY9 WNT2 EGR1 PIK3R BCL2L1, bcl-xL WNT2 XBP1 XIAP, BIRC4 MAP2K4, MKK4 CANX	http://www.genome.jp/kegg-bin/show_pathway?ko05166/K08054%09red/K00444%09red/K00182%09red/K04430%09red/K09203%09red/K08049%09red/K00408%09red/K04734%09red/K04725%09red/K00922%09red/K04570%09red/K07936%09red/K09052%09red/K09027%09red/K04448%09red/K02649%09red
39	Hedgehog signaling pathway	KEGG PATHWAY	ko04340	9	135	0.0756663	0.48698	Cluster-17909.132260|Cluster-17909.81582|Cluster-17909.47291|Cluster-17909.109374|Cluster-17909.59812|Cluster-17909.86488|Cluster-17909.85236|Cluster-17909.59808|Cluster-17909.122720	K00444 K08959 K00182 K00408 K08959 K06233 K08957 K08959 K00182	WNT5 CSNK1D WNT2 WNT4 CSNK1D LRP2 CSNK1A CSNK1D WNT2	http://www.genome.jp/kegg-bin/show_pathway?ko04340/K00182%09red/K08957%09red/K08959%09red/K00408%09red/K06233%09red/K00444%09red
40	Wnt signaling pathway	KEGG PATHWAY	ko04310	17	308	0.0797201	0.500244	Cluster-17909.105432|Cluster-17909.79362|Cluster-17909.47291|Cluster-17909.36645|Cluster-17909.124817|Cluster-17909.65036|Cluster-17909.109374|Cluster-17909.76687|Cluster-17909.25249|Cluster-17909.132260|Cluster-17909.25003|Cluster-17909.72866|Cluster-17909.85236|Cluster-17909.114721|Cluster-17909.105236|Cluster-17909.98520|Cluster-17909.122720	K03068 K04448 K00182 K04496 K04440 K04468 K00408 K04448 K04392 K00444 K04495 K04448 K08957 K04491 K04507 K04515 K00182	LRP5_6 JUN WNT2 CTBP JNK NLK WNT4 JUN RAC1 WNT5 SOX17 JUN CSNK1A TCF7L2 CACYBP, SIP CAMK2 WNT2	http://www.genome.jp/kegg-bin/show_pathway?ko04310/K04515%09red/K04507%09red/K00444%09red/K00182%09red/K08957%09red/K04468%09red/K00408%09red/K03068%09red/K04440%09red/K04392%09red/K04491%09red/K04448%09red/K04495%09red/K04496%09red
41	Focal adhesion	KEGG PATHWAY	ko04510	37	773	0.0825233	0.505204	Cluster-17909.79362|Cluster-17909.3598|Cluster-17909.82696|Cluster-17909.39983|Cluster-17909.72398|Cluster-17909.93442|Cluster-17909.76687|Cluster-17909.61971|Cluster-17909.61970|Cluster-17909.72866|Cluster-17909.61838|Cluster-17909.84962|Cluster-17909.68218|Cluster-17909.11972|Cluster-17909.85910|Cluster-17909.56787|Cluster-17909.124817|Cluster-17909.128226|Cluster-17909.65914|Cluster-17909.1239…	K04448 K04725 K16060 K06269 K04393 K00922 K04448 K16060 K16060 K04448 K16060 K05703 K16060 K04393 K04725 K05719 K04440 K16060 K16060 K04725 K04659 K04393 K05692 K16060 K04393 K16060 K04392 K16060 K16060 K04437 K16060 K16060 K02649 K06236 K04364 K04725 K06269	JUN XIAP, BIRC4 BIRC2_3 PPP1C CDC42 PIK3C JUN BIRC2_3 BIRC2_3 JUN BIRC2_3 FYN BIRC2_3 CDC42 XIAP, BIRC4 ITGB1 JNK BIRC2_3 BIRC2_3 XIAP, BIRC4 THBS2S CDC42 ACTB_G1 BIRC2_3 CDC42 BIRC2_3 RAC1 BIRC2_3 BIRC2_3 FLNA BIRC2_3 BIRC2_3 PIK3R COL1AS GRB2 XIAP, BIRC4 PPP1C	http://www.genome.jp/kegg-bin/show_pathway?ko04510/K02649%09red/K04437%09red/K04659%09red/K05719%09red/K16060%09red/K05703%09red/K06269%09red/K05692%09red/K04725%09red/K00922%09red/K04440%09red/K04393%09red/K04392%09red/K04448%09red/K06236%09red/K04364%09red
42	RNA degradation	KEGG PATHWAY	ko03018	11	186	0.0993164	0.593534	Cluster-17909.109291|Cluster-17909.109293|Cluster-17909.57090|Cluster-17909.78834|Cluster-17909.102258|Cluster-17909.78987|Cluster-17909.80822|Cluster-17909.44870|Cluster-17909.121985|Cluster-17909.88822|Cluster-17909.88980	K12603 K12603 K10643 K12572 K10643 K12590 K12590 K10643 K12591 K03514 K12572	CNOT6, CCR4 CNOT6, CCR4 CNOT4, NOT4, MOT2 PAN3 CNOT4, NOT4, MOT2 RRP46, EXOSC5 RRP46, EXOSC5 CNOT4, NOT4, MOT2 RRP6, EXOSC10 PAPD5_7, TRF4 PAN3	http://www.genome.jp/kegg-bin/show_pathway?ko03018/K10643%09red/K12603%09red/K12590%09red/K12591%09red/K03514%09red/K12572%09red
43	Neurotrophin signaling pathway	KEGG PATHWAY	ko04722	24	481	0.101714	0.593728	Cluster-17909.79362|Cluster-17909.19959|Cluster-17909.72398|Cluster-17909.69500|Cluster-17909.19953|Cluster-17909.76687|Cluster-17909.123215|Cluster-17909.72866|Cluster-17909.11972|Cluster-17909.64948|Cluster-17909.98520|Cluster-17909.124817|Cluster-17909.38155|Cluster-17909.15961|Cluster-17909.96181|Cluster-17909.123286|Cluster-17909.93442|Cluster-34074.2|Cluster-17909.72395|Cluster-17909.25249|…	K04448 K04734 K04393 K05872 K04734 K04448 K06619 K04448 K04393 K04734 K04515 K04440 K09408 K04734 K02183 K04393 K00922 K02183 K04393 K04392 K02649 K04364 K04445 K05872	JUN NFKBIA CDC42 NFKBIE NFKBIA JUN ABL1 JUN CDC42 NFKBIA CAMK2 JNK FOXO3 NFKBIA CALM CDC42 PIK3C CALM CDC42 RAC1 PIK3R GRB2 MSK1, RPS6KA5 NFKBIE	http://www.genome.jp/kegg-bin/show_pathway?ko04722/K04515%09red/K02649%09red/K04734%09red/K05872%09red/K06619%09red/K00922%09red/K04440%09red/K09408%09red/K04392%09red/K04445%09red/K04393%09red/K04448%09red/K04364%09red/K02183%09red
44	Hippo signaling pathway	KEGG PATHWAY	ko04390	17	323	0.108022	0.616215	Cluster-17909.78892|Cluster-17909.132260|Cluster-17909.106435|Cluster-17909.102254|Cluster-17909.39983|Cluster-17909.56291|Cluster-17909.48800|Cluster-17909.47291|Cluster-17909.106429|Cluster-17909.81582|Cluster-17909.109374|Cluster-17909.59812|Cluster-17909.122720|Cluster-17909.38490|Cluster-17909.114721|Cluster-17909.59808|Cluster-17909.121691	K05692 K00444 K06091 K16681 K06269 K06685 K06069 K00182 K06091 K08959 K00408 K08959 K00182 K04354 K04491 K08959 K06269	ACTB_G1 WNT5 MPP5, PALS1 CRB PPP1C MOB1, Mats PRKCI WNT2 MPP5, PALS1 CSNK1D WNT4 CSNK1D WNT2 PPP2R2 TCF7L2 CSNK1D PPP1C	http://www.genome.jp/kegg-bin/show_pathway?ko04390/K16681%09red/K00182%09red/K04354%09red/K08959%09red/K06685%09red/K05692%09red/K00444%09red/K04491%09red/K06091%09red/K06269%09red/K00408%09red/K06069%09red
45	Shigellosis	KEGG PATHWAY	ko05131	14	257	0.111904	0.624176	Cluster-17909.123286|Cluster-17909.78892|Cluster-17909.64948|Cluster-17909.19959|Cluster-17909.72398|Cluster-17909.124817|Cluster-17909.56787|Cluster-17909.72395|Cluster-17909.19953|Cluster-17909.25249|Cluster-17909.15961|Cluster-17909.17413|Cluster-17909.123215|Cluster-17909.11972	K04393 K05692 K04734 K04734 K04393 K04440 K05719 K04393 K04734 K04392 K04734 K07863 K06619 K04393	CDC42 ACTB_G1 NFKBIA NFKBIA CDC42 JNK ITGB1 CDC42 NFKBIA RAC1 NFKBIA RHOG ABL1 CDC42	http://www.genome.jp/kegg-bin/show_pathway?ko05131/K05692%09red/K05719%09red/K07863%09red/K04734%09red/K06619%09red/K04440%09red/K04393%09red/K04392%09red
46	Pyruvate metabolism	KEGG PATHWAY	ko00620	8	130	0.124385	0.67871	Cluster-17909.96111|Cluster-17909.94734|Cluster-17909.45704|Cluster-17909.77541|Cluster-17909.97583|Cluster-17909.67247|Cluster-17909.94733|Cluster-17909.79559	K01596 K01596 K11262 K01596 K01596 K11262 K01596 K00049	E4.1.1.32, pckA, PEPCK E4.1.1.32, pckA, PEPCK ACACA E4.1.1.32, pckA, PEPCK E4.1.1.32, pckA, PEPCK ACACA E4.1.1.32, pckA, PEPCK GRHPR	http://www.genome.jp/kegg-bin/show_pathway?ko00620/K01596%09red/K00049%09red/K11262%09red
47	Prostate cancer	KEGG PATHWAY	ko05215	12	219	0.129637	0.692318	Cluster-17909.77475|Cluster-17909.77474|Cluster-17909.19959|Cluster-17909.47403|Cluster-17909.87947|Cluster-17909.93442|Cluster-17909.19953|Cluster-17909.83430|Cluster-17909.64948|Cluster-17909.114721|Cluster-17909.15961|Cluster-17909.79243	K09048 K09048 K04734 K02649 K04364 K00922 K04734 K04079 K04734 K04491 K04734 K04079	CREB3 CREB3 NFKBIA PIK3R GRB2 PIK3C NFKBIA htpG, HSP90A NFKBIA TCF7L2 NFKBIA htpG, HSP90A	http://www.genome.jp/kegg-bin/show_pathway?ko05215/K09048%09red/K04734%09red/K00922%09red/K02649%09red/K04079%09red/K04491%09red/K04364%09red
48	Renal cell carcinoma	KEGG PATHWAY	ko05211	13	244	0.136657	0.714603	Cluster-17909.123286|Cluster-17909.93442|Cluster-17909.79362|Cluster-17909.47403|Cluster-17909.72398|Cluster-17909.72395|Cluster-17909.114558|Cluster-17909.87947|Cluster-17909.76687|Cluster-17909.25249|Cluster-17909.72866|Cluster-17909.80293|Cluster-17909.11972	K04393 K00922 K04448 K02649 K04393 K04393 K09594 K04364 K04448 K04392 K04448 K09594 K04393	CDC42 PIK3C JUN PIK3R CDC42 CDC42 FLCN, BHD GRB2 JUN RAC1 JUN FLCN, BHD CDC42	http://www.genome.jp/kegg-bin/show_pathway?ko05211/K02649%09red/K00922%09red/K04393%09red/K04392%09red/K09594%09red/K04448%09red/K04364%09red
49	Inflammatory bowel disease (IBD)	KEGG PATHWAY	ko05321	7	113	0.141081	0.722678	Cluster-17909.22016|Cluster-17909.22015|Cluster-17909.79362|Cluster-17909.20644|Cluster-17909.20643|Cluster-17909.72866|Cluster-17909.76687	K08532 K08532 K04448 K08532 K08532 K04448 K04448	NR1F1, RORA NR1F1, RORA JUN NR1F1, RORA NR1F1, RORA JUN JUN	http://www.genome.jp/kegg-bin/show_pathway?ko05321/K08532%09red/K04448%09red
50	Chagas disease (American trypanosomiasis)	KEGG PATHWAY	ko05142	13	250	0.154081	0.771857	Cluster-17909.93442|Cluster-17909.79362|Cluster-17909.19959|Cluster-17909.47403|Cluster-17909.120157|Cluster-17909.124817|Cluster-17909.19953|Cluster-17909.76687|Cluster-17909.64948|Cluster-17909.38490|Cluster-17909.72866|Cluster-17909.15961|Cluster-17909.113304	K00922 K04448 K04734 K02649 K04430 K04440 K04734 K04448 K04734 K04354 K04448 K04734 K04729	PIK3C JUN NFKBIA PIK3R MAP2K4, MKK4 JNK NFKBIA JUN NFKBIA PPP2R2 JUN NFKBIA MYD88	http://www.genome.jp/kegg-bin/show_pathway?ko05142/K04729%09red/K04430%09red/K04354%09red/K04734%09red/K00922%09red/K04440%09red/K04448%09red/K02649%09red
51	Axon guidance	KEGG PATHWAY	ko04360	14	274	0.156831	0.771857	Cluster-17909.123286|Cluster-17909.71185|Cluster-17909.127835|Cluster-17909.72398|Cluster-17909.135302|Cluster-17909.56911|Cluster-17909.56787|Cluster-17909.72395|Cluster-17909.25249|Cluster-17909.89320|Cluster-17909.84962|Cluster-17909.123215|Cluster-17909.11972|Cluster-17909.117292	K04393 K07532 K07524 K04393 K07524 K06754 K05719 K04393 K04392 K05743 K05703 K06619 K04393 K07521	CDC42 ARHGEF12, LARG RGS3 CDC42 RGS3 ROBO2 ITGB1 CDC42 RAC1 LIMK1 FYN ABL1 CDC42 UNC5	http://www.genome.jp/kegg-bin/show_pathway?ko04360/K05743%09red/K05719%09red/K05703%09red/K07521%09red/K06619%09red/K04393%09red/K04392%09red/K07524%09red/K07532%09red/K06754%09red
52	B cell receptor signaling pathway	KEGG PATHWAY	ko04662	13	256	0.172605	0.832949	Cluster-17909.93442|Cluster-17909.79362|Cluster-17909.19959|Cluster-17909.47403|Cluster-17909.69500|Cluster-17909.19953|Cluster-17909.76687|Cluster-17909.25249|Cluster-17909.64948|Cluster-17909.72866|Cluster-17909.87947|Cluster-17909.15961|Cluster-17909.15962	K00922 K04448 K04734 K02649 K05872 K04734 K04448 K04392 K04734 K04448 K04364 K04734 K05872	PIK3C JUN NFKBIA PIK3R NFKBIE NFKBIA JUN RAC1 NFKBIA JUN GRB2 NFKBIA NFKBIE	http://www.genome.jp/kegg-bin/show_pathway?ko04662/K02649%09red/K04734%09red/K05872%09red/K00922%09red/K04392%09red/K04448%09red/K04364%09red
53	Fat digestion and absorption	KEGG PATHWAY	ko04975	6	99	0.176303	0.832949	Cluster-17909.63440|Cluster-17909.111316|Cluster-17909.114758|Cluster-17909.44733|Cluster-17909.107797|Cluster-17909.106531	K14074 K01080 K01080 K01080 K01080 K05684	PNLIPRP1, PLRP1 PPAP2 PPAP2 PPAP2 PPAP2 ABCG8	http://www.genome.jp/kegg-bin/show_pathway?ko04975/K01080%09red/K14074%09red/K05684%09red
54	TGF-beta signaling pathway	KEGG PATHWAY	ko04350	9	166	0.1792	0.832949	Cluster-17909.56484|Cluster-17909.18524|Cluster-17909.39848|Cluster-17909.39191|Cluster-17909.18940|Cluster-17909.35011|Cluster-17909.35004|Cluster-17909.35005|Cluster-17909.35006	K04661 K04684 K04684 K04688 K04682 K04661 K04661 K04661 K04661	FST SP1 SP1 RPS6KB E2F4_5 FST FST FST FST	http://www.genome.jp/kegg-bin/show_pathway?ko04350/K04684%09red/K04661%09red/K04688%09red/K04682%09red
55	Fatty acid biosynthesis	KEGG PATHWAY	ko00061	4	60	0.197285	0.900336	Cluster-17909.19532|Cluster-17909.45704|Cluster-17909.67247|Cluster-17909.89556	K00665 K11262 K11262 K00665	FASN ACACA ACACA FASN	http://www.genome.jp/kegg-bin/show_pathway?ko00061/K00665%09red/K11262%09red
56	Endocytosis	KEGG PATHWAY	ko04144	28	637	0.219084	0.964805	Cluster-17909.123079|Cluster-17909.72398|Cluster-17909.123074|Cluster-17909.11972|Cluster-17909.21519|Cluster-17909.32934|Cluster-17909.73231|Cluster-17909.32880|Cluster-17909.84097|Cluster-17909.67953|Cluster-17909.79227|Cluster-17909.21849|Cluster-17909.123286|Cluster-17909.120954|Cluster-17909.88424|Cluster-17909.108350|Cluster-17909.72056|Cluster-17909.72395|Cluster-17909.6360|Cluster-17909.3…	K03283 K04393 K03283 K04393 K03283 K03283 K03283 K03283 K03283 K03283 K03283 K03283 K04393 K07905 K03283 K04707 K03283 K04393 K04707 K03283 K04707 K12196 K06069 K12197 K03283 K03283 K03283 K03283	HSPA1_8 CDC42 HSPA1_8 CDC42 HSPA1_8 HSPA1_8 HSPA1_8 HSPA1_8 HSPA1_8 HSPA1_8 HSPA1_8 HSPA1_8 CDC42 RAB11B HSPA1_8 CBL HSPA1_8 CDC42 CBL HSPA1_8 CBL VPS4 PRKCI CHMP1, VPS46, DID2 HSPA1_8 HSPA1_8 HSPA1_8 HSPA1_8	http://www.genome.jp/kegg-bin/show_pathway?ko04144/K12196%09red/K12197%09red/K04707%09red/K04393%09red/K06069%09red/K07905%09red/K03283%09red
57	Viral carcinogenesis	KEGG PATHWAY	ko05203	24	538	0.219531	0.964805	Cluster-17909.79362|Cluster-17909.19959|Cluster-17909.72398|Cluster-17909.93442|Cluster-17909.19953|Cluster-17909.76687|Cluster-17909.72866|Cluster-17909.11972|Cluster-17909.107603|Cluster-17909.64948|Cluster-17909.86134|Cluster-17909.62314|Cluster-17909.62315|Cluster-17909.62316|Cluster-17909.15961|Cluster-17909.123286|Cluster-17909.77475|Cluster-17909.77474|Cluster-17909.72395|Cluster-17909.252…	K04448 K04734 K04393 K00922 K04734 K04448 K04448 K04393 K11406 K04734 K11594 K14021 K14021 K14021 K04734 K04393 K09048 K09048 K04393 K04392 K02649 K04364 K11252 K12886	JUN NFKBIA CDC42 PIK3C NFKBIA JUN JUN CDC42 HDAC4_5 NFKBIA DDX3X, bel BAK, BAK1 BAK, BAK1 BAK, BAK1 NFKBIA CDC42 CREB3 CREB3 CDC42 RAC1 PIK3R GRB2 H2B HNRNPK	http://www.genome.jp/kegg-bin/show_pathway?ko05203/K11406%09red/K11594%09red/K09048%09red/K14021%09red/K11252%09red/K04734%09red/K02649%09red/K00922%09red/K04393%09red/K04392%09red/K12886%09red/K04448%09red/K04364%09red
58	Salmonella infection	KEGG PATHWAY	ko05132	15	319	0.222943	0.964805	Cluster-17909.123286|Cluster-17909.78892|Cluster-17909.79362|Cluster-17909.97870|Cluster-17909.72398|Cluster-17909.124817|Cluster-17909.72395|Cluster-17909.76687|Cluster-17909.25249|Cluster-17909.83818|Cluster-17909.17413|Cluster-17909.72866|Cluster-17909.80713|Cluster-17909.11972|Cluster-17909.113304	K04393 K05692 K04448 K06071 K04393 K04440 K04393 K04448 K04392 K10413 K07863 K04448 K04437 K04393 K04729	CDC42 ACTB_G1 JUN PKN CDC42 JNK CDC42 JUN RAC1 DYNC1H RHOG JUN FLNA CDC42 MYD88	http://www.genome.jp/kegg-bin/show_pathway?ko05132/K04437%09red/K05692%09red/K04729%09red/K06071%09red/K07863%09red/K10413%09red/K04440%09red/K04393%09red/K04392%09red/K04448%09red
59	Protein export	KEGG PATHWAY	ko03060	4	64	0.227499	0.967836	Cluster-17909.68684|Cluster-17909.89878|Cluster-17909.88757|Cluster-17909.68683	K09490 K09490 K09490 K09490	HSPA5, BIP HSPA5, BIP HSPA5, BIP HSPA5, BIP	http://www.genome.jp/kegg-bin/show_pathway?ko03060/K09490%09red
60	Cocaine addiction	KEGG PATHWAY	ko05030	5	87	0.235266	0.972611	Cluster-17909.76687|Cluster-17909.72866|Cluster-17909.77475|Cluster-17909.79362|Cluster-17909.77474	K04448 K04448 K09048 K04448 K09048	JUN JUN CREB3 JUN CREB3	http://www.genome.jp/kegg-bin/show_pathway?ko05030/K04448%09red/K09048%09red
61	Spliceosome	KEGG PATHWAY	ko03040	22	495	0.236372	0.972611	Cluster-17909.123079|Cluster-17909.84294|Cluster-17909.123074|Cluster-17909.103442|Cluster-17909.21519|Cluster-17909.32934|Cluster-17909.73231|Cluster-17909.32880|Cluster-17909.69600|Cluster-17909.84097|Cluster-17909.67953|Cluster-17909.79227|Cluster-17909.88424|Cluster-17909.72056|Cluster-17909.93834|Cluster-17909.34330|Cluster-17909.90424|Cluster-17909.21849|Cluster-17909.107948|Cluster-17909.1…	K03283 K12841 K03283 K12882 K03283 K03283 K03283 K03283 K11095 K03283 K03283 K03283 K03283 K03283 K12842 K03283 K12886 K03283 K03283 K03283 K03283 K03283	HSPA1_8 CHERP HSPA1_8 NCBP1, CBP80 HSPA1_8 HSPA1_8 HSPA1_8 HSPA1_8 SNRPC HSPA1_8 HSPA1_8 HSPA1_8 HSPA1_8 HSPA1_8 SR140 HSPA1_8 HNRNPK HSPA1_8 HSPA1_8 HSPA1_8 HSPA1_8 HSPA1_8	http://www.genome.jp/kegg-bin/show_pathway?ko03040/K12882%09red/K11095%09red/K12886%09red/K12841%09red/K12842%09red/K03283%09red
62	MAPK signaling pathway - yeast	KEGG PATHWAY	ko04011	4	66	0.243023	0.98385	Cluster-17909.72395|Cluster-17909.11972|Cluster-17909.72398|Cluster-17909.123286	K04393 K04393 K04393 K04393	CDC42 CDC42 CDC42 CDC42	http://www.genome.jp/kegg-bin/show_pathway?ko04011/K04393%09red
63	Ether lipid metabolism	KEGG PATHWAY	ko00565	6	114	0.262183	0.999945	Cluster-17909.111316|Cluster-17909.114758|Cluster-17909.107887|Cluster-17909.44733|Cluster-17909.107797|Cluster-17909.107892	K01080 K01080 K14621 K01080 K01080 K14621	PPAP2 PPAP2 PLB1, PLB PPAP2 PPAP2 PLB1, PLB	http://www.genome.jp/kegg-bin/show_pathway?ko00565/K01080%09red/K14621%09red
64	GnRH signaling pathway	KEGG PATHWAY	ko04912	15	332	0.267267	0.999945	Cluster-17909.123286|Cluster-17909.79362|Cluster-34074.2|Cluster-17909.72398|Cluster-17909.120157|Cluster-17909.98520|Cluster-17909.72395|Cluster-17909.87947|Cluster-17909.76687|Cluster-17909.124817|Cluster-17909.47150|Cluster-17909.72866|Cluster-17909.11972|Cluster-17909.67518|Cluster-17909.96181	K04393 K04448 K02183 K04393 K04430 K04515 K04393 K04364 K04448 K04440 K04433 K04448 K04393 K08049 K02183	CDC42 JUN CALM CDC42 MAP2K4, MKK4 CAMK2 CDC42 GRB2 JUN JNK MAP2K6, MKK6 JUN CDC42 ADCY9 CALM	http://www.genome.jp/kegg-bin/show_pathway?ko04912/K04515%09red/K04433%09red/K04430%09red/K08049%09red/K04440%09red/K04393%09red/K04448%09red/K04364%09red/K02183%09red
65	Glycerolipid metabolism	KEGG PATHWAY	ko00561	9	186	0.26806	0.999945	Cluster-17909.106085|Cluster-17909.63440|Cluster-17909.44733|Cluster-17909.111316|Cluster-17909.114758|Cluster-17909.91499|Cluster-17909.83787|Cluster-17909.107797|Cluster-17909.91509	K00901 K14074 K01080 K01080 K01080 K01189 K14076 K01080 K01189	dgkA, DGK PNLIPRP1, PLRP1 PPAP2 PPAP2 PPAP2 GLA PNLIPRP3, PLRP3 PPAP2 GLA	http://www.genome.jp/kegg-bin/show_pathway?ko00561/K01189%09red/K14076%09red/K14074%09red/K01080%09red/K00901%09red
66	PPAR signaling pathway	KEGG PATHWAY	ko03320	8	164	0.277808	0.999945	Cluster-17909.96111|Cluster-17909.94734|Cluster-17909.94733|Cluster-17909.77541|Cluster-17909.66066|Cluster-17909.97583|Cluster-17909.76367|Cluster-17909.109184	K01596 K01596 K01596 K01596 K00232 K01596 K08770 K00507	E4.1.1.32, pckA, PEPCK E4.1.1.32, pckA, PEPCK E4.1.1.32, pckA, PEPCK E4.1.1.32, pckA, PEPCK E1.3.3.6, ACOX1, ACOX3 E4.1.1.32, pckA, PEPCK UBC SCD, desC	http://www.genome.jp/kegg-bin/show_pathway?ko03320/K01596%09red/K08770%09red/K00232%09red/K00507%09red
67	Hippo signaling pathway - fly	KEGG PATHWAY	ko04391	10	214	0.285796	0.999945	Cluster-17909.78892|Cluster-17909.106435|Cluster-17909.102254|Cluster-17909.83933|Cluster-17909.56291|Cluster-17909.48800|Cluster-17909.124817|Cluster-17909.106429|Cluster-17909.38490|Cluster-17909.112377	K05692 K06091 K16681 K16507 K06685 K06069 K04440 K06091 K04354 K05628	ACTB_G1 MPP5, PALS1 CRB DCHS1_2, PCDH16_23 MOB1, Mats PRKCI JNK MPP5, PALS1 PPP2R2 RERE	http://www.genome.jp/kegg-bin/show_pathway?ko04391/K05692%09red/K05628%09red/K04354%09red/K06685%09red/K16681%09red/K04440%09red/K06069%09red/K06091%09red/K16507%09red
68	One carbon pool by folate	KEGG PATHWAY	ko00670	3	49	0.286455	0.999945	Cluster-17909.107263|Cluster-17909.84184|Cluster-17909.14898	K11787 K00600 K00548	GART glyA, SHMT metH, MTR	http://www.genome.jp/kegg-bin/show_pathway?ko00670/K00600%09red/K11787%09red/K00548%09red
69	Fatty acid metabolism	KEGG PATHWAY	ko01212	8	168	0.29864	0.999945	Cluster-17909.45704|Cluster-17909.89556|Cluster-17909.116180|Cluster-17909.116181|Cluster-17909.66066|Cluster-17909.19532|Cluster-17909.67247|Cluster-17909.109184	K11262 K00665 K10703 K10703 K00232 K00665 K11262 K00507	ACACA FASN PHS1, PAS2 PHS1, PAS2 E1.3.3.6, ACOX1, ACOX3 FASN ACACA SCD, desC	http://www.genome.jp/kegg-bin/show_pathway?ko01212/K00232%09red/K00665%09red/K11262%09red/K10703%09red/K00507%09red
70	Pancreatic cancer	KEGG PATHWAY	ko05212	9	193	0.301931	0.999945	Cluster-17909.123286|Cluster-17909.93442|Cluster-17909.47403|Cluster-17909.81101|Cluster-17909.124817|Cluster-17909.72395|Cluster-17909.25249|Cluster-17909.72398|Cluster-17909.11972	K04393 K00922 K02649 K04570 K04440 K04393 K04392 K04393 K04393	CDC42 PIK3C PIK3R BCL2L1, bcl-xL JNK CDC42 RAC1 CDC42 CDC42	http://www.genome.jp/kegg-bin/show_pathway?ko05212/K04570%09red/K00922%09red/K04440%09red/K04393%09red/K04392%09red/K02649%09red
71	Chloroalkane and chloroalkene degradation	KEGG PATHWAY	ko00625	2	29	0.306296	0.999945	Cluster-17909.76449|Cluster-17909.124447	K00121 K00100	frmA, ADH5, adhC E1.1.1.-	http://www.genome.jp/kegg-bin/show_pathway?ko00625/K00121%09red/K00100%09red
72	Biosynthesis of unsaturated fatty acids	KEGG PATHWAY	ko01040	4	74	0.307033	0.999945	Cluster-17909.116180|Cluster-17909.116181|Cluster-17909.66066|Cluster-17909.109184	K10703 K10703 K00232 K00507	PHS1, PAS2 PHS1, PAS2 E1.3.3.6, ACOX1, ACOX3 SCD, desC	http://www.genome.jp/kegg-bin/show_pathway?ko01040/K10703%09red/K00232%09red/K00507%09red
73	Progesterone-mediated oocyte maturation	KEGG PATHWAY	ko04914	8	174	0.330506	0.999945	Cluster-17909.93442|Cluster-17909.79243|Cluster-17909.47403|Cluster-17909.121086|Cluster-17909.124817|Cluster-17909.83430|Cluster-17909.120316|Cluster-17909.67518	K00922 K04079 K02649 K06645 K04440 K04079 K05868 K08049	PIK3C htpG, HSP90A PIK3R CDC25A JNK htpG, HSP90A CCNB ADCY9	http://www.genome.jp/kegg-bin/show_pathway?ko04914/K05868%09red/K08049%09red/K06645%09red/K00922%09red/K04440%09red/K04079%09red/K02649%09red
74	Bisphenol degradation	KEGG PATHWAY	ko00363	1	10	0.331066	0.999945	Cluster-17909.124447	K00100	E1.1.1.-	http://www.genome.jp/kegg-bin/show_pathway?ko00363/K00100%09red
75	Cell cycle - Caulobacter	KEGG PATHWAY	ko04112	1	10	0.331066	0.999945	Cluster-17909.67029	K01338	lon	http://www.genome.jp/kegg-bin/show_pathway?ko04112/K01338%09red
76	Glycerophospholipid metabolism	KEGG PATHWAY	ko00564	12	275	0.336104	0.999945	Cluster-17909.106085|Cluster-17909.44733|Cluster-17909.98092|Cluster-17909.111316|Cluster-17909.114758|Cluster-17909.72724|Cluster-17909.99562|Cluster-17909.107887|Cluster-17909.64780|Cluster-17909.107797|Cluster-17909.58556|Cluster-17909.107892	K00901 K01080 K00649 K01080 K01080 K00999 K13511 K14621 K06129 K01080 K06129 K14621	dgkA, DGK PPAP2 GNPAT PPAP2 PPAP2 CDIPT TAZ PLB1, PLB LYPLA3 PPAP2 LYPLA3 PLB1, PLB	http://www.genome.jp/kegg-bin/show_pathway?ko00564/K14621%09red/K00999%09red/K06129%09red/K01080%09red/K00901%09red/K13511%09red/K00649%09red
77	Leishmaniasis	KEGG PATHWAY	ko05140	9	200	0.336738	0.999945	Cluster-17909.79362|Cluster-17909.19959|Cluster-17909.56787|Cluster-17909.19953|Cluster-17909.76687|Cluster-17909.64948|Cluster-17909.72866|Cluster-17909.15961|Cluster-17909.113304	K04448 K04734 K05719 K04734 K04448 K04734 K04448 K04734 K04729	JUN NFKBIA ITGB1 NFKBIA JUN NFKBIA JUN NFKBIA MYD88	http://www.genome.jp/kegg-bin/show_pathway?ko05140/K04448%09red/K05719%09red/K04729%09red/K04734%09red
78	Non-alcoholic fatty liver disease (NAFLD)	KEGG PATHWAY	ko04932	16	384	0.364776	0.999945	Cluster-17909.123286|Cluster-17909.93442|Cluster-17909.79362|Cluster-17909.45627|Cluster-17909.47403|Cluster-17909.72398|Cluster-17909.124817|Cluster-17909.72395|Cluster-17909.78870|Cluster-17909.76687|Cluster-17909.25249|Cluster-17909.79230|Cluster-17909.72866|Cluster-17909.92166|Cluster-17909.11972|Cluster-17909.45629	K04393 K00922 K04448 K04397 K02649 K04393 K04440 K04393 K09027 K04448 K04392 K09027 K04448 K03237 K04393 K04397	CDC42 PIK3C JUN CASP7 PIK3R CDC42 JNK CDC42 XBP1 JUN RAC1 XBP1 JUN EIF2S1 CDC42 CASP7	http://www.genome.jp/kegg-bin/show_pathway?ko04932/K02649%09red/K04397%09red/K00922%09red/K04440%09red/K04393%09red/K04392%09red/K09027%09red/K04448%09red/K03237%09red
79	Citrate cycle (TCA cycle)	KEGG PATHWAY	ko00020	5	106	0.367885	0.999945	Cluster-17909.96111|Cluster-17909.97583|Cluster-17909.94734|Cluster-17909.94733|Cluster-17909.77541	K01596 K01596 K01596 K01596 K01596	E4.1.1.32, pckA, PEPCK E4.1.1.32, pckA, PEPCK E4.1.1.32, pckA, PEPCK E4.1.1.32, pckA, PEPCK E4.1.1.32, pckA, PEPCK	http://www.genome.jp/kegg-bin/show_pathway?ko00020/K01596%09red
80	Basal cell carcinoma	KEGG PATHWAY	ko05217	5	107	0.375032	0.999945	Cluster-17909.47291|Cluster-17909.114721|Cluster-17909.132260|Cluster-17909.122720|Cluster-17909.109374	K00182 K04491 K00444 K00182 K00408	WNT2 TCF7L2 WNT5 WNT2 WNT4	http://www.genome.jp/kegg-bin/show_pathway?ko05217/K04491%09red/K00408%09red/K00182%09red/K00444%09red
81	Fc gamma R-mediated phagocytosis	KEGG PATHWAY	ko04666	13	313	0.389001	0.999945	Cluster-17909.123286|Cluster-17909.93442|Cluster-17909.47403|Cluster-17909.72398|Cluster-17909.111316|Cluster-17909.114758|Cluster-17909.72395|Cluster-17909.44733|Cluster-17909.25249|Cluster-17909.39191|Cluster-17909.107797|Cluster-17909.89320|Cluster-17909.11972	K04393 K00922 K02649 K04393 K01080 K01080 K04393 K01080 K04392 K04688 K01080 K05743 K04393	CDC42 PIK3C PIK3R CDC42 PPAP2 PPAP2 CDC42 PPAP2 RAC1 RPS6KB PPAP2 LIMK1 CDC42	http://www.genome.jp/kegg-bin/show_pathway?ko04666/K05743%09red/K04688%09red/K00922%09red/K04393%09red/K04392%09red/K01080%09red/K02649%09red
82	Herpes simplex infection	KEGG PATHWAY	ko05168	21	521	0.391206	0.999945	Cluster-17909.113304|Cluster-17909.19647|Cluster-17909.20321|Cluster-17909.79362|Cluster-17909.19959|Cluster-17909.106507|Cluster-17909.51129|Cluster-17909.18304|Cluster-17909.124817|Cluster-17909.19953|Cluster-17909.76687|Cluster-17909.39983|Cluster-17909.123172|Cluster-17909.88972|Cluster-17909.64948|Cluster-17909.72866|Cluster-17909.92166|Cluster-17909.90424|Cluster-17909.15961|Cluster-17909.1…	K04729 K05410 K05410 K04448 K04734 K07211 K05410 K05410 K04440 K04734 K04448 K06269 K07211 K05410 K04734 K04448 K03237 K12886 K04734 K05410 K06269	MYD88 TBK1 TBK1 JUN NFKBIA IKBKE, IKKE TBK1 TBK1 JNK NFKBIA JUN PPP1C IKBKE, IKKE TBK1 NFKBIA JUN EIF2S1 HNRNPK NFKBIA TBK1 PPP1C	http://www.genome.jp/kegg-bin/show_pathway?ko05168/K04729%09red/K07211%09red/K04734%09red/K04440%09red/K12886%09red/K04448%09red/K06269%09red/K03237%09red/K05410%09red
83	Circadian rhythm - fly	KEGG PATHWAY	ko04711	1	13	0.400547	0.999945	Cluster-2728.0	K09057	HLF	http://www.genome.jp/kegg-bin/show_pathway?ko04711/K09057%09red
84	Naphthalene degradation	KEGG PATHWAY	ko00626	1	13	0.400547	0.999945	Cluster-17909.76449	K00121	frmA, ADH5, adhC	http://www.genome.jp/kegg-bin/show_pathway?ko00626/K00121%09red
85	Inositol phosphate metabolism	KEGG PATHWAY	ko00562	8	188	0.406465	0.999945	Cluster-17909.93442|Cluster-17909.72724|Cluster-17909.123312|Cluster-17909.122503|Cluster-17909.122502|Cluster-17909.122501|Cluster-17909.122500|Cluster-17909.123840	K00922 K00999 K01858 K01858 K01858 K01858 K01858 K01858	PIK3C CDIPT INO1, ISYNA1 INO1, ISYNA1 INO1, ISYNA1 INO1, ISYNA1 INO1, ISYNA1 INO1, ISYNA1	http://www.genome.jp/kegg-bin/show_pathway?ko00562/K00922%09red/K01858%09red/K00999%09red
86	FoxO signaling pathway	KEGG PATHWAY	ko04068	13	318	0.409913	0.999945	Cluster-17909.96111|Cluster-17909.65036|Cluster-17909.94734|Cluster-17909.94733|Cluster-17909.47403|Cluster-17909.77541|Cluster-17909.124817|Cluster-17909.93442|Cluster-17909.87947|Cluster-17909.97583|Cluster-17909.120316|Cluster-17909.38155|Cluster-17909.74507	K01596 K04468 K01596 K01596 K02649 K01596 K04440 K00922 K04364 K01596 K05868 K09408 K15010	E4.1.1.32, pckA, PEPCK NLK E4.1.1.32, pckA, PEPCK E4.1.1.32, pckA, PEPCK PIK3R E4.1.1.32, pckA, PEPCK JNK PIK3C GRB2 E4.1.1.32, pckA, PEPCK CCNB FOXO3 HOMER	http://www.genome.jp/kegg-bin/show_pathway?ko04068/K04468%09red/K05868%09red/K00922%09red/K01596%09red/K15010%09red/K04440%09red/K09408%09red/K02649%09red/K04364%09red
87	Colorectal cancer	KEGG PATHWAY	ko05210	8	191	0.422819	0.999945	Cluster-17909.93442|Cluster-17909.79362|Cluster-17909.47403|Cluster-17909.124817|Cluster-17909.76687|Cluster-17909.25249|Cluster-17909.72866|Cluster-17909.114721	K00922 K04448 K02649 K04440 K04448 K04392 K04448 K04491	PIK3C JUN PIK3R JNK JUN RAC1 JUN TCF7L2	http://www.genome.jp/kegg-bin/show_pathway?ko05210/K00922%09red/K04440%09red/K04392%09red/K04491%09red/K04448%09red/K02649%09red
88	Bacterial invasion of epithelial cells	KEGG PATHWAY	ko05100	13	328	0.451802	0.999945	Cluster-17909.123286|Cluster-17909.78892|Cluster-17909.97556|Cluster-17909.47403|Cluster-17909.108350|Cluster-17909.72398|Cluster-17909.56787|Cluster-17909.72395|Cluster-17909.93442|Cluster-17909.17413|Cluster-17909.25249|Cluster-17909.6360|Cluster-17909.11972	K04393 K05692 K04707 K02649 K04707 K04393 K05719 K04393 K00922 K07863 K04392 K04707 K04393	CDC42 ACTB_G1 CBL PIK3R CBL CDC42 ITGB1 CDC42 PIK3C RHOG RAC1 CBL CDC42	http://www.genome.jp/kegg-bin/show_pathway?ko05100/K05692%09red/K05719%09red/K07863%09red/K00922%09red/K04707%09red/K04393%09red/K04392%09red/K02649%09red
89	Linoleic acid metabolism	KEGG PATHWAY	ko00591	3	66	0.452405	0.999945	Cluster-17909.107887|Cluster-17909.107892|Cluster-17909.124447	K14621 K14621 K00100	PLB1, PLB PLB1, PLB E1.1.1.-	http://www.genome.jp/kegg-bin/show_pathway?ko00591/K14621%09red/K00100%09red
90	Glycosphingolipid biosynthesis - globo series	KEGG PATHWAY	ko00603	2	41	0.459866	0.999945	Cluster-17909.91499|Cluster-17909.91509	K01189 K01189	GLA GLA	http://www.genome.jp/kegg-bin/show_pathway?ko00603/K01189%09red
91	Amphetamine addiction	KEGG PATHWAY	ko05031	10	258	0.495116	0.999945	Cluster-17909.77475|Cluster-17909.79362|Cluster-34074.2|Cluster-17909.39983|Cluster-17909.98520|Cluster-17909.76687|Cluster-17909.77474|Cluster-17909.72866|Cluster-17909.121691|Cluster-17909.96181	K09048 K04448 K02183 K06269 K04515 K04448 K09048 K04448 K06269 K02183	CREB3 JUN CALM PPP1C CAMK2 JUN CREB3 JUN PPP1C CALM	http://www.genome.jp/kegg-bin/show_pathway?ko05031/K04515%09red/K06269%09red/K04448%09red/K09048%09red/K02183%09red
92	Selenocompound metabolism	KEGG PATHWAY	ko00450	2	44	0.495191	0.999945	Cluster-17909.76118|Cluster-17909.14898	K00384 K00548	trxB metH, MTR	http://www.genome.jp/kegg-bin/show_pathway?ko00450/K00384%09red/K00548%09red
93	Degradation of aromatic compounds	KEGG PATHWAY	ko01220	1	18	0.50069	0.999945	Cluster-17909.76449	K00121	frmA, ADH5, adhC	http://www.genome.jp/kegg-bin/show_pathway?ko01220/K00121%09red
94	Riboflavin metabolism	KEGG PATHWAY	ko00740	1	18	0.50069	0.999945	Cluster-17909.37697	K00861	RFK, FMN1	http://www.genome.jp/kegg-bin/show_pathway?ko00740/K00861%09red
95	Jak-STAT signaling pathway	KEGG PATHWAY	ko04630	9	233	0.504071	0.999945	Cluster-17909.93442|Cluster-17909.97556|Cluster-17909.47403|Cluster-17909.108350|Cluster-17909.81101|Cluster-17909.11783|Cluster-17909.87947|Cluster-17909.96329|Cluster-17909.6360	K00922 K04707 K02649 K04707 K04570 K04699 K04364 K04703 K04707	PIK3C CBL PIK3R CBL BCL2L1, bcl-xL SOCS6_7 GRB2 SPRED CBL	http://www.genome.jp/kegg-bin/show_pathway?ko04630/K04570%09red/K04699%09red/K00922%09red/K04707%09red/K04364%09red/K04703%09red/K02649%09red
96	Pathogenic Escherichia coli infection	KEGG PATHWAY	ko05130	9	236	0.518904	0.999945	Cluster-17909.123286|Cluster-17909.78892|Cluster-17909.72398|Cluster-17909.56787|Cluster-17909.72395|Cluster-17909.84962|Cluster-17909.123215|Cluster-17909.11972|Cluster-17909.81525	K04393 K05692 K04393 K05719 K04393 K05703 K06619 K04393 K11294	CDC42 ACTB_G1 CDC42 ITGB1 CDC42 FYN ABL1 CDC42 NCL, NSR1	http://www.genome.jp/kegg-bin/show_pathway?ko05130/K05719%09red/K05703%09red/K05692%09red/K11294%09red/K06619%09red/K04393%09red
97	Nitrogen metabolism	KEGG PATHWAY	ko00910	2	47	0.529008	0.999945	Cluster-17909.125624|Cluster-17909.78447	K01672 K01915	E4.2.1.1 glnA, GLUL	http://www.genome.jp/kegg-bin/show_pathway?ko00910/K01672%09red/K01915%09red
98	Drug metabolism - other enzymes	KEGG PATHWAY	ko00983	4	102	0.530522	0.999945	Cluster-17909.60566|Cluster-17909.44279|Cluster-17909.23804|Cluster-17909.92799	K00857 K00088 K00876 K00857	tdk, TK guaB udk, UCK tdk, TK	http://www.genome.jp/kegg-bin/show_pathway?ko00983/K00857%09red/K00876%09red/K00088%09red
99	Prolactin signaling pathway	KEGG PATHWAY	ko04917	6	157	0.532654	0.999945	Cluster-17909.93442|Cluster-17909.47403|Cluster-17909.124817|Cluster-17909.11783|Cluster-17909.87947|Cluster-17909.38155	K00922 K02649 K04440 K04699 K04364 K09408	PIK3C PIK3R JNK SOCS6_7 GRB2 FOXO3	http://www.genome.jp/kegg-bin/show_pathway?ko04917/K04699%09red/K00922%09red/K04440%09red/K09408%09red/K04364%09red/K02649%09red
100	Signaling pathways regulating pluripotency of stem cells	KEGG PATHWAY	ko04550	9	240	0.538448	0.999945	Cluster-17909.93442|Cluster-17909.132260|Cluster-17909.47403|Cluster-17909.47291|Cluster-17909.109374|Cluster-17909.51081|Cluster-17909.117827|Cluster-17909.87947|Cluster-17909.122720	K00922 K00444 K02649 K00182 K00408 K11305 K11305 K04364 K00182	PIK3C WNT5 PIK3R WNT2 WNT4 MYST3, KAT6A MYST3, KAT6A GRB2 WNT2	http://www.genome.jp/kegg-bin/show_pathway?ko04550/K00182%09red/K00408%09red/K00922%09red/K11305%09red/K02649%09red/K00444%09red/K04364%09red
101	Pertussis	KEGG PATHWAY	ko05133	10	270	0.550853	0.999945	Cluster-17909.45627|Cluster-17909.79362|Cluster-34074.2|Cluster-17909.56787|Cluster-17909.124817|Cluster-17909.76687|Cluster-17909.72866|Cluster-17909.113304|Cluster-17909.45629|Cluster-17909.96181	K04397 K04448 K02183 K05719 K04440 K04448 K04448 K04729 K04397 K02183	CASP7 JUN CALM ITGB1 JNK JUN JUN MYD88 CASP7 CALM	http://www.genome.jp/kegg-bin/show_pathway?ko05133/K04729%09red/K05719%09red/K04397%09red/K04440%09red/K04448%09red/K02183%09red
102	Proteoglycans in cancer	KEGG PATHWAY	ko05205	25	684	0.564351	0.999945	Cluster-17909.39983|Cluster-17909.72398|Cluster-17909.93442|Cluster-17909.39191|Cluster-17909.11972|Cluster-17909.132260|Cluster-17909.71185|Cluster-17909.98520|Cluster-17909.56787|Cluster-17909.123286|Cluster-17909.78892|Cluster-17909.108350|Cluster-17909.105062|Cluster-17909.72395|Cluster-17909.109374|Cluster-17909.25249|Cluster-17909.6360|Cluster-17909.80713|Cluster-17909.105775|Cluster-17909.…	K06269 K04393 K00922 K04688 K04393 K00444 K07532 K04515 K05719 K04393 K05692 K04707 K10380 K04393 K00408 K04392 K04707 K04437 K10380 K00182 K04707 K02649 K00182 K04364 K06269	PPP1C CDC42 PIK3C RPS6KB CDC42 WNT5 ARHGEF12, LARG CAMK2 ITGB1 CDC42 ACTB_G1 CBL ANK CDC42 WNT4 RAC1 CBL FLNA ANK WNT2 CBL PIK3R WNT2 GRB2 PPP1C	http://www.genome.jp/kegg-bin/show_pathway?ko05205/K04515%09red/K04437%09red/K00408%09red/K00182%09red/K05719%09red/K06269%09red/K05692%09red/K04688%09red/K02649%09red/K00922%09red/K04707%09red/K04393%09red/K04392%09red/K00444%09red/K07532%09red/K04364%09red/K10380%09red
103	Fc epsilon RI signaling pathway	KEGG PATHWAY	ko04664	8	220	0.575475	0.999945	Cluster-17909.93442|Cluster-17909.47403|Cluster-17909.120157|Cluster-17909.124817|Cluster-17909.87947|Cluster-17909.25249|Cluster-17909.47150|Cluster-17909.84962	K00922 K02649 K04430 K04440 K04364 K04392 K04433 K05703	PIK3C PIK3R MAP2K4, MKK4 JNK GRB2 RAC1 MAP2K6, MKK6 FYN	http://www.genome.jp/kegg-bin/show_pathway?ko04664/K04433%09red/K04430%09red/K05703%09red/K02649%09red/K00922%09red/K04440%09red/K04392%09red/K04364%09red
104	cAMP signaling pathway	KEGG PATHWAY	ko04024	21	581	0.583714	0.999945	Cluster-17909.77475|Cluster-17909.79362|Cluster-34074.2|Cluster-17909.19959|Cluster-17909.47403|Cluster-17909.103589|Cluster-17909.39983|Cluster-17909.124817|Cluster-17909.98520|Cluster-17909.66066|Cluster-17909.93442|Cluster-17909.19953|Cluster-17909.76687|Cluster-17909.25249|Cluster-17909.77474|Cluster-17909.64948|Cluster-17909.72866|Cluster-17909.96181|Cluster-17909.15961|Cluster-17909.67518|C…	K09048 K04448 K02183 K04734 K02649 K13293 K06269 K04440 K04515 K00232 K00922 K04734 K04448 K04392 K09048 K04734 K04448 K02183 K04734 K08049 K06269	CREB3 JUN CALM NFKBIA PIK3R PDE4 PPP1C JNK CAMK2 E1.3.3.6, ACOX1, ACOX3 PIK3C NFKBIA JUN RAC1 CREB3 NFKBIA JUN CALM NFKBIA ADCY9 PPP1C	http://www.genome.jp/kegg-bin/show_pathway?ko04024/K04515%09red/K09048%09red/K08049%09red/K04734%09red/K13293%09red/K00232%09red/K04440%09red/K04392%09red/K00922%09red/K04448%09red/K06269%09red/K02649%09red/K02183%09red
105	alpha-Linolenic acid metabolism	KEGG PATHWAY	ko00592	3	81	0.584376	0.999945	Cluster-17909.107887|Cluster-17909.66066|Cluster-17909.107892	K14621 K00232 K14621	PLB1, PLB E1.3.3.6, ACOX1, ACOX3 PLB1, PLB	http://www.genome.jp/kegg-bin/show_pathway?ko00592/K00232%09red/K14621%09red
106	Adrenergic signaling in cardiomyocytes	KEGG PATHWAY	ko04261	14	393	0.601722	0.999945	Cluster-17909.77475|Cluster-17909.77474|Cluster-34074.2|Cluster-17909.124028|Cluster-17909.47403|Cluster-17909.98520|Cluster-17909.93442|Cluster-17909.73521|Cluster-17909.39983|Cluster-17909.105652|Cluster-17909.38490|Cluster-17909.121691|Cluster-17909.67518|Cluster-17909.96181	K09048 K09048 K02183 K12314 K02649 K04515 K00922 K04445 K06269 K09052 K04354 K06269 K08049 K02183	CREB3 CREB3 CALM ACTC1 PIK3R CAMK2 PIK3C MSK1, RPS6KA5 PPP1C CREM PPP2R2 PPP1C ADCY9 CALM	http://www.genome.jp/kegg-bin/show_pathway?ko04261/K04515%09red/K09048%09red/K04354%09red/K09052%09red/K08049%09red/K00922%09red/K04445%09red/K12314%09red/K06269%09red/K02649%09red/K02183%09red
107	Chemokine signaling pathway	KEGG PATHWAY	ko04062	14	394	0.60538	0.999945	Cluster-17909.123286|Cluster-17909.93442|Cluster-17909.64948|Cluster-17909.19959|Cluster-17909.47403|Cluster-17909.72398|Cluster-17909.15961|Cluster-17909.72395|Cluster-17909.19953|Cluster-17909.25249|Cluster-17909.38155|Cluster-17909.87947|Cluster-17909.11972|Cluster-17909.67518	K04393 K00922 K04734 K04734 K02649 K04393 K04734 K04393 K04734 K04392 K09408 K04364 K04393 K08049	CDC42 PIK3C NFKBIA NFKBIA PIK3R CDC42 NFKBIA CDC42 NFKBIA RAC1 FOXO3 GRB2 CDC42 ADCY9	http://www.genome.jp/kegg-bin/show_pathway?ko04062/K08049%09red/K04734%09red/K02649%09red/K00922%09red/K04393%09red/K04392%09red/K09408%09red/K04364%09red
108	VEGF signaling pathway	KEGG PATHWAY	ko04370	7	198	0.605856	0.999945	Cluster-17909.123286|Cluster-17909.93442|Cluster-17909.47403|Cluster-17909.72398|Cluster-17909.72395|Cluster-17909.25249|Cluster-17909.11972	K04393 K00922 K02649 K04393 K04393 K04392 K04393	CDC42 PIK3C PIK3R CDC42 CDC42 RAC1 CDC42	http://www.genome.jp/kegg-bin/show_pathway?ko04370/K00922%09red/K04393%09red/K04392%09red/K02649%09red
109	beta-Alanine metabolism	KEGG PATHWAY	ko00410	3	84	0.608226	0.999945	Cluster-17909.104466|Cluster-17909.104467|Cluster-17909.104468	K12259 K12259 K12259	SMOX, PAO5 SMOX, PAO5 SMOX, PAO5	http://www.genome.jp/kegg-bin/show_pathway?ko00410/K12259%09red
110	Glycolysis / Gluconeogenesis	KEGG PATHWAY	ko00010	7	200	0.616025	0.999945	Cluster-17909.96111|Cluster-17909.94734|Cluster-17909.94733|Cluster-17909.77541|Cluster-17909.76449|Cluster-17909.97583|Cluster-17909.15304	K01596 K01596 K01596 K01596 K00121 K01596 K00134	E4.1.1.32, pckA, PEPCK E4.1.1.32, pckA, PEPCK E4.1.1.32, pckA, PEPCK E4.1.1.32, pckA, PEPCK frmA, ADH5, adhC E4.1.1.32, pckA, PEPCK GAPDH, gapA	http://www.genome.jp/kegg-bin/show_pathway?ko00010/K01596%09red/K00121%09red/K00134%09red
111	Melanogenesis	KEGG PATHWAY	ko04916	11	314	0.620422	0.999945	Cluster-17909.77475|Cluster-17909.132260|Cluster-34074.2|Cluster-17909.47291|Cluster-17909.98520|Cluster-17909.109374|Cluster-17909.77474|Cluster-17909.122720|Cluster-17909.114721|Cluster-17909.67518|Cluster-17909.96181	K09048 K00444 K02183 K00182 K04515 K00408 K09048 K00182 K04491 K08049 K02183	CREB3 WNT5 CALM WNT2 CAMK2 WNT4 CREB3 WNT2 TCF7L2 ADCY9 CALM	http://www.genome.jp/kegg-bin/show_pathway?ko04916/K04515%09red/K00182%09red/K08049%09red/K00408%09red/K04491%09red/K09048%09red/K00444%09red/K02183%09red
112	Glutathione metabolism	KEGG PATHWAY	ko00480	6	177	0.645152	0.999945	Cluster-17909.100158|Cluster-17909.75783|Cluster-17909.51685|Cluster-17909.103269|Cluster-17909.103268|Cluster-17909.21716	K01920 K01581 K10807 K01920 K01920 K01920	gshB, GSS E4.1.1.17, ODC1, speC, speF RRM1 gshB, GSS gshB, GSS gshB, GSS	http://www.genome.jp/kegg-bin/show_pathway?ko00480/K10807%09red/K01920%09red/K01581%09red
113	Arachidonic acid metabolism	KEGG PATHWAY	ko00590	6	177	0.645152	0.999945	Cluster-17909.54162|Cluster-17909.107887|Cluster-17909.74029|Cluster-17909.117975|Cluster-17909.107892|Cluster-17909.57252	K01830 K14621 K01830 K07422 K14621 K01830	E5.3.99.2, PTGDS PLB1, PLB E5.3.99.2, PTGDS CYP2U1 PLB1, PLB E5.3.99.2, PTGDS	http://www.genome.jp/kegg-bin/show_pathway?ko00590/K07422%09red/K14621%09red/K01830%09red
114	Mineral absorption	KEGG PATHWAY	ko04978	2	59	0.64826	0.999945	Cluster-17909.21103|Cluster-17909.104782	K12040 K14738	SLC9A3, NHE3 STEAP2	http://www.genome.jp/kegg-bin/show_pathway?ko04978/K14738%09red/K12040%09red
115	Ubiquinone and other terpenoid-quinone biosynthesis	KEGG PATHWAY	ko00130	1	28	0.653598	0.999945	Cluster-17909.127966	K10106	GGCX	http://www.genome.jp/kegg-bin/show_pathway?ko00130/K10106%09red
116	Synthesis and degradation of ketone bodies	KEGG PATHWAY	ko00072	1	28	0.653598	0.999945	Cluster-17909.124119	K00019	E1.1.1.30, bdh	http://www.genome.jp/kegg-bin/show_pathway?ko00072/K00019%09red
117	Acute myeloid leukemia	KEGG PATHWAY	ko05221	6	179	0.655459	0.999945	Cluster-17909.93442|Cluster-17909.47403|Cluster-17909.111671|Cluster-17909.87947|Cluster-17909.39191|Cluster-17909.114721	K00922 K02649 K08367 K04364 K04688 K04491	PIK3C PIK3R RUNX1, AML1 GRB2 RPS6KB TCF7L2	http://www.genome.jp/kegg-bin/show_pathway?ko05221/K04688%09red/K08367%09red/K00922%09red/K02649%09red/K04491%09red/K04364%09red
118	Glycosaminoglycan biosynthesis - chondroitin sulfate / dermatan sulfate	KEGG PATHWAY	ko00532	2	60	0.657031	0.999945	Cluster-17909.50496|Cluster-17909.37060	K08106 K13499	CHST15 CHSY	http://www.genome.jp/kegg-bin/show_pathway?ko00532/K08106%09red/K13499%09red
119	Alanine, aspartate and glutamate metabolism	KEGG PATHWAY	ko00250	4	121	0.660212	0.999945	Cluster-17909.93309|Cluster-17909.78447|Cluster-17909.50075|Cluster-17909.86715	K01425 K01915 K00272 K00820	glsA, GLS glnA, GLUL DDO glmS, GFPT	http://www.genome.jp/kegg-bin/show_pathway?ko00250/K01915%09red/K00820%09red/K00272%09red/K01425%09red
120	Endometrial cancer	KEGG PATHWAY	ko05213	5	151	0.662382	0.999945	Cluster-17909.38155|Cluster-17909.93442|Cluster-17909.114721|Cluster-17909.47403|Cluster-17909.87947	K09408 K00922 K04491 K02649 K04364	FOXO3 PIK3C TCF7L2 PIK3R GRB2	http://www.genome.jp/kegg-bin/show_pathway?ko05213/K04491%09red/K00922%09red/K09408%09red/K02649%09red/K04364%09red
121	Glyoxylate and dicarboxylate metabolism	KEGG PATHWAY	ko00630	3	93	0.67413	0.999945	Cluster-17909.78447|Cluster-17909.84184|Cluster-17909.79559	K01915 K00600 K00049	glnA, GLUL glyA, SHMT GRHPR	http://www.genome.jp/kegg-bin/show_pathway?ko00630/K00600%09red/K00049%09red/K01915%09red
122	D-Glutamine and D-glutamate metabolism	KEGG PATHWAY	ko00471	1	30	0.678027	0.999945	Cluster-17909.93309	K01425	glsA, GLS	http://www.genome.jp/kegg-bin/show_pathway?ko00471/K01425%09red
123	Propanoate metabolism	KEGG PATHWAY	ko00640	2	63	0.682293	0.999945	Cluster-17909.45704|Cluster-17909.67247	K11262 K11262	ACACA ACACA	http://www.genome.jp/kegg-bin/show_pathway?ko00640/K11262%09red
124	Carbohydrate digestion and absorption	KEGG PATHWAY	ko04973	3	96	0.694191	0.999945	Cluster-17909.84934|Cluster-17909.93442|Cluster-17909.47403	K08143 K00922 K02649	SLC2A5, GLUT5 PIK3C PIK3R	http://www.genome.jp/kegg-bin/show_pathway?ko04973/K08143%09red/K00922%09red/K02649%09red
125	Amyotrophic lateral sclerosis (ALS)	KEGG PATHWAY	ko05014	4	127	0.695713	0.999945	Cluster-17909.25249|Cluster-17909.81101|Cluster-1827.3|Cluster-17909.47150	K04392 K04570 K04565 K04433	RAC1 BCL2L1, bcl-xL SOD1 MAP2K6, MKK6	http://www.genome.jp/kegg-bin/show_pathway?ko05014/K04565%09red/K04570%09red/K04433%09red/K04392%09red
126	Pyrimidine metabolism	KEGG PATHWAY	ko00240	9	277	0.701097	0.999945	Cluster-17909.23804|Cluster-15376.0|Cluster-17909.60566|Cluster-17909.90531|Cluster-17909.51685|Cluster-17909.92799|Cluster-17909.55521|Cluster-17909.76118|Cluster-17909.14369	K00876 K01081 K00857 K18533 K10807 K00857 K03015 K00384 K03023	udk, UCK E3.1.3.5 tdk, TK AK9 RRM1 tdk, TK RPB7, POLR2G trxB RPC3, POLR3C	http://www.genome.jp/kegg-bin/show_pathway?ko00240/K00384%09red/K00857%09red/K18533%09red/K03015%09red/K03023%09red/K10807%09red/K01081%09red/K00876%09red
127	Retrograde endocannabinoid signaling	KEGG PATHWAY	ko04723	5	160	0.709492	0.999945	Cluster-17909.126345|Cluster-17909.112717|Cluster-17909.112719|Cluster-17909.67518|Cluster-17909.124817	K15528 K13806 K13806 K08049 K04440	FAAH DAGL DAGL ADCY9 JNK	http://www.genome.jp/kegg-bin/show_pathway?ko04723/K13806%09red/K15528%09red/K04440%09red/K08049%09red
128	Butanoate metabolism	KEGG PATHWAY	ko00650	2	67	0.71358	0.999945	Cluster-17909.124447|Cluster-17909.124119	K00100 K00019	E1.1.1.- E1.1.1.30, bdh	http://www.genome.jp/kegg-bin/show_pathway?ko00650/K00019%09red/K00100%09red
129	Transcriptional misregulation in cancer	KEGG PATHWAY	ko05202	12	369	0.716622	0.999945	Cluster-17909.75849|Cluster-17909.15214|Cluster-17909.18524|Cluster-17909.81101|Cluster-17909.111671|Cluster-17909.39848|Cluster-17909.21706|Cluster-17909.76771|Cluster-17909.108925|Cluster-17909.83439|Cluster-17909.93072|Cluster-17909.49267	K15622 K11427 K04684 K04570 K08367 K04684 K15379 K11253 K15188 K14651 K09105 K15188	MLF1 DOT1L, DOT1 SP1 BCL2L1, bcl-xL RUNX1, AML1 SP1 SLC45A3 H3 CCNT TAF15, NPL3 TFE3 CCNT	http://www.genome.jp/kegg-bin/show_pathway?ko05202/K04684%09red/K09105%09red/K14651%09red/K11253%09red/K08367%09red/K04570%09red/K11427%09red/K15379%09red/K15188%09red/K15622%09red
130	Plant-pathogen interaction	KEGG PATHWAY	ko04626	5	162	0.719306	0.999945	Cluster-17909.83430|Cluster-17909.96020|Cluster-34074.2|Cluster-17909.79243|Cluster-17909.96181	K04079 K12795 K02183 K04079 K02183	htpG, HSP90A SUGT1, SGT1 CALM htpG, HSP90A CALM	http://www.genome.jp/kegg-bin/show_pathway?ko04626/K02183%09red/K12795%09red/K04079%09red
131	Vitamin digestion and absorption	KEGG PATHWAY	ko04977	2	68	0.720986	0.999945	Cluster-17909.107887|Cluster-17909.107892	K14621 K14621	PLB1, PLB PLB1, PLB	http://www.genome.jp/kegg-bin/show_pathway?ko04977/K14621%09red
132	Glycosaminoglycan biosynthesis - heparan sulfate / heparin	KEGG PATHWAY	ko00534	2	69	0.72823	0.999945	Cluster-17909.35232|Cluster-17909.104632	K01793 K02367	GLCE EXT2	http://www.genome.jp/kegg-bin/show_pathway?ko00534/K01793%09red/K02367%09red
133	Pantothenate and CoA biosynthesis	KEGG PATHWAY	ko00770	1	36	0.741459	0.999945	Cluster-17909.91782	K01598	PPCDC, coaC	http://www.genome.jp/kegg-bin/show_pathway?ko00770/K01598%09red
134	Aldosterone-regulated sodium reabsorption	KEGG PATHWAY	ko04960	2	71	0.742238	0.999945	Cluster-17909.93442|Cluster-17909.47403	K00922 K02649	PIK3C PIK3R	http://www.genome.jp/kegg-bin/show_pathway?ko04960/K00922%09red/K02649%09red
135	Fatty acid elongation	KEGG PATHWAY	ko00062	2	72	0.749008	0.999945	Cluster-17909.116180|Cluster-17909.116181	K10703 K10703	PHS1, PAS2 PHS1, PAS2	http://www.genome.jp/kegg-bin/show_pathway?ko00062/K10703%09red
136	Sulfur metabolism	KEGG PATHWAY	ko00920	1	37	0.750743	0.999945	Cluster-17909.42537	K00380	cysJ	http://www.genome.jp/kegg-bin/show_pathway?ko00920/K00380%09red
137	RNA polymerase	KEGG PATHWAY	ko03020	2	73	0.755623	0.999945	Cluster-17909.55521|Cluster-17909.14369	K03015 K03023	RPB7, POLR2G RPC3, POLR3C	http://www.genome.jp/kegg-bin/show_pathway?ko03020/K03015%09red/K03023%09red
138	Arginine and proline metabolism	KEGG PATHWAY	ko00330	6	201	0.756118	0.999945	Cluster-17909.75783|Cluster-17909.78447|Cluster-17909.104468|Cluster-17909.93309|Cluster-17909.104467|Cluster-17909.104466	K01581 K01915 K12259 K01425 K12259 K12259	E4.1.1.17, ODC1, speC, speF glnA, GLUL SMOX, PAO5 glsA, GLS SMOX, PAO5 SMOX, PAO5	http://www.genome.jp/kegg-bin/show_pathway?ko00330/K01581%09red/K01915%09red/K12259%09red/K01425%09red
139	Cyanoamino acid metabolism	KEGG PATHWAY	ko00460	1	39	0.768324	0.999945	Cluster-17909.84184	K00600	glyA, SHMT	http://www.genome.jp/kegg-bin/show_pathway?ko00460/K00600%09red
140	Vibrio cholerae infection	KEGG PATHWAY	ko05110	5	173	0.769034	0.999945	Cluster-17909.123224|Cluster-17909.103430|Cluster-17909.78892|Cluster-17909.123223|Cluster-17909.67518	K10950 K09582 K05692 K10950 K08049	ERO1L PDIA4, ERP72 ACTB_G1 ERO1L ADCY9	http://www.genome.jp/kegg-bin/show_pathway?ko05110/K08049%09red/K05692%09red/K10950%09red/K09582%09red
141	Two-component system	KEGG PATHWAY	ko02020	1	40	0.776643	0.999945	Cluster-17909.78447	K01915	glnA, GLUL	http://www.genome.jp/kegg-bin/show_pathway?ko02020/K01915%09red
142	Adherens junction	KEGG PATHWAY	ko04520	10	329	0.777393	0.999945	Cluster-17909.123286|Cluster-17909.65036|Cluster-17909.72398|Cluster-17909.72395|Cluster-17909.78892|Cluster-17909.25249|Cluster-17909.91229|Cluster-17909.84962|Cluster-17909.114721|Cluster-17909.11972	K04393 K04468 K04393 K04393 K05692 K04392 K05695 K05703 K04491 K04393	CDC42 NLK CDC42 CDC42 ACTB_G1 RAC1 PTPRF, LAR FYN TCF7L2 CDC42	http://www.genome.jp/kegg-bin/show_pathway?ko04520/K04468%09red/K05703%09red/K05692%09red/K05695%09red/K04393%09red/K04392%09red/K04491%09red
143	Type II diabetes mellitus	KEGG PATHWAY	ko04930	3	111	0.780567	0.999945	Cluster-17909.93442|Cluster-17909.124817|Cluster-17909.47403	K00922 K04440 K02649	PIK3C JNK PIK3R	http://www.genome.jp/kegg-bin/show_pathway?ko04930/K00922%09red/K04440%09red/K02649%09red
144	Inflammatory mediator regulation of TRP channels	KEGG PATHWAY	ko04750	10	333	0.78923	0.999945	Cluster-17909.93442|Cluster-34074.2|Cluster-17909.39983|Cluster-17909.47403|Cluster-17909.98520|Cluster-17909.124817|Cluster-17909.47150|Cluster-17909.121691|Cluster-17909.67518|Cluster-17909.96181	K00922 K02183 K06269 K02649 K04515 K04440 K04433 K06269 K08049 K02183	PIK3C CALM PPP1C PIK3R CAMK2 JNK MAP2K6, MKK6 PPP1C ADCY9 CALM	http://www.genome.jp/kegg-bin/show_pathway?ko04750/K04515%09red/K04433%09red/K08049%09red/K00922%09red/K04440%09red/K06269%09red/K02649%09red/K02183%09red
145	Tight junction	KEGG PATHWAY	ko04530	9	304	0.79364	0.999945	Cluster-17909.123286|Cluster-17909.78892|Cluster-17909.106435|Cluster-17909.72398|Cluster-17909.48800|Cluster-17909.72395|Cluster-17909.106429|Cluster-17909.38490|Cluster-17909.11972	K04393 K05692 K06091 K04393 K06069 K04393 K06091 K04354 K04393	CDC42 ACTB_G1 MPP5, PALS1 CDC42 PRKCI CDC42 MPP5, PALS1 PPP2R2 CDC42	http://www.genome.jp/kegg-bin/show_pathway?ko04530/K05692%09red/K06091%09red/K04393%09red/K06069%09red/K04354%09red
146	Cholinergic synapse	KEGG PATHWAY	ko04725	7	243	0.7962	0.999945	Cluster-17909.77475|Cluster-17909.77474|Cluster-17909.47403|Cluster-17909.98520|Cluster-17909.93442|Cluster-17909.84962|Cluster-17909.67518	K09048 K09048 K02649 K04515 K00922 K05703 K08049	CREB3 CREB3 PIK3R CAMK2 PIK3C FYN ADCY9	http://www.genome.jp/kegg-bin/show_pathway?ko04725/K04515%09red/K09048%09red/K05703%09red/K08049%09red/K00922%09red/K02649%09red
147	Non-small cell lung cancer	KEGG PATHWAY	ko05223	4	151	0.810793	0.999945	Cluster-17909.38155|Cluster-17909.93442|Cluster-17909.47403|Cluster-17909.87947	K09408 K00922 K02649 K04364	FOXO3 PIK3C PIK3R GRB2	http://www.genome.jp/kegg-bin/show_pathway?ko05223/K00922%09red/K09408%09red/K02649%09red/K04364%09red
148	PI3K-Akt signaling pathway	KEGG PATHWAY	ko04151	21	672	0.813888	0.999945	Cluster-17909.96111|Cluster-17909.77475|Cluster-17909.94734|Cluster-17909.94733|Cluster-17909.79243|Cluster-17909.77541|Cluster-17909.81101|Cluster-17909.77474|Cluster-17909.56787|Cluster-17909.97583|Cluster-17909.87947|Cluster-17909.83430|Cluster-17909.38490|Cluster-17909.25249|Cluster-17909.39191|Cluster-17909.78789|Cluster-17909.38155|Cluster-17909.73413|Cluster-17909.93442|Cluster-17909.47403…	K01596 K09048 K01596 K01596 K04079 K01596 K04570 K09048 K05719 K01596 K04364 K04079 K04354 K04392 K04688 K06236 K09408 K04659 K00922 K02649 K06071	E4.1.1.32, pckA, PEPCK CREB3 E4.1.1.32, pckA, PEPCK E4.1.1.32, pckA, PEPCK htpG, HSP90A E4.1.1.32, pckA, PEPCK BCL2L1, bcl-xL CREB3 ITGB1 E4.1.1.32, pckA, PEPCK GRB2 htpG, HSP90A PPP2R2 RAC1 RPS6KB COL1AS FOXO3 THBS2S PIK3C PIK3R PKN	http://www.genome.jp/kegg-bin/show_pathway?ko04151/K09048%09red/K05719%09red/K04354%09red/K06071%09red/K04659%09red/K04688%09red/K02649%09red/K01596%09red/K00922%09red/K04570%09red/K09408%09red/K04392%09red/K04079%09red/K06236%09red/K04364%09red
149	MicroRNAs in cancer	KEGG PATHWAY	ko05206	17	554	0.815121	0.999945	Cluster-17909.34380|Cluster-17909.6750|Cluster-17909.10271|Cluster-17909.50381|Cluster-17909.121086|Cluster-17909.87947|Cluster-17909.62314|Cluster-17909.62315|Cluster-17909.62316|Cluster-17909.50378|Cluster-17909.30071|Cluster-17909.21706|Cluster-17909.123215|Cluster-17909.93309|Cluster-17909.90424|Cluster-17909.48211|Cluster-17909.73521	K02599 K12035 K11430 K02599 K06645 K04364 K14021 K14021 K14021 K02599 K12035 K15379 K06619 K01425 K12886 K02599 K04445	NOTCH TRIM71 EZH2 NOTCH CDC25A GRB2 BAK, BAK1 BAK, BAK1 BAK, BAK1 NOTCH TRIM71 SLC45A3 ABL1 glsA, GLS HNRNPK NOTCH MSK1, RPS6KA5	http://www.genome.jp/kegg-bin/show_pathway?ko05206/K12035%09red/K04445%09red/K14021%09red/K15379%09red/K02599%09red/K06619%09red/K11430%09red/K06645%09red/K12886%09red/K04364%09red/K01425%09red
150	Malaria	KEGG PATHWAY	ko05144	3	120	0.822003	0.999945	Cluster-17909.73413|Cluster-17909.123852|Cluster-17909.113304	K04659 K04550 K04729	THBS2S LRP1, CD91 MYD88	http://www.genome.jp/kegg-bin/show_pathway?ko05144/K04550%09red/K04729%09red/K04659%09red
151	Platelet activation	KEGG PATHWAY	ko04611	11	376	0.822506	0.999945	Cluster-17909.78892|Cluster-17909.71185|Cluster-17909.39983|Cluster-17909.47403|Cluster-17909.48800|Cluster-17909.56787|Cluster-17909.78789|Cluster-17909.84962|Cluster-17909.93442|Cluster-17909.67518|Cluster-17909.121691	K05692 K07532 K06269 K02649 K06069 K05719 K06236 K05703 K00922 K08049 K06269	ACTB_G1 ARHGEF12, LARG PPP1C PIK3R PRKCI ITGB1 COL1AS FYN PIK3C ADCY9 PPP1C	http://www.genome.jp/kegg-bin/show_pathway?ko04611/K05719%09red/K05703%09red/K06236%09red/K08049%09red/K05692%09red/K00922%09red/K06269%09red/K06069%09red/K07532%09red/K02649%09red
152	Carbon fixation in photosynthetic organisms	KEGG PATHWAY	ko00710	1	48	0.833304	0.999945	Cluster-17909.15304	K00134	GAPDH, gapA	http://www.genome.jp/kegg-bin/show_pathway?ko00710/K00134%09red
153	Ras signaling pathway	KEGG PATHWAY	ko04014	19	623	0.833394	0.999945	Cluster-17909.123286|Cluster-17909.20321|Cluster-17909.124151|Cluster-34074.2|Cluster-17909.47403|Cluster-17909.81101|Cluster-17909.51129|Cluster-17909.124817|Cluster-17909.18304|Cluster-17909.72395|Cluster-17909.93442|Cluster-17909.87947|Cluster-17909.25249|Cluster-17909.72398|Cluster-17909.88972|Cluster-17909.123215|Cluster-17909.96181|Cluster-17909.11972|Cluster-17909.19647	K04393 K05410 K05410 K02183 K02649 K04570 K05410 K04440 K05410 K04393 K00922 K04364 K04392 K04393 K05410 K06619 K02183 K04393 K05410	CDC42 TBK1 TBK1 CALM PIK3R BCL2L1, bcl-xL TBK1 JNK TBK1 CDC42 PIK3C GRB2 RAC1 CDC42 TBK1 ABL1 CALM CDC42 TBK1	http://www.genome.jp/kegg-bin/show_pathway?ko04014/K04440%09red/K02649%09red/K06619%09red/K00922%09red/K04570%09red/K04393%09red/K04392%09red/K02183%09red/K04364%09red/K05410%09red
154	Insulin secretion	KEGG PATHWAY	ko04911	4	159	0.840215	0.999945	Cluster-17909.77475|Cluster-17909.77474|Cluster-17909.98520|Cluster-17909.67518	K09048 K09048 K04515 K08049	CREB3 CREB3 CAMK2 ADCY9	http://www.genome.jp/kegg-bin/show_pathway?ko04911/K04515%09red/K08049%09red/K09048%09red
155	Terpenoid backbone biosynthesis	KEGG PATHWAY	ko00900	1	51	0.850629	0.999945	Cluster-17909.69432	K05955	FNTA	http://www.genome.jp/kegg-bin/show_pathway?ko00900/K05955%09red
156	Methane metabolism	KEGG PATHWAY	ko00680	2	91	0.85115	0.999945	Cluster-17909.76449|Cluster-17909.84184	K00121 K00600	frmA, ADH5, adhC glyA, SHMT	http://www.genome.jp/kegg-bin/show_pathway?ko00680/K00121%09red/K00600%09red
157	Thyroid cancer	KEGG PATHWAY	ko05216	2	91	0.85115	0.999945	Cluster-17909.114721|Cluster-17909.93596	K04491 K09288	TCF7L2 CCDC6, PTC	http://www.genome.jp/kegg-bin/show_pathway?ko05216/K04491%09red/K09288%09red
158	Alcoholism	KEGG PATHWAY	ko05034	10	358	0.852927	0.999945	Cluster-17909.77475|Cluster-17909.77474|Cluster-34074.2|Cluster-17909.39983|Cluster-17909.107603|Cluster-17909.87947|Cluster-17909.76771|Cluster-17909.124904|Cluster-17909.121691|Cluster-17909.96181	K09048 K09048 K02183 K06269 K11406 K04364 K11253 K11252 K06269 K02183	CREB3 CREB3 CALM PPP1C HDAC4_5 GRB2 H3 H2B PPP1C CALM	http://www.genome.jp/kegg-bin/show_pathway?ko05034/K09048%09red/K11252%09red/K11253%09red/K11406%09red/K06269%09red/K04364%09red/K02183%09red
159	Steroid hormone biosynthesis	KEGG PATHWAY	ko00140	1	52	0.855994	0.999945	Cluster-17909.29992	K12343	SRD5A1	http://www.genome.jp/kegg-bin/show_pathway?ko00140/K12343%09red
160	Leukocyte transendothelial migration	KEGG PATHWAY	ko04670	9	334	0.869543	0.999945	Cluster-17909.123286|Cluster-17909.78892|Cluster-17909.47403|Cluster-17909.72398|Cluster-17909.56787|Cluster-17909.72395|Cluster-17909.93442|Cluster-17909.25249|Cluster-17909.11972	K04393 K05692 K02649 K04393 K05719 K04393 K00922 K04392 K04393	CDC42 ACTB_G1 PIK3R CDC42 ITGB1 CDC42 PIK3C RAC1 CDC42	http://www.genome.jp/kegg-bin/show_pathway?ko04670/K05719%09red/K05692%09red/K00922%09red/K04393%09red/K04392%09red/K02649%09red
161	Bile secretion	KEGG PATHWAY	ko04976	3	133	0.869945	0.999945	Cluster-17909.106531|Cluster-17909.21103|Cluster-17909.67518	K05684 K12040 K08049	ABCG8 SLC9A3, NHE3 ADCY9	http://www.genome.jp/kegg-bin/show_pathway?ko04976/K08049%09red/K12040%09red/K05684%09red
162	Endocrine and other factor-regulated calcium reabsorption	KEGG PATHWAY	ko04961	2	96	0.870864	0.999945	Cluster-35747.3|Cluster-17909.67518	K04585 K08049	PTHR1 ADCY9	http://www.genome.jp/kegg-bin/show_pathway?ko04961/K08049%09red/K04585%09red
163	Tyrosine metabolism	KEGG PATHWAY	ko00350	1	55	0.870961	0.999945	Cluster-17909.76449	K00121	frmA, ADH5, adhC	http://www.genome.jp/kegg-bin/show_pathway?ko00350/K00121%09red
164	Melanoma	KEGG PATHWAY	ko05218	2	99	0.88151	0.999945	Cluster-17909.93442|Cluster-17909.47403	K00922 K02649	PIK3C PIK3R	http://www.genome.jp/kegg-bin/show_pathway?ko05218/K00922%09red/K02649%09red
165	African trypanosomiasis	KEGG PATHWAY	ko05143	1	61	0.896392	0.999945	Cluster-17909.113304	K04729	MYD88	http://www.genome.jp/kegg-bin/show_pathway?ko05143/K04729%09red
166	MAPK signaling pathway - fly	KEGG PATHWAY	ko04013	1	61	0.896392	0.999945	Cluster-17909.87947	K04364	GRB2	http://www.genome.jp/kegg-bin/show_pathway?ko04013/K04364%09red
167	Dorso-ventral axis formation	KEGG PATHWAY	ko04320	5	215	0.89888	0.999945	Cluster-17909.34380|Cluster-17909.50381|Cluster-17909.87947|Cluster-17909.48211|Cluster-17909.50378	K02599 K02599 K04364 K02599 K02599	NOTCH NOTCH GRB2 NOTCH NOTCH	http://www.genome.jp/kegg-bin/show_pathway?ko04320/K04364%09red/K02599%09red
168	Galactose metabolism	KEGG PATHWAY	ko00052	2	108	0.90876	0.999945	Cluster-17909.91499|Cluster-17909.91509	K01189 K01189	GLA GLA	http://www.genome.jp/kegg-bin/show_pathway?ko00052/K01189%09red
169	Dopaminergic synapse	KEGG PATHWAY	ko04728	9	358	0.912448	0.999945	Cluster-17909.77475|Cluster-17909.77474|Cluster-34074.2|Cluster-17909.39983|Cluster-17909.98520|Cluster-17909.124817|Cluster-17909.38490|Cluster-17909.121691|Cluster-17909.96181	K09048 K09048 K02183 K06269 K04515 K04440 K04354 K06269 K02183	CREB3 CREB3 CALM PPP1C CAMK2 JNK PPP2R2 PPP1C CALM	http://www.genome.jp/kegg-bin/show_pathway?ko04728/K04515%09red/K09048%09red/K04354%09red/K04440%09red/K06269%09red/K02183%09red
170	mTOR signaling pathway	KEGG PATHWAY	ko04150	3	150	0.915236	0.999945	Cluster-17909.93442|Cluster-17909.39191|Cluster-17909.47403	K00922 K04688 K02649	PIK3C RPS6KB PIK3R	http://www.genome.jp/kegg-bin/show_pathway?ko04150/K00922%09red/K04688%09red/K02649%09red
171	GABAergic synapse	KEGG PATHWAY	ko04727	3	151	0.917389	0.999945	Cluster-17909.93309|Cluster-17909.78447|Cluster-17909.67518	K01425 K01915 K08049	glsA, GLS glnA, GLUL ADCY9	http://www.genome.jp/kegg-bin/show_pathway?ko04727/K08049%09red/K01915%09red/K01425%09red
172	Phototransduction - fly	KEGG PATHWAY	ko04745	6	260	0.918005	0.999945	Cluster-17909.78892|Cluster-34074.2|Cluster-17909.98520|Cluster-17909.112717|Cluster-17909.112719|Cluster-17909.96181	K05692 K02183 K04515 K13806 K13806 K02183	ACTB_G1 CALM CAMK2 DAGL DAGL CALM	http://www.genome.jp/kegg-bin/show_pathway?ko04745/K04515%09red/K13806%09red/K05692%09red/K02183%09red
173	Purine metabolism	KEGG PATHWAY	ko00230	11	431	0.922327	0.999945	Cluster-17909.107263|Cluster-17909.103589|Cluster-17909.46494|Cluster-15376.0|Cluster-17909.90531|Cluster-17909.51685|Cluster-17909.67518|Cluster-17909.44279|Cluster-17909.40018|Cluster-17909.55521|Cluster-17909.14369	K11787 K13293 K01769 K01081 K18533 K10807 K08049 K00088 K00939 K03015 K03023	GART PDE4 E4.6.1.2 E3.1.3.5 AK9 RRM1 ADCY9 guaB adk, AK RPB7, POLR2G RPC3, POLR3C	http://www.genome.jp/kegg-bin/show_pathway?ko00230/K01769%09red/K00088%09red/K18533%09red/K08049%09red/K13293%09red/K03015%09red/K03023%09red/K00939%09red/K10807%09red/K01081%09red/K11787%09red
174	Pentose and glucuronate interconversions	KEGG PATHWAY	ko00040	1	70	0.925461	0.999945	Cluster-17909.51446	K00008	SORD, gutB	http://www.genome.jp/kegg-bin/show_pathway?ko00040/K00008%09red
175	Fructose and mannose metabolism	KEGG PATHWAY	ko00051	2	115	0.925769	0.999945	Cluster-17909.51446|Cluster-17909.124447	K00008 K00100	SORD, gutB E1.1.1.-	http://www.genome.jp/kegg-bin/show_pathway?ko00051/K00100%09red/K00008%09red
176	Olfactory transduction	KEGG PATHWAY	ko04740	3	157	0.929296	0.999945	Cluster-17909.98520|Cluster-34074.2|Cluster-17909.96181	K04515 K02183 K02183	CAMK2 CALM CALM	http://www.genome.jp/kegg-bin/show_pathway?ko04740/K04515%09red/K02183%09red
177	Mucin type O-Glycan biosynthesis	KEGG PATHWAY	ko00512	1	72	0.930721	0.999945	Cluster-17909.46648	K00710	GALNT	http://www.genome.jp/kegg-bin/show_pathway?ko00512/K00710%09red
178	Glioma	KEGG PATHWAY	ko05214	6	271	0.934534	0.999945	Cluster-17909.93442|Cluster-34074.2|Cluster-17909.47403|Cluster-17909.98520|Cluster-17909.87947|Cluster-17909.96181	K00922 K02183 K02649 K04515 K04364 K02183	PIK3C CALM PIK3R CAMK2 GRB2 CALM	http://www.genome.jp/kegg-bin/show_pathway?ko05214/K04515%09red/K00922%09red/K02649%09red/K04364%09red/K02183%09red
179	Dilated cardiomyopathy	KEGG PATHWAY	ko05414	4	201	0.938666	0.999945	Cluster-17909.78892|Cluster-17909.56787|Cluster-17909.67518|Cluster-17909.124028	K05692 K05719 K08049 K12314	ACTB_G1 ITGB1 ADCY9 ACTC1	http://www.genome.jp/kegg-bin/show_pathway?ko05414/K12314%09red/K08049%09red/K05692%09red/K05719%09red
180	Systemic lupus erythematosus	KEGG PATHWAY	ko05322	2	122	0.939752	0.999945	Cluster-17909.76771|Cluster-17909.124904	K11253 K11252	H3 H2B	http://www.genome.jp/kegg-bin/show_pathway?ko05322/K11252%09red/K11253%09red
181	Gap junction	KEGG PATHWAY	ko04540	5	239	0.939901	0.999945	Cluster-17909.81582|Cluster-17909.59812|Cluster-17909.67518|Cluster-17909.59808|Cluster-17909.87947	K08959 K08959 K08049 K08959 K04364	CSNK1D CSNK1D ADCY9 CSNK1D GRB2	http://www.genome.jp/kegg-bin/show_pathway?ko04540/K08959%09red/K08049%09red/K04364%09red
182	Retinol metabolism	KEGG PATHWAY	ko00830	1	76	0.940154	0.999945	Cluster-17909.76449	K00121	frmA, ADH5, adhC	http://www.genome.jp/kegg-bin/show_pathway?ko00830/K00121%09red
183	HIF-1 signaling pathway	KEGG PATHWAY	ko04066	6	276	0.941017	0.999945	Cluster-17909.93442|Cluster-17909.47403|Cluster-17909.98520|Cluster-17909.81199|Cluster-17909.39191|Cluster-17909.15304	K00922 K02649 K04515 K04372 K04688 K00134	PIK3C PIK3R CAMK2 MKNK, MNK RPS6KB GAPDH, gapA	http://www.genome.jp/kegg-bin/show_pathway?ko04066/K04515%09red/K00134%09red/K04688%09red/K00922%09red/K04372%09red/K02649%09red
184	Ovarian steroidogenesis	KEGG PATHWAY	ko04913	1	77	0.942305	0.999945	Cluster-17909.67518	K08049	ADCY9	http://www.genome.jp/kegg-bin/show_pathway?ko04913/K08049%09red
185	Glycine, serine and threonine metabolism	KEGG PATHWAY	ko00260	3	166	0.944221	0.999945	Cluster-17909.84184|Cluster-17909.72097|Cluster-17909.79559	K00600 K01697 K00049	glyA, SHMT E4.2.1.22, CBS GRHPR	http://www.genome.jp/kegg-bin/show_pathway?ko00260/K00600%09red/K00049%09red/K01697%09red
186	RNA transport	KEGG PATHWAY	ko03013	11	454	0.946993	0.999945	Cluster-17909.98294|Cluster-17909.103442|Cluster-17909.110923|Cluster-17909.105593|Cluster-17909.76005|Cluster-17909.105594|Cluster-17909.80251|Cluster-17909.82281|Cluster-17909.71121|Cluster-17909.82280|Cluster-17909.92166	K03248 K12882 K15516 K03257 K03257 K03257 K07936 K14297 K03242 K14297 K03237	EIF3G NCBP1, CBP80 FMR EIF4A EIF4A EIF4A RAN NUP98, ADAR2, NUP116 EIF2S3 NUP98, ADAR2, NUP116 EIF2S1	http://www.genome.jp/kegg-bin/show_pathway?ko03013/K03242%09red/K14297%09red/K15516%09red/K03257%09red/K12882%09red/K07936%09red/K03248%09red/K03237%09red
187	Basal transcription factors	KEGG PATHWAY	ko03022	1	80	0.948304	0.999945	Cluster-17909.83439	K14651	TAF15, NPL3	http://www.genome.jp/kegg-bin/show_pathway?ko03022/K14651%09red
188	Rheumatoid arthritis	KEGG PATHWAY	ko05323	3	171	0.951191	0.999945	Cluster-17909.76687|Cluster-17909.72866|Cluster-17909.79362	K04448 K04448 K04448	JUN JUN JUN	http://www.genome.jp/kegg-bin/show_pathway?ko05323/K04448%09red
189	Biosynthesis of amino acids	KEGG PATHWAY	ko01230	5	251	0.954176	0.999945	Cluster-17909.15304|Cluster-17909.78447|Cluster-17909.72097|Cluster-17909.14898|Cluster-17909.84184	K00134 K01915 K01697 K00548 K00600	GAPDH, gapA glnA, GLUL E4.2.1.22, CBS metH, MTR glyA, SHMT	http://www.genome.jp/kegg-bin/show_pathway?ko01230/K00600%09red/K01697%09red/K00134%09red/K00548%09red/K01915%09red
190	Nicotinate and nicotinamide metabolism	KEGG PATHWAY	ko00760	1	84	0.955344	0.999945	Cluster-15376.0	K01081	E3.1.3.5	http://www.genome.jp/kegg-bin/show_pathway?ko00760/K01081%09red
191	Meiosis - yeast	KEGG PATHWAY	ko04113	2	132	0.955453	0.999945	Cluster-17909.39983|Cluster-17909.121691	K06269 K06269	PPP1C PPP1C	http://www.genome.jp/kegg-bin/show_pathway?ko04113/K06269%09red
192	Nucleotide excision repair	KEGG PATHWAY	ko03420	1	85	0.956948	0.999945	Cluster-5424.1	K10570	ERCC8, CKN1, CSA	http://www.genome.jp/kegg-bin/show_pathway?ko03420/K10570%09red
193	Arrhythmogenic right ventricular cardiomyopathy (ARVC)	KEGG PATHWAY	ko05412	3	176	0.957342	0.999945	Cluster-17909.78892|Cluster-17909.114721|Cluster-17909.56787	K05692 K04491 K05719	ACTB_G1 TCF7L2 ITGB1	http://www.genome.jp/kegg-bin/show_pathway?ko05412/K04491%09red/K05692%09red/K05719%09red
194	Metabolism of xenobiotics by cytochrome P450	KEGG PATHWAY	ko00980	1	86	0.958496	0.999945	Cluster-17909.76449	K00121	frmA, ADH5, adhC	http://www.genome.jp/kegg-bin/show_pathway?ko00980/K00121%09red
195	Drug metabolism - cytochrome P450	KEGG PATHWAY	ko00982	1	89	0.962812	0.999945	Cluster-17909.76449	K00121	frmA, ADH5, adhC	http://www.genome.jp/kegg-bin/show_pathway?ko00982/K00121%09red
196	Morphine addiction	KEGG PATHWAY	ko05032	2	139	0.964024	0.999945	Cluster-17909.67518|Cluster-17909.103589	K08049 K13293	ADCY9 PDE4	http://www.genome.jp/kegg-bin/show_pathway?ko05032/K08049%09red/K13293%09red
197	Viral myocarditis	KEGG PATHWAY	ko05416	4	223	0.964266	0.999945	Cluster-17909.123215|Cluster-17909.25249|Cluster-17909.78892|Cluster-17909.84962	K06619 K04392 K05692 K05703	ABL1 RAC1 ACTB_G1 FYN	http://www.genome.jp/kegg-bin/show_pathway?ko05416/K05703%09red/K06619%09red/K05692%09red/K04392%09red
198	Cysteine and methionine metabolism	KEGG PATHWAY	ko00270	2	141	0.966166	0.999945	Cluster-17909.72097|Cluster-17909.14898	K01697 K00548	E4.2.1.22, CBS metH, MTR	http://www.genome.jp/kegg-bin/show_pathway?ko00270/K01697%09red/K00548%09red
199	Bladder cancer	KEGG PATHWAY	ko05219	1	92	0.966679	0.999945	Cluster-17909.73521	K04445	MSK1, RPS6KA5	http://www.genome.jp/kegg-bin/show_pathway?ko05219/K04445%09red
200	Phototransduction	KEGG PATHWAY	ko04744	2	145	0.970088	0.999945	Cluster-34074.2|Cluster-17909.96181	K02183 K02183	CALM CALM	http://www.genome.jp/kegg-bin/show_pathway?ko04744/K02183%09red
201	Ribosome biogenesis in eukaryotes	KEGG PATHWAY	ko03008	3	190	0.970916	0.999945	Cluster-17909.80251|Cluster-17909.68116|Cluster-17909.73310	K07936 K14536 K14570	RAN RIA1 REX1, REXO1, RNH70	http://www.genome.jp/kegg-bin/show_pathway?ko03008/K14536%09red/K14570%09red/K07936%09red
202	Other types of O-glycan biosynthesis	KEGG PATHWAY	ko00514	1	96	0.971217	0.999945	Cluster-17909.68667	K09667	OGT	http://www.genome.jp/kegg-bin/show_pathway?ko00514/K09667%09red
203	Ribosome	KEGG PATHWAY	ko03010	6	312	0.973066	0.999945	Cluster-17909.15605|Cluster-17909.80493|Cluster-17909.75402|Cluster-17909.79325|Cluster-17909.80061|Cluster-17909.76566	K02979 K02885 K02901 K02981 K02901 K02951	RP-S28e, RPS28 RP-L19e, RPL19 RP-L27e, RPL27 RP-S2e, RPS2 RP-L27e, RPL27 RP-S12e, RPS12	http://www.genome.jp/kegg-bin/show_pathway?ko03010/K02885%09red/K02979%09red/K02901%09red/K02951%09red/K02981%09red
204	Primary immunodeficiency	KEGG PATHWAY	ko05340	1	99	0.974211	0.999945	Cluster-17909.68358	K03648	UNG, UDG	http://www.genome.jp/kegg-bin/show_pathway?ko05340/K03648%09red
205	Notch signaling pathway	KEGG PATHWAY	ko04330	6	315	0.97483	0.999945	Cluster-17909.34380|Cluster-17909.81028|Cluster-17909.36645|Cluster-17909.50381|Cluster-17909.50378|Cluster-17909.48211	K02599 K06058 K04496 K02599 K02599 K02599	NOTCH DTX CTBP NOTCH NOTCH NOTCH	http://www.genome.jp/kegg-bin/show_pathway?ko04330/K04496%09red/K06058%09red/K02599%09red
206	Regulation of actin cytoskeleton	KEGG PATHWAY	ko04810	14	601	0.975613	0.999945	Cluster-17909.123286|Cluster-17909.78892|Cluster-17909.71185|Cluster-17909.39983|Cluster-17909.47403|Cluster-17909.72398|Cluster-17909.56787|Cluster-17909.72395|Cluster-17909.93442|Cluster-17909.25249|Cluster-17909.89320|Cluster-17909.116586|Cluster-17909.11972|Cluster-17909.121691	K04393 K05692 K07532 K06269 K02649 K04393 K05719 K04393 K00922 K04392 K05743 K05766 K04393 K06269	CDC42 ACTB_G1 ARHGEF12, LARG PPP1C PIK3R CDC42 ITGB1 CDC42 PIK3C RAC1 LIMK1 SSH CDC42 PPP1C	http://www.genome.jp/kegg-bin/show_pathway?ko04810/K05743%09red/K05719%09red/K06269%09red/K05692%09red/K00922%09red/K04393%09red/K04392%09red/K05766%09red/K07532%09red/K02649%09red
207	Fatty acid degradation	KEGG PATHWAY	ko00071	2	152	0.97592	0.999945	Cluster-17909.76449|Cluster-17909.66066	K00121 K00232	frmA, ADH5, adhC E1.3.3.6, ACOX1, ACOX3	http://www.genome.jp/kegg-bin/show_pathway?ko00071/K00121%09red/K00232%09red
208	Oocyte meiosis	KEGG PATHWAY	ko04114	6	317	0.975946	0.999945	Cluster-34074.2|Cluster-17909.39983|Cluster-17909.98520|Cluster-17909.121691|Cluster-17909.67518|Cluster-17909.96181	K02183 K06269 K04515 K06269 K08049 K02183	CALM PPP1C CAMK2 PPP1C ADCY9 CALM	http://www.genome.jp/kegg-bin/show_pathway?ko04114/K04515%09red/K08049%09red/K06269%09red/K02183%09red
209	Hypertrophic cardiomyopathy (HCM)	KEGG PATHWAY	ko05410	3	198	0.976717	0.999945	Cluster-17909.78892|Cluster-17909.56787|Cluster-17909.124028	K05692 K05719 K12314	ACTB_G1 ITGB1 ACTC1	http://www.genome.jp/kegg-bin/show_pathway?ko05410/K12314%09red/K05692%09red/K05719%09red
210	mRNA surveillance pathway	KEGG PATHWAY	ko03015	5	282	0.97792	0.999945	Cluster-17909.38490|Cluster-17909.103442|Cluster-17909.121691|Cluster-17909.39983|Cluster-17909.67943	K04354 K12882 K06269 K06269 K14411	PPP2R2 NCBP1, CBP80 PPP1C PPP1C MSI	http://www.genome.jp/kegg-bin/show_pathway?ko03015/K06269%09red/K12882%09red/K14411%09red/K04354%09red
211	Peroxisome	KEGG PATHWAY	ko04146	4	242	0.977974	0.999945	Cluster-17909.98092|Cluster-17909.66066|Cluster-17909.50075|Cluster-1827.3	K00649 K00232 K00272 K04565	GNPAT E1.3.3.6, ACOX1, ACOX3 DDO SOD1	http://www.genome.jp/kegg-bin/show_pathway?ko04146/K04565%09red/K00232%09red/K00649%09red/K00272%09red
212	Oxytocin signaling pathway	KEGG PATHWAY	ko04921	12	539	0.978355	0.999945	Cluster-17909.78892|Cluster-17909.79362|Cluster-34074.2|Cluster-17909.39983|Cluster-17909.47403|Cluster-17909.98520|Cluster-17909.93442|Cluster-17909.76687|Cluster-17909.72866|Cluster-17909.96181|Cluster-17909.67518|Cluster-17909.121691	K05692 K04448 K02183 K06269 K02649 K04515 K00922 K04448 K04448 K02183 K08049 K06269	ACTB_G1 JUN CALM PPP1C PIK3R CAMK2 PIK3C JUN JUN CALM ADCY9 PPP1C	http://www.genome.jp/kegg-bin/show_pathway?ko04921/K04515%09red/K08049%09red/K05692%09red/K00922%09red/K04448%09red/K06269%09red/K02649%09red/K02183%09red
213	Glutamatergic synapse	KEGG PATHWAY	ko04724	4	245	0.979621	0.999945	Cluster-17909.93309|Cluster-17909.78447|Cluster-17909.74507|Cluster-17909.67518	K01425 K01915 K15010 K08049	glsA, GLS glnA, GLUL HOMER ADCY9	http://www.genome.jp/kegg-bin/show_pathway?ko04724/K15010%09red/K01915%09red/K08049%09red/K01425%09red
214	Tuberculosis	KEGG PATHWAY	ko05152	11	508	0.979917	0.999945	Cluster-17909.64890|Cluster-17909.71185|Cluster-17909.98520|Cluster-17909.124817|Cluster-17909.91463|Cluster-17909.99637|Cluster-17909.65827|Cluster-34074.2|Cluster-17909.18362|Cluster-17909.113304|Cluster-17909.96181	K10049 K07532 K04515 K04440 K10049 K10059 K10049 K02183 K06560 K04729 K02183	CEBPG ARHGEF12, LARG CAMK2 JNK CEBPG CLEC4E CEBPG CALM MRC MYD88 CALM	http://www.genome.jp/kegg-bin/show_pathway?ko05152/K04515%09red/K04729%09red/K10049%09red/K10059%09red/K04440%09red/K07532%09red/K06560%09red/K02183%09red
215	ECM-receptor interaction	KEGG PATHWAY	ko04512	3	204	0.980327	0.999945	Cluster-17909.73413|Cluster-17909.56787|Cluster-17909.78789	K04659 K05719 K06236	THBS2S ITGB1 COL1AS	http://www.genome.jp/kegg-bin/show_pathway?ko04512/K04659%09red/K06236%09red/K05719%09red
216	Amino sugar and nucleotide sugar metabolism	KEGG PATHWAY	ko00520	3	204	0.980327	0.999945	Cluster-17909.104808|Cluster-17909.104805|Cluster-17909.86715	K01183 K01183 K00820	E3.2.1.14 E3.2.1.14 glmS, GFPT	http://www.genome.jp/kegg-bin/show_pathway?ko00520/K01183%09red/K00820%09red
217	Long-term potentiation	KEGG PATHWAY	ko04720	5	287	0.980444	0.999945	Cluster-17909.98520|Cluster-17909.96181|Cluster-34074.2|Cluster-17909.39983|Cluster-17909.121691	K04515 K02183 K02183 K06269 K06269	CAMK2 CALM CALM PPP1C PPP1C	http://www.genome.jp/kegg-bin/show_pathway?ko04720/K04515%09red/K06269%09red/K02183%09red
218	Cell cycle - yeast	KEGG PATHWAY	ko04111	2	161	0.98182	0.999945	Cluster-17909.38490|Cluster-17909.56291	K04354 K06685	PPP2R2 MOB1, Mats	http://www.genome.jp/kegg-bin/show_pathway?ko04111/K06685%09red/K04354%09red
219	Natural killer cell mediated cytotoxicity	KEGG PATHWAY	ko04650	5	290	0.981826	0.999945	Cluster-17909.84962|Cluster-17909.25249|Cluster-17909.93442|Cluster-17909.47403|Cluster-17909.87947	K05703 K04392 K00922 K02649 K04364	FYN RAC1 PIK3C PIK3R GRB2	http://www.genome.jp/kegg-bin/show_pathway?ko04650/K05703%09red/K00922%09red/K04392%09red/K04364%09red/K02649%09red
220	Base excision repair	KEGG PATHWAY	ko03410	1	110	0.98276	0.999945	Cluster-17909.68358	K03648	UNG, UDG	http://www.genome.jp/kegg-bin/show_pathway?ko03410/K03648%09red
221	Chemical carcinogenesis	KEGG PATHWAY	ko05204	1	113	0.984553	0.999945	Cluster-17909.76449	K00121	frmA, ADH5, adhC	http://www.genome.jp/kegg-bin/show_pathway?ko05204/K00121%09red
222	Gastric acid secretion	KEGG PATHWAY	ko04971	4	256	0.984718	0.999945	Cluster-17909.98520|Cluster-34074.2|Cluster-17909.67518|Cluster-17909.96181	K04515 K02183 K08049 K02183	CAMK2 CALM ADCY9 CALM	http://www.genome.jp/kegg-bin/show_pathway?ko04971/K04515%09red/K08049%09red/K02183%09red
223	Proteasome	KEGG PATHWAY	ko03050	1	117	0.986658	0.999945	Cluster-17909.51047	K03035	PSMD12, RPN5	http://www.genome.jp/kegg-bin/show_pathway?ko03050/K03035%09red
224	Thyroid hormone signaling pathway	KEGG PATHWAY	ko04919	9	457	0.986804	0.999945	Cluster-17909.34380|Cluster-17909.78892|Cluster-17909.47403|Cluster-17909.50381|Cluster-17909.117749|Cluster-17909.93442|Cluster-17909.109374|Cluster-17909.50378|Cluster-17909.48211	K02599 K05692 K02649 K02599 K17903 K00922 K00408 K02599 K02599	NOTCH ACTB_G1 PIK3R NOTCH RCAN2, ZAKI4 PIK3C WNT4 NOTCH NOTCH	http://www.genome.jp/kegg-bin/show_pathway?ko04919/K00408%09red/K17903%09red/K05692%09red/K02599%09red/K00922%09red/K02649%09red
225	Circadian entrainment	KEGG PATHWAY	ko04713	5	304	0.987145	0.999945	Cluster-17909.73521|Cluster-17909.98520|Cluster-34074.2|Cluster-17909.67518|Cluster-17909.96181	K04445 K04515 K02183 K08049 K02183	MSK1, RPS6KA5 CAMK2 CALM ADCY9 CALM	http://www.genome.jp/kegg-bin/show_pathway?ko04713/K04515%09red/K08049%09red/K04445%09red/K02183%09red
226	Valine, leucine and isoleucine degradation	KEGG PATHWAY	ko00280	1	119	0.9876	0.999945	Cluster-17909.62289	K00166	BCKDHA, bkdA1	http://www.genome.jp/kegg-bin/show_pathway?ko00280/K00166%09red
227	Cardiac muscle contraction	KEGG PATHWAY	ko04260	1	120	0.988046	0.999945	Cluster-17909.124028	K12314	ACTC1	http://www.genome.jp/kegg-bin/show_pathway?ko04260/K12314%09red
228	Glycosaminoglycan degradation	KEGG PATHWAY	ko00531	1	122	0.98889	0.999945	Cluster-17909.15833	K10532	HGSNAT	http://www.genome.jp/kegg-bin/show_pathway?ko00531/K10532%09red
229	Amoebiasis	KEGG PATHWAY	ko05146	3	226	0.989504	0.999945	Cluster-17909.93442|Cluster-17909.78789|Cluster-17909.47403	K00922 K06236 K02649	PIK3C COL1AS PIK3R	http://www.genome.jp/kegg-bin/show_pathway?ko05146/K00922%09red/K06236%09red/K02649%09red
230	Protein digestion and absorption	KEGG PATHWAY	ko04974	2	182	0.990645	0.999945	Cluster-17909.21103|Cluster-17909.78789	K12040 K06236	SLC9A3, NHE3 COL1AS	http://www.genome.jp/kegg-bin/show_pathway?ko04974/K06236%09red/K12040%09red
231	cGMP-PKG signaling pathway	KEGG PATHWAY	ko04022	9	476	0.991166	0.999945	Cluster-17909.77475|Cluster-17909.77474|Cluster-34074.2|Cluster-17909.39983|Cluster-17909.47403|Cluster-17909.93442|Cluster-17909.121691|Cluster-17909.67518|Cluster-17909.96181	K09048 K09048 K02183 K06269 K02649 K00922 K06269 K08049 K02183	CREB3 CREB3 CALM PPP1C PIK3R PIK3C PPP1C ADCY9 CALM	http://www.genome.jp/kegg-bin/show_pathway?ko04022/K09048%09red/K08049%09red/K00922%09red/K06269%09red/K02649%09red/K02183%09red
232	Phosphatidylinositol signaling system	KEGG PATHWAY	ko04070	6	361	0.991445	0.999945	Cluster-17909.106085|Cluster-17909.93442|Cluster-34074.2|Cluster-17909.47403|Cluster-17909.72724|Cluster-17909.96181	K00901 K00922 K02183 K02649 K00999 K02183	dgkA, DGK PIK3C CALM PIK3R CDIPT CALM	http://www.genome.jp/kegg-bin/show_pathway?ko04070/K00922%09red/K02183%09red/K00999%09red/K02649%09red/K00901%09red
233	Cell adhesion molecules (CAMs)	KEGG PATHWAY	ko04514	2	185	0.9915	0.999945	Cluster-17909.91229|Cluster-17909.56787	K05695 K05719	PTPRF, LAR ITGB1	http://www.genome.jp/kegg-bin/show_pathway?ko04514/K05695%09red/K05719%09red
234	Pancreatic secretion	KEGG PATHWAY	ko04972	3	235	0.991918	0.999945	Cluster-17909.25249|Cluster-17909.63440|Cluster-17909.67518	K04392 K14074 K08049	RAC1 PNLIPRP1, PLRP1 ADCY9	http://www.genome.jp/kegg-bin/show_pathway?ko04972/K08049%09red/K14074%09red/K04392%09red
235	Lysosome	KEGG PATHWAY	ko04142	10	518	0.991979	0.999945	Cluster-17909.63981|Cluster-17909.15833|Cluster-17909.98350|Cluster-17909.63979|Cluster-17909.63978|Cluster-17909.91499|Cluster-17909.64780|Cluster-17909.58556|Cluster-17909.91509|Cluster-17909.97150	K12301 K10532 K01202 K12301 K12301 K01189 K06129 K06129 K01189 K08568	SLC17A5 HGSNAT GALC SLC17A5 SLC17A5 GLA LYPLA3 LYPLA3 GLA CTSZ	http://www.genome.jp/kegg-bin/show_pathway?ko04142/K08568%09red/K01202%09red/K06129%09red/K01189%09red/K10532%09red/K12301%09red
236	Aminoacyl-tRNA biosynthesis	KEGG PATHWAY	ko00970	1	131	0.99201	0.999945	Cluster-17909.112045	K02434	gatB, PET112	http://www.genome.jp/kegg-bin/show_pathway?ko00970/K02434%09red
237	Cell cycle	KEGG PATHWAY	ko04110	4	282	0.992386	0.999945	Cluster-17909.18940|Cluster-17909.123215|Cluster-17909.120316|Cluster-17909.121086	K04682 K06619 K05868 K06645	E2F4_5 ABL1 CCNB CDC25A	http://www.genome.jp/kegg-bin/show_pathway?ko04110/K06619%09red/K05868%09red/K06645%09red/K04682%09red
238	Vascular smooth muscle contraction	KEGG PATHWAY	ko04270	6	377	0.994216	0.999945	Cluster-34074.2|Cluster-17909.39983|Cluster-17909.71185|Cluster-17909.121691|Cluster-17909.67518|Cluster-17909.96181	K02183 K06269 K07532 K06269 K08049 K02183	CALM PPP1C ARHGEF12, LARG PPP1C ADCY9 CALM	http://www.genome.jp/kegg-bin/show_pathway?ko04270/K06269%09red/K08049%09red/K07532%09red/K02183%09red
239	Rap1 signaling pathway	KEGG PATHWAY	ko04015	14	683	0.994473	0.999945	Cluster-17909.123286|Cluster-17909.78892|Cluster-34074.2|Cluster-17909.47403|Cluster-17909.72398|Cluster-17909.48800|Cluster-17909.56787|Cluster-17909.72395|Cluster-17909.93442|Cluster-17909.25249|Cluster-17909.47150|Cluster-17909.11972|Cluster-17909.67518|Cluster-17909.96181	K04393 K05692 K02183 K02649 K04393 K06069 K05719 K04393 K00922 K04392 K04433 K04393 K08049 K02183	CDC42 ACTB_G1 CALM PIK3R CDC42 PRKCI ITGB1 CDC42 PIK3C RAC1 MAP2K6, MKK6 CDC42 ADCY9 CALM	http://www.genome.jp/kegg-bin/show_pathway?ko04015/K05719%09red/K08049%09red/K05692%09red/K06069%09red/K00922%09red/K04393%09red/K04392%09red/K02183%09red/K02649%09red/K04433%09red
240	ABC transporters	KEGG PATHWAY	ko02010	1	144	0.995037	0.999945	Cluster-17909.106531	K05684	ABCG8	http://www.genome.jp/kegg-bin/show_pathway?ko02010/K05684%09red
241	p53 signaling pathway	KEGG PATHWAY	ko04115	1	145	0.995216	0.999945	Cluster-17909.120316	K05868	CCNB	http://www.genome.jp/kegg-bin/show_pathway?ko04115/K05868%09red
242	Phagosome	KEGG PATHWAY	ko04145	9	511	0.995893	0.999945	Cluster-17909.78892|Cluster-17909.79018|Cluster-17909.56787|Cluster-17909.25249|Cluster-17909.66714|Cluster-17909.83818|Cluster-17909.76878|Cluster-17909.18362|Cluster-17909.73413	K05692 K08054 K05719 K04392 K08054 K10413 K08054 K06560 K04659	ACTB_G1 CANX ITGB1 RAC1 CANX DYNC1H CANX MRC THBS2S	http://www.genome.jp/kegg-bin/show_pathway?ko04145/K08054%09red/K04659%09red/K05719%09red/K05692%09red/K10413%09red/K04392%09red/K06560%09red
243	Cytokine-cytokine receptor interaction	KEGG PATHWAY	ko04060	1	152	0.996298	0.999945	Cluster-17909.115179	K05148	TNFRSF11B, OPG	http://www.genome.jp/kegg-bin/show_pathway?ko04060/K05148%09red
244	Huntington's disease	KEGG PATHWAY	ko05016	8	483	0.996835	0.999945	Cluster-17909.77475|Cluster-17909.77474|Cluster-17909.18524|Cluster-1827.3|Cluster-17909.39848|Cluster-17909.97944|Cluster-17909.55521|Cluster-17909.53881	K09048 K09048 K04684 K04565 K04684 K10408 K03015 K10426	CREB3 CREB3 SP1 SOD1 SP1 DNAH RPB7, POLR2G DCTN4	http://www.genome.jp/kegg-bin/show_pathway?ko05016/K04684%09red/K09048%09red/K03015%09red/K04565%09red/K10408%09red/K10426%09red
245	Neuroactive ligand-receptor interaction	KEGG PATHWAY	ko04080	4	328	0.997884	0.999945	Cluster-35747.3|Cluster-17909.119339|Cluster-17909.46615|Cluster-17909.46614	K04585 K04239 K04239 K04239	PTHR1 HCRTR2 HCRTR2 HCRTR2	http://www.genome.jp/kegg-bin/show_pathway?ko04080/K04585%09red/K04239%09red
246	Salivary secretion	KEGG PATHWAY	ko04970	3	282	0.998005	0.999945	Cluster-34074.2|Cluster-17909.67518|Cluster-17909.96181	K02183 K08049 K02183	CALM ADCY9 CALM	http://www.genome.jp/kegg-bin/show_pathway?ko04970/K08049%09red/K02183%09red
247	Lysine degradation	KEGG PATHWAY	ko00310	1	193	0.999176	0.999945	Cluster-17909.15214	K11427	DOT1L, DOT1	http://www.genome.jp/kegg-bin/show_pathway?ko00310/K11427%09red
248	Carbon metabolism	KEGG PATHWAY	ko01200	3	335	0.99961	0.999945	Cluster-17909.76449|Cluster-17909.15304|Cluster-17909.84184	K00121 K00134 K00600	frmA, ADH5, adhC GAPDH, gapA glyA, SHMT	http://www.genome.jp/kegg-bin/show_pathway?ko01200/K00121%09red/K00134%09red/K00600%09red
249	Alzheimer's disease	KEGG PATHWAY	ko05010	6	484	0.999643	0.999945	Cluster-34074.2|Cluster-17909.45627|Cluster-17909.15304|Cluster-17909.123852|Cluster-17909.45629|Cluster-17909.96181	K02183 K04397 K00134 K04550 K04397 K02183	CALM CASP7 GAPDH, gapA LRP1, CD91 CASP7 CALM	http://www.genome.jp/kegg-bin/show_pathway?ko05010/K04397%09red/K04550%09red/K00134%09red/K02183%09red
250	Calcium signaling pathway	KEGG PATHWAY	ko04020	5	484	0.999905	0.999945	Cluster-17909.98520|Cluster-17909.84865|Cluster-34074.2|Cluster-17909.67518|Cluster-17909.96181	K04515 K00871 K02183 K08049 K02183	CAMK2 PHKG CALM ADCY9 CALM	http://www.genome.jp/kegg-bin/show_pathway?ko04020/K04515%09red/K08049%09red/K00871%09red/K02183%09red
251	Parkinson's disease	KEGG PATHWAY	ko05012	1	267	0.999945	0.999945	Cluster-17909.47923	K08844	LRRK2	http://www.genome.jp/kegg-bin/show_pathway?ko05012/K08844%09red
252
253	--------------------

## Sheet: KEGG_Classifications_and_hierch
Pathway Hierarchy1	Pathway Hierarchy2	KEGG Pathway	Pathway ID	Gene Number	Gene IDs
Cellular Processes	Cell growth and death	Apoptosis	ko04210	379	Cluster-17967.2,Cluster-17909.73339,Cluster-17909.25751,Cluster-17909.81059,Cluster-16875.0,Cluster-17909.107780,Cluster-17909.77955,Cluster-17909.91999,Cluster-40159.0,Cluster-17909.76792,Cluster-17909.50137,Cluster-15977.0,Cluster-17909.4883,Cluster-17909.113191,Cluster-17909.113301,Cluster-17909.4882,Cluster-17909.90897,Cluster-17909.70447,Cluster-17909.85025,Cluster-17909.52328,Cluster-17909.…
Cellular Processes	Cell growth and death	Cell cycle	ko04110	282	Cluster-17909.98487,Cluster-17909.74687,Cluster-38082.0,Cluster-34504.0,Cluster-17909.101555,Cluster-40211.0,Cluster-26038.0,Cluster-15936.3,Cluster-17909.46012,Cluster-17909.127125,Cluster-40537.0,Cluster-17909.55572,Cluster-17909.72525,Cluster-20464.0,Cluster-20109.0,Cluster-17909.78422,Cluster-16431.4,Cluster-17609.0,Cluster-17909.117787,Cluster-17909.102943,Cluster-17909.87837,Cluster-17909.1…
Cellular Processes	Cell growth and death	Oocyte meiosis	ko04114	333	Cluster-17909.4231,Cluster-17909.97930,Cluster-33563.0,Cluster-31829.0,Cluster-17909.117244,Cluster-17909.16603,Cluster-17909.67519,Cluster-17909.97002,Cluster-17909.9007,Cluster-17909.75520,Cluster-26679.0,Cluster-9459.0,Cluster-19537.1,Cluster-17909.78434,Cluster-17909.80474,Cluster-23679.0,Cluster-17909.114209,Cluster-17909.68024,Cluster-17909.55185,Cluster-13779.0,Cluster-17909.23259,Cluster-…
Cellular Processes	Cell growth and death	p53 signaling pathway	ko04115	145	Cluster-17909.105455,Cluster-29963.0,Cluster-35762.1,Cluster-8652.0,Cluster-17909.47679,Cluster-27596.4,Cluster-17909.90490,Cluster-17909.67684,Cluster-17909.120316,Cluster-17909.105456,Cluster-21656.0,Cluster-17909.95399,Cluster-17909.63389,Cluster-17909.123171,Cluster-17909.63339,Cluster-17909.37467,Cluster-17909.104729,Cluster-9746.0,Cluster-7428.0,Cluster-15936.2,Cluster-19553.0,Cluster-17909…
Cellular Processes	Cell motility	Regulation of actin cytoskeleton	ko04810	608	Cluster-17909.124026,Cluster-17909.72396,Cluster-17909.68728,Cluster-17909.84930,Cluster-17909.79845,Cluster-17909.114411,Cluster-41522.0,Cluster-17909.134646,Cluster-29975.0,Cluster-8899.0,Cluster-17909.78885,Cluster-17909.121599,Cluster-17909.75913,Cluster-17909.75776,Cluster-33110.0,Cluster-17909.77506,Cluster-36216.0,Cluster-27297.1,Cluster-17909.60576,Cluster-17909.124025,Cluster-39778.0,Clu…
Cellular Processes	Cellular commiunity	Adherens junction	ko04520	344	Cluster-24534.2,Cluster-37964.1,Cluster-17909.73939,Cluster-17909.84962,Cluster-31596.0,Cluster-17909.91226,Cluster-17909.38884,Cluster-37964.2,Cluster-7741.0,Cluster-17909.39314,Cluster-29533.0,Cluster-17909.105123,Cluster-17909.92513,Cluster-39753.0,Cluster-17909.76467,Cluster-32296.0,Cluster-17909.35754,Cluster-17909.39313,Cluster-17909.84254,Cluster-20109.4,Cluster-17909.83124,Cluster-17909.5…
Cellular Processes	Cellular commiunity	Focal adhesion	ko04510	778	Cluster-17909.122072,Cluster-17909.103384,Cluster-17909.80713,Cluster-17633.0,Cluster-16594.0,Cluster-37420.6,Cluster-17909.61838,Cluster-17909.119736,Cluster-17909.82350,Cluster-17909.70774,Cluster-17909.77611,Cluster-17909.90894,Cluster-17909.67684,Cluster-17909.36689,Cluster-39803.0,Cluster-17909.93418,Cluster-17909.86038,Cluster-17909.75020,Cluster-17909.53139,Cluster-17909.119570,Cluster-179…
Cellular Processes	Cellular commiunity	Gap junction	ko04540	239	Cluster-17909.32521,Cluster-17909.78264,Cluster-17909.105502,Cluster-17909.64254,Cluster-39944.4,Cluster-32149.4,Cluster-17909.122101,Cluster-27860.0,Cluster-40524.1,Cluster-17909.58734,Cluster-17909.82864,Cluster-17909.5552,Cluster-17909.110319,Cluster-26583.1,Cluster-21437.0,Cluster-17909.81582,Cluster-17909.47024,Cluster-17909.67518,Cluster-17909.76544,Cluster-17909.98460,Cluster-9669.0,Cluste…
Cellular Processes	Cellular commiunity	Signaling pathways regulating pluripotency of stem cells	ko04550	241	Cluster-17909.6998,Cluster-25619.0,Cluster-37420.1,Cluster-19770.2,Cluster-17909.79385,Cluster-17909.54309,Cluster-17909.93595,Cluster-17909.89603,Cluster-26583.0,Cluster-10371.0,Cluster-17909.99608,Cluster-35405.2,Cluster-17909.102831,Cluster-29015.3,Cluster-17909.70495,Cluster-13953.8,Cluster-17909.103645,Cluster-41087.0,Cluster-17909.97685,Cluster-17909.74658,Cluster-31361.0,Cluster-17909.9830…
Cellular Processes	Cellular commiunity	Tight junction	ko04530	331	Cluster-17909.77362,Cluster-17909.98463,Cluster-17909.106427,Cluster-17909.132814,Cluster-17909.29366,Cluster-17909.84436,Cluster-17909.91625,Cluster-17909.43038,Cluster-8233.0,Cluster-17909.122879,Cluster-24640.0,Cluster-17909.77028,Cluster-17909.93259,Cluster-17909.78685,Cluster-17909.79085,Cluster-17909.76545,Cluster-17909.73811,Cluster-17909.77149,Cluster-17389.0,Cluster-19721.0,Cluster-17909…
Cellular Processes	Transport and catabolism	Endocytosis	ko04144	759	Cluster-19865.0,Cluster-17909.6360,Cluster-17909.119771,Cluster-25768.0,Cluster-17909.119592,Cluster-39972.0,Cluster-18005.0,Cluster-39753.0,Cluster-17909.38756,Cluster-5778.0,Cluster-17909.39313,Cluster-17909.45768,Cluster-17909.58973,Cluster-40789.3,Cluster-20277.0,Cluster-9660.0,Cluster-34969.0,Cluster-17909.39314,Cluster-17909.112413,Cluster-17909.47669,Cluster-12762.1,Cluster-17909.56756,Clu…
Cellular Processes	Transport and catabolism	Lysosome	ko04142	538	Cluster-19135.0,Cluster-17909.95044,Cluster-17909.133347,Cluster-23682.0,Cluster-34873.1,Cluster-17909.91499,Cluster-17909.74973,Cluster-17909.91501,Cluster-17909.77872,Cluster-17909.23617,Cluster-17909.105410,Cluster-17909.98252,Cluster-17909.58557,Cluster-17909.64780,Cluster-17909.72217,Cluster-39225.0,Cluster-40963.3,Cluster-17909.81182,Cluster-20028.0,Cluster-17909.85859,Cluster-17909.76871,C…
Cellular Processes	Transport and catabolism	Peroxisome	ko04146	242	Cluster-17909.61674,Cluster-10274.0,Cluster-17909.103237,Cluster-27110.0,Cluster-11827.0,Cluster-17909.51343,Cluster-29468.0,Cluster-17909.39244,Cluster-17909.27963,Cluster-17909.131112,Cluster-17909.75528,Cluster-17909.3464,Cluster-17909.25408,Cluster-17909.114989,Cluster-17909.77118,Cluster-17909.66068,Cluster-17909.16332,Cluster-17909.66067,Cluster-17909.120660,Cluster-38425.0,Cluster-17909.10…
Cellular Processes	Transport and catabolism	Phagosome	ko04145	511	Cluster-21217.0,Cluster-17283.0,Cluster-17909.68950,Cluster-17909.78835,Cluster-17909.93504,Cluster-17909.98219,Cluster-10906.1,Cluster-17909.72356,Cluster-17909.92419,Cluster-34.0,Cluster-17909.110348,Cluster-17909.95555,Cluster-17909.74253,Cluster-9405.0,Cluster-17909.79027,Cluster-9448.0,Cluster-17909.134768,Cluster-17909.29456,Cluster-34361.0,Cluster-14486.0,Cluster-17909.71214,Cluster-17909.…
Cellular Processes	Transport and catabolism	Regulation of autophagy	ko04140	67	Cluster-17909.121787,Cluster-17909.93489,Cluster-38391.0,Cluster-17909.121788,Cluster-17909.114801,Cluster-10991.0,Cluster-17909.17058,Cluster-17909.92419,Cluster-17909.2597,Cluster-35193.0,Cluster-36633.1,Cluster-17909.114802,Cluster-17909.110299,Cluster-17909.93758,Cluster-17909.104735,Cluster-27944.1,Cluster-17909.104737,Cluster-17909.103166,Cluster-17909.89709,Cluster-17909.110292,Cluster-351…
Environmental Information Processing	Membrane transport	ABC transporters	ko02010	144	Cluster-17909.119935,Cluster-17909.102709,Cluster-17909.53856,Cluster-17909.89773,Cluster-17909.84892,Cluster-17909.53857,Cluster-20905.0,Cluster-17909.67710,Cluster-17909.71568,Cluster-31542.3,Cluster-17909.67707,Cluster-17909.20310,Cluster-17909.102191,Cluster-17909.61819,Cluster-17909.24239,Cluster-17909.67706,Cluster-17909.12388,Cluster-17909.84368,Cluster-17909.82264,Cluster-17909.119934,Clu…
Environmental Information Processing	Signal transduction	AMPK signaling pathway	ko04152	333	Cluster-17909.72643,Cluster-17909.18618,Cluster-17909.55205,Cluster-17909.85526,Cluster-17909.29612,Cluster-17909.111139,Cluster-17909.74504,Cluster-17909.109391,Cluster-17909.119039,Cluster-17909.98552,Cluster-17909.109228,Cluster-17909.96874,Cluster-17909.13411,Cluster-17909.45852,Cluster-17909.47403,Cluster-25254.1,Cluster-17909.35031,Cluster-35444.0,Cluster-17909.14508,Cluster-20351.1,Cluster…
Environmental Information Processing	Signal transduction	Calcium signaling pathway	ko04020	484	Cluster-17909.105983,Cluster-32149.1,Cluster-39792.6,Cluster-17909.80476,Cluster-17909.68813,Cluster-17909.75510,Cluster-17909.11030,Cluster-17909.24683,Cluster-15715.0,Cluster-17909.111661,Cluster-26637.0,Cluster-17909.6835,Cluster-17909.98520,Cluster-21283.0,Cluster-17909.29918,Cluster-17909.122072,Cluster-17909.82137,Cluster-17909.28193,Cluster-11931.0,Cluster-21368.0,Cluster-17909.78669,Clust…
Environmental Information Processing	Signal transduction	ErbB signaling pathway	ko04012	223	Cluster-17909.24778,Cluster-4785.0,Cluster-17909.32521,Cluster-17909.65258,Cluster-17909.123572,Cluster-17909.65260,Cluster-17909.133158,Cluster-36670.0,Cluster-17967.4,Cluster-17909.90899,Cluster-17909.98898,Cluster-17909.58734,Cluster-17909.82864,Cluster-26583.1,Cluster-37420.3,Cluster-28346.2,Cluster-17909.47024,Cluster-17909.90896,Cluster-37420.5,Cluster-17909.76544,Cluster-17909.39191,Cluste…
Environmental Information Processing	Signal transduction	FoxO signaling pathway	ko04068	318	Cluster-20109.0,Cluster-20464.0,Cluster-37059.0,Cluster-17909.99383,Cluster-26747.0,Cluster-17967.2,Cluster-17909.102943,Cluster-17909.73339,Cluster-17909.103117,Cluster-16093.0,Cluster-17909.93430,Cluster-17909.98487,Cluster-17909.101555,Cluster-17909.133360,Cluster-17909.91477,Cluster-15936.3,Cluster-17909.90897,Cluster-17909.74507,Cluster-36074.0,Cluster-17909.96113,Cluster-33027.0,Cluster-337…
Environmental Information Processing	Signal transduction	HIF-1 signaling pathway	ko04066	311	Cluster-17909.80210,Cluster-19934.0,Cluster-19853.0,Cluster-17909.85444,Cluster-17967.0,Cluster-17909.44470,Cluster-21723.0,Cluster-17909.90898,Cluster-17909.96154,Cluster-37420.7,Cluster-17909.113724,Cluster-17909.71439,Cluster-33022.0,Cluster-17909.76659,Cluster-17909.103117,Cluster-16093.0,Cluster-17909.120655,Cluster-19735.0,Cluster-17909.113725,Cluster-17909.113726,Cluster-17909.93703,Cluste…
Environmental Information Processing	Signal transduction	Hedgehog signaling pathway	ko04340	135	Cluster-17909.119476,Cluster-17909.94735,Cluster-17909.28024,Cluster-17909.70055,Cluster-17909.91098,Cluster-17909.108330,Cluster-27096.0,Cluster-17909.57346,Cluster-17909.131936,Cluster-2185.0,Cluster-38813.0,Cluster-17909.78672,Cluster-17909.114251,Cluster-17909.13174,Cluster-17909.94664,Cluster-17909.86303,Cluster-17909.114250,Cluster-17909.96085,Cluster-17909.81582,Cluster-17909.91925,Cluster…
Environmental Information Processing	Signal transduction	Hippo signaling pathway	ko04390	418	Cluster-17909.117785,Cluster-17909.116330,Cluster-26021.0,Cluster-17909.91756,Cluster-17909.80940,Cluster-17909.13731,Cluster-2967.0,Cluster-17909.114721,Cluster-17909.77860,Cluster-17909.117833,Cluster-17909.80464,Cluster-17909.124226,Cluster-17909.14036,Cluster-17909.81652,Cluster-17909.78684,Cluster-6619.0,Cluster-17909.81650,Cluster-17909.59210,Cluster-17909.28142,Cluster-16685.1,Cluster-1790…
Environmental Information Processing	Signal transduction	Hippo signaling pathway -fly	ko04391	214	Cluster-17909.134768,Cluster-34.0,Cluster-17909.104074,Cluster-17609.0,Cluster-8411.0,Cluster-17909.35250,Cluster-17909.72356,Cluster-16084.1,Cluster-17909.133669,Cluster-17909.78422,Cluster-17909.57296,Cluster-17909.121297,Cluster-9348.0,Cluster-17909.18650,Cluster-16431.4,Cluster-17909.104197,Cluster-17909.58492,Cluster-17909.115188,Cluster-17909.78546,Cluster-17909.54947,Cluster-17909.109852,C…
Environmental Information Processing	Signal transduction	Jak-STAT signaling pathway	ko04630	237	Cluster-18750.0,Cluster-18907.0,Cluster-37420.8,Cluster-17909.34516,Cluster-21326.0,Cluster-5881.0,Cluster-31189.0,Cluster-34837.0,Cluster-36116.0,Cluster-32008.0,Cluster-36982.1,Cluster-17909.47404,Cluster-1182.0,Cluster-31933.0,Cluster-17909.71439,Cluster-27020.1,Cluster-40007.0,Cluster-17909.93547,Cluster-17909.110952,Cluster-27020.0,Cluster-40467.0,Cluster-26353.5,Cluster-37420.7,Cluster-3786…
Environmental Information Processing	Signal transduction	MAPK signaling pathway	ko04010	658	Cluster-17909.40037,Cluster-17909.109996,Cluster-17909.47084,Cluster-17909.72391,Cluster-17909.116510,Cluster-17909.75345,Cluster-17909.67790,Cluster-41616.1,Cluster-17909.123484,Cluster-42329.0,Cluster-17909.2321,Cluster-17909.85159,Cluster-40899.0,Cluster-17909.4291,Cluster-17909.2808,Cluster-17909.4977,Cluster-17909.111716,Cluster-16621.0,Cluster-10154.0,Cluster-33937.0,Cluster-17909.127603,Cl…
Environmental Information Processing	Signal transduction	MAPK signaling pathway - fly	ko04013	63	Cluster-37169.0,Cluster-17909.109340,Cluster-17909.63655,Cluster-17909.106131,Cluster-17909.58734,Cluster-17909.102478,Cluster-17909.24673,Cluster-17909.32521,Cluster-17909.110863,Cluster-12947.0,Cluster-17909.116743,Cluster-25908.0,Cluster-17909.87948,Cluster-17909.120803,Cluster-17909.39315,Cluster-22600.1,Cluster-35244.3,Cluster-21350.0,Cluster-9805.0,Cluster-41862.3,Cluster-1770.0,Cluster-179…
Environmental Information Processing	Signal transduction	NF-kappa B signaling pathway	ko04064	399	Cluster-17909.12943,Cluster-17909.93389,Cluster-17909.62263,Cluster-17909.80938,Cluster-17909.100109,Cluster-17909.87422,Cluster-17909.89812,Cluster-17909.14070,Cluster-17909.103188,Cluster-17909.132670,Cluster-17909.96672,Cluster-17909.113304,Cluster-22045.0,Cluster-17909.65591,Cluster-17909.56416,Cluster-23151.0,Cluster-17909.24258,Cluster-17909.124108,Cluster-17909.103903,Cluster-17909.33851,C…
Environmental Information Processing	Signal transduction	Notch signaling pathway	ko04330	315	Cluster-17909.78283,Cluster-17909.36645,Cluster-17909.89736,Cluster-24659.0,Cluster-6185.0,Cluster-690.0,Cluster-41349.0,Cluster-17909.36649,Cluster-17909.132067,Cluster-17909.91011,Cluster-17909.81910,Cluster-17909.108648,Cluster-17909.72178,Cluster-17909.14995,Cluster-17909.59707,Cluster-9703.0,Cluster-17909.50381,Cluster-17909.80824,Cluster-4574.3,Cluster-17909.109466,Cluster-34877.0,Cluster-1…
Environmental Information Processing	Signal transduction	PI3K-Akt signaling pathway	ko04151	679	Cluster-11372.0,Cluster-36796.0,Cluster-17909.79576,Cluster-17909.83344,Cluster-22318.0,Cluster-17856.0,Cluster-17909.39734,Cluster-18750.0,Cluster-37420.8,Cluster-1843.0,Cluster-17909.100903,Cluster-35663.6,Cluster-17909.95172,Cluster-17909.132585,Cluster-36682.1,Cluster-17909.38490,Cluster-17909.24016,Cluster-17909.66076,Cluster-35121.1,Cluster-17909.43042,Cluster-37864.2,Cluster-12019.0,Cluste…
Environmental Information Processing	Signal transduction	Phosphatidylinositol signaling system	ko04070	398	Cluster-17909.106085,Cluster-17909.76094,Cluster-22428.0,Cluster-17909.117092,Cluster-17909.50511,Cluster-17909.97003,Cluster-17909.56779,Cluster-41181.0,Cluster-17909.90714,Cluster-17909.75600,Cluster-17909.59418,Cluster-17367.1,Cluster-17909.76837,Cluster-17909.132883,Cluster-17909.76148,Cluster-17909.116606,Cluster-17909.84060,Cluster-17909.75802,Cluster-17909.94415,Cluster-32232.0,Cluster-179…
Environmental Information Processing	Signal transduction	Rap1 signaling pathway	ko04015	693	Cluster-17909.79835,Cluster-17909.124029,Cluster-17909.67519,Cluster-17550.4,Cluster-19208.0,Cluster-17909.16603,Cluster-17909.117244,Cluster-39792.1,Cluster-17909.109861,Cluster-36586.0,Cluster-17909.22245,Cluster-17909.74083,Cluster-17909.115039,Cluster-26744.0,Cluster-17909.114209,Cluster-17909.79075,Cluster-17909.132805,Cluster-17909.80474,Cluster-17909.78434,Cluster-17909.132812,Cluster-1790…
Environmental Information Processing	Signal transduction	Ras signaling pathway	ko04014	623	Cluster-17909.131414,Cluster-22289.0,Cluster-17909.75660,Cluster-17909.92073,Cluster-17909.96181,Cluster-41104.0,Cluster-17909.20319,Cluster-17909.122208,Cluster-17909.72392,Cluster-17909.23271,Cluster-17909.109340,Cluster-17909.80672,Cluster-31519.0,Cluster-24084.0,Cluster-17909.66472,Cluster-17909.82528,Cluster-17909.89502,Cluster-33827.0,Cluster-17909.82437,Cluster-17909.80572,Cluster-17909.46…
Environmental Information Processing	Signal transduction	Sphingolipid signaling pathway	ko04071	346	Cluster-17909.54120,Cluster-11090.0,Cluster-17909.121599,Cluster-11668.0,Cluster-17909.105251,Cluster-17909.122482,Cluster-17909.67792,Cluster-17909.125145,Cluster-13047.0,Cluster-17909.28850,Cluster-17909.120731,Cluster-25143.0,Cluster-17909.45895,Cluster-11661.0,Cluster-35121.0,Cluster-27583.0,Cluster-37420.2,Cluster-17909.80364,Cluster-17909.54309,Cluster-17909.89603,Cluster-17909.100676,Clust…
Environmental Information Processing	Signal transduction	TGF-beta signaling pathway	ko04350	173	Cluster-37964.2,Cluster-17909.42266,Cluster-17909.13090,Cluster-17909.103645,Cluster-41087.0,Cluster-17909.39190,Cluster-37964.1,Cluster-24534.2,Cluster-17909.112413,Cluster-17909.12571,Cluster-17909.99092,Cluster-17909.35006,Cluster-17909.35011,Cluster-17909.98846,Cluster-35897.0,Cluster-17909.107525,Cluster-16646.0,Cluster-17909.103643,Cluster-17909.4075,Cluster-17909.13184,Cluster-17909.95253,…
Environmental Information Processing	Signal transduction	TNF signaling pathway	ko04668	361	Cluster-17909.50418,Cluster-17909.76687,Cluster-17909.71481,Cluster-25543.0,Cluster-17909.74216,Cluster-33937.0,Cluster-17909.43324,Cluster-3200.0,Cluster-17909.53751,Cluster-37420.9,Cluster-17909.74682,Cluster-17909.125683,Cluster-17909.77571,Cluster-17909.14605,Cluster-28082.0,Cluster-17909.67790,Cluster-17909.42682,Cluster-17909.85159,Cluster-17909.40036,Cluster-23212.0,Cluster-17909.106131,Cl…
Environmental Information Processing	Signal transduction	VEGF signaling pathway	ko04370	198	Cluster-17909.68027,Cluster-17909.76544,Cluster-17909.47024,Cluster-17909.90896,Cluster-37420.5,Cluster-37420.3,Cluster-26583.1,Cluster-17909.112653,Cluster-17909.47085,Cluster-17909.72397,Cluster-8724.0,Cluster-17909.97931,Cluster-17909.47405,Cluster-17909.95637,Cluster-1770.0,Cluster-41862.3,Cluster-17909.25249,Cluster-17909.78815,Cluster-23731.0,Cluster-17909.72399,Cluster-17909.68029,Cluster-…
Environmental Information Processing	Signal transduction	Wnt signaling pathway	ko04310	312	Cluster-35121.2,Cluster-17909.132812,Cluster-17909.96086,Cluster-17909.101737,Cluster-17909.115967,Cluster-17909.68024,Cluster-17909.100832,Cluster-17909.109466,Cluster-17909.23259,Cluster-13779.0,Cluster-17909.74083,Cluster-17909.97930,Cluster-17909.36645,Cluster-17909.81862,Cluster-18321.0,Cluster-17909.38856,Cluster-17909.36512,Cluster-17909.36649,Cluster-17550.4,Cluster-17909.132814,Cluster-1…
Environmental Information Processing	Signal transduction	cAMP signaling pathway	ko04024	595	Cluster-17909.87811,Cluster-17909.104244,Cluster-32149.7,Cluster-17909.82796,Cluster-17967.5,Cluster-17909.30199,Cluster-17909.117310,Cluster-17909.76148,Cluster-17909.104184,Cluster-17909.75600,Cluster-17909.114042,Cluster-17909.85235,Cluster-32149.5,Cluster-17909.102561,Cluster-17909.80171,Cluster-17909.117092,Cluster-17909.97749,Cluster-17909.24016,Cluster-25328.0,Cluster-27254.0,Cluster-32605…
Environmental Information Processing	Signal transduction	cGMP - PKG signaling pathway	ko04022	491	Cluster-17909.104166,Cluster-11119.0,Cluster-17909.135172,Cluster-6168.0,Cluster-17909.95316,Cluster-17909.24650,Cluster-17909.108323,Cluster-17909.67148,Cluster-17909.114262,Cluster-21299.0,Cluster-17909.45528,Cluster-17909.42110,Cluster-16501.0,Cluster-17909.80041,Cluster-17909.76150,Cluster-27428.0,Cluster-17909.7542,Cluster-25733.1,Cluster-17909.114213,Cluster-17909.133413,Cluster-17909.86566…
Environmental Information Processing	Signal transduction	mTOR signaling pathway	ko04150	150	Cluster-17389.0,Cluster-17909.106131,Cluster-25366.0,Cluster-17909.76545,Cluster-17909.51183,Cluster-36297.1,Cluster-17909.99230,Cluster-17909.93442,Cluster-33056.0,Cluster-17909.36123,Cluster-17909.132814,Cluster-24926.1,Cluster-29965.0,Cluster-17909.113931,Cluster-33079.1,Cluster-17909.116513,Cluster-17909.129273,Cluster-30737.0,Cluster-17909.98353,Cluster-17909.51184,Cluster-17909.129274,Clust…
Environmental Information Processing	Signaling molecules and interaction	Cell adhesion molecules (CAMs)	ko04514	185	Cluster-17909.132754,Cluster-17909.132805,Cluster-18364.0,Cluster-17909.120764,Cluster-17909.132773,Cluster-17909.132768,Cluster-17909.134860,Cluster-17909.4487,Cluster-10543.2,Cluster-17909.132769,Cluster-24873.0,Cluster-17909.135035,Cluster-37043.1,Cluster-36016.4,Cluster-39792.1,Cluster-35622.0,Cluster-17909.132582,Cluster-32642.1,Cluster-38708.0,Cluster-17909.4488,Cluster-23141.1,Cluster-1790…
Environmental Information Processing	Signaling molecules and interaction	Cytokine-cytokine receptor interaction	ko04060	156	Cluster-17570.0,Cluster-17909.38263,Cluster-17909.96979,Cluster-17909.108138,Cluster-17909.28024,Cluster-31832.0,Cluster-17909.115179,Cluster-17090.0,Cluster-25199.1,Cluster-8613.0,Cluster-31030.0,Cluster-42138.2,Cluster-16860.0,Cluster-17909.86601,Cluster-17909.96980,Cluster-27530.0,Cluster-14355.5,Cluster-17909.123853,Cluster-17468.0,Cluster-19514.6,Cluster-37766.0,Cluster-17909.126013,Cluster-…
Environmental Information Processing	Signaling molecules and interaction	ECM-receptor interaction	ko04512	204	Cluster-17909.76776,Cluster-30664.1,Cluster-17909.81620,Cluster-17909.93277,Cluster-17909.130643,Cluster-17909.56787,Cluster-39803.0,Cluster-17909.132586,Cluster-25398.0,Cluster-17909.86038,Cluster-29164.0,Cluster-17909.132584,Cluster-17909.107875,Cluster-17909.90490,Cluster-17909.91364,Cluster-27538.0,Cluster-17909.40333,Cluster-16089.0,Cluster-17909.88515,Cluster-16594.0,Cluster-17909.63389,Clu…
Environmental Information Processing	Signaling molecules and interaction	Neuroactive ligand-receptor interaction	ko04080	317	Cluster-17909.1316,Cluster-17909.87569,Cluster-17909.7898,Cluster-34678.0,Cluster-17909.109852,Cluster-39156.0,Cluster-17909.98885,Cluster-17909.46614,Cluster-17909.114190,Cluster-17909.2250,Cluster-17909.122725,Cluster-17909.72197,Cluster-17909.120180,Cluster-17909.127294,Cluster-32530.0,Cluster-35747.2,Cluster-17909.34109,Cluster-20170.0,Cluster-17909.10178,Cluster-17909.89733,Cluster-17909.979…
Genetic Information Processing	Folding, sorting and degradation	Proteasome	ko03050	117	Cluster-17909.109022,Cluster-20848.0,Cluster-17909.83340,Cluster-37648.0,Cluster-17107.0,Cluster-17909.60846,Cluster-34230.0,Cluster-17909.62292,Cluster-17909.85307,Cluster-12032.0,Cluster-33914.0,Cluster-17909.78515,Cluster-42120.0,Cluster-21932.0,Cluster-17909.62291,Cluster-7773.0,Cluster-17909.74894,Cluster-36304.0,Cluster-40691.0,Cluster-17909.85824,Cluster-17909.55926,Cluster-17909.98331,Clu…
Genetic Information Processing	Folding, sorting and degradation	Protein export	ko03060	64	Cluster-17909.113589,Cluster-17909.41143,Cluster-17909.98121,Cluster-17909.83378,Cluster-17909.89878,Cluster-40938.0,Cluster-17909.68684,Cluster-17909.87214,Cluster-17325.0,Cluster-17909.88757,Cluster-40633.0,Cluster-17909.97620,Cluster-25326.0,Cluster-17909.60242,Cluster-17909.37891,Cluster-15966.0,Cluster-23865.0,Cluster-17909.30850,Cluster-17909.81355,Cluster-17909.85932,Cluster-6828.0,Cluster…
Genetic Information Processing	Folding, sorting and degradation	Protein processing in endoplasmic reticulum	ko04141	510	Cluster-10339.0,Cluster-17909.91805,Cluster-17909.112549,Cluster-17909.47487,Cluster-17909.32726,Cluster-17909.85725,Cluster-17909.47137,Cluster-32461.0,Cluster-17909.126050,Cluster-35790.0,Cluster-32435.0,Cluster-17909.123223,Cluster-17909.85932,Cluster-21774.0,Cluster-17909.58612,Cluster-26406.1,Cluster-40358.0,Cluster-17909.67793,Cluster-17909.84589,Cluster-17909.80658,Cluster-17909.88424,Clus…
Genetic Information Processing	Folding, sorting and degradation	RNA degradation	ko03018	204	Cluster-17909.109671,Cluster-42197.0,Cluster-17909.86475,Cluster-13891.0,Cluster-17909.34634,Cluster-17909.83477,Cluster-18188.0,Cluster-33932.0,Cluster-17909.81958,Cluster-18188.1,Cluster-17909.96875,Cluster-12455.0,Cluster-17909.96876,Cluster-17909.96872,Cluster-17909.86470,Cluster-29510.5,Cluster-17909.133774,Cluster-32523.1,Cluster-28505.0,Cluster-17909.82393,Cluster-32019.0,Cluster-17909.422…
Genetic Information Processing	Folding, sorting and degradation	SNARE interactions in vesicular transport	ko04130	64	Cluster-17909.68403,Cluster-17909.86099,Cluster-28750.0,Cluster-17909.96447,Cluster-17909.55901,Cluster-17909.87780,Cluster-17909.82221,Cluster-33976.0,Cluster-17909.42772,Cluster-17909.16487,Cluster-17909.72718,Cluster-37596.1,Cluster-17909.56200,Cluster-17909.58183,Cluster-17909.115747,Cluster-17909.60544,Cluster-17909.19273,Cluster-17909.66444,Cluster-17909.43061,Cluster-17909.82219,Cluster-17…
Genetic Information Processing	Folding, sorting and degradation	Sulfur relay system	ko04122	33	Cluster-17909.76344,Cluster-17909.94843,Cluster-17909.87363,Cluster-17909.74146,Cluster-17909.74145,Cluster-17909.39054,Cluster-17909.45631,Cluster-17909.62985,Cluster-17909.95828,Cluster-34651.0,Cluster-17909.83636,Cluster-17909.7180,Cluster-17909.7182,Cluster-17909.98300,Cluster-17909.87423,Cluster-42119.1,Cluster-17909.120482,Cluster-17909.68001,Cluster-17909.7179,Cluster-17909.106977,Cluster-…
Genetic Information Processing	Folding, sorting and degradation	Ubiquitin mediated proteolysis	ko04120	554	Cluster-17909.85363,Cluster-7814.0,Cluster-17909.41371,Cluster-17909.39363,Cluster-26682.0,Cluster-34045.0,Cluster-17909.93411,Cluster-18622.0,Cluster-17909.65591,Cluster-17909.101291,Cluster-17909.56416,Cluster-17909.84549,Cluster-17909.97574,Cluster-17909.8917,Cluster-17909.52934,Cluster-17909.33851,Cluster-17909.112608,Cluster-30521.0,Cluster-17909.207,Cluster-17909.129424,Cluster-17909.37141,…
Genetic Information Processing	Replication and repair	Base excision repair	ko03410	110	Cluster-17909.127297,Cluster-17909.91875,Cluster-17909.30137,Cluster-17909.69120,Cluster-32162.1,Cluster-17909.44465,Cluster-17909.6508,Cluster-17909.126164,Cluster-17909.47513,Cluster-17909.74919,Cluster-17909.134311,Cluster-17909.25524,Cluster-17909.133711,Cluster-17909.65042,Cluster-25757.0,Cluster-17909.6666,Cluster-17909.16053,Cluster-17909.72414,Cluster-17909.68357,Cluster-17909.65043,Clust…
Genetic Information Processing	Replication and repair	DNA replication	ko03030	84	Cluster-17909.75696,Cluster-17909.96825,Cluster-17909.109448,Cluster-17909.49253,Cluster-17909.48967,Cluster-8446.0,Cluster-17909.85466,Cluster-17909.87433,Cluster-17909.109449,Cluster-15184.0,Cluster-38657.0,Cluster-17909.32193,Cluster-17909.69419,Cluster-17909.57424,Cluster-23778.0,Cluster-11418.0,Cluster-17909.109450,Cluster-17909.116950,Cluster-17909.48966,Cluster-17909.64599,Cluster-17909.34…
Genetic Information Processing	Replication and repair	Fanconi anemia pathway	ko03460	101	Cluster-27227.0,Cluster-17909.120650,Cluster-36156.0,Cluster-17909.103403,Cluster-17909.30054,Cluster-32298.0,Cluster-11676.0,Cluster-15279.0,Cluster-30296.0,Cluster-6128.0,Cluster-17909.85466,Cluster-17909.102152,Cluster-24547.0,Cluster-17909.72622,Cluster-42005.0,Cluster-17909.99304,Cluster-17909.99300,Cluster-17909.4116,Cluster-17909.69419,Cluster-17909.100265,Cluster-12745.0,Cluster-17909.884…
Genetic Information Processing	Replication and repair	Homologous recombination	ko03440	52	Cluster-21235.0,Cluster-14778.0,Cluster-17909.5683,Cluster-32509.0,Cluster-17909.26603,Cluster-17909.44407,Cluster-17909.5682,Cluster-17909.129754,Cluster-17909.42264,Cluster-17909.8087,Cluster-17909.113423,Cluster-24327.1,Cluster-30095.0,Cluster-41673.0,Cluster-10684.0,Cluster-17909.7159,Cluster-23044.0,Cluster-17909.76433,Cluster-17909.99384,Cluster-17909.97762,Cluster-17909.29576,Cluster-21235…
Genetic Information Processing	Replication and repair	Mismatch repair	ko03430	49	Cluster-17909.112650,Cluster-17909.24241,Cluster-17909.97762,Cluster-17909.112648,Cluster-17909.29576,Cluster-17909.34091,Cluster-31744.1,Cluster-17909.41332,Cluster-10684.0,Cluster-41673.0,Cluster-23044.0,Cluster-17909.76433,Cluster-17909.30053,Cluster-17909.116950,Cluster-32509.0,Cluster-17909.14609,Cluster-17909.27194,Cluster-20806.0,Cluster-14778.0,Cluster-31744.0,Cluster-17909.125618,Cluster…
Genetic Information Processing	Replication and repair	Non-homologous end-joining	ko03450	34	Cluster-17909.47338,Cluster-17909.58748,Cluster-17909.101378,Cluster-17909.25524,Cluster-17909.24190,Cluster-15925.0,Cluster-17909.87809,Cluster-17909.122327,Cluster-17909.125326,Cluster-26408.0,Cluster-17909.107951,Cluster-27843.0,Cluster-17909.87068,Cluster-17909.125327,Cluster-17909.123067,Cluster-17909.120026,Cluster-17909.92991,Cluster-17909.92987,Cluster-33134.0,Cluster-17909.101380,Cluster…
Genetic Information Processing	Replication and repair	Nucleotide excision repair	ko03420	85	Cluster-17909.118026,Cluster-32179.1,Cluster-24327.1,Cluster-17909.113423,Cluster-17909.79300,Cluster-37401.0,Cluster-14778.0,Cluster-17909.27339,Cluster-17909.1482,Cluster-17909.106166,Cluster-17909.19484,Cluster-32509.0,Cluster-17909.126469,Cluster-17909.4863,Cluster-17909.116950,Cluster-17909.124777,Cluster-41681.0,Cluster-23044.0,Cluster-10684.0,Cluster-17909.29607,Cluster-41673.0,Cluster-179…
Genetic Information Processing	Transcription	Basal transcription factors	ko03022	80	Cluster-17909.126469,Cluster-17909.71668,Cluster-17909.97669,Cluster-28152.1,Cluster-17909.29607,Cluster-17909.57708,Cluster-17909.118376,Cluster-17909.42590,Cluster-16592.0,Cluster-28197.0,Cluster-17909.113729,Cluster-42293.0,Cluster-17909.118026,Cluster-17909.56832,Cluster-40487.0,Cluster-17909.77747,Cluster-17909.132239,Cluster-10107.0,Cluster-37401.0,Cluster-17909.109635,Cluster-17909.27339,C…
Genetic Information Processing	Transcription	RNA polymerase	ko03020	73	Cluster-35331.0,Cluster-17909.86618,Cluster-17909.83761,Cluster-17909.14369,Cluster-17909.54817,Cluster-29743.0,Cluster-23647.0,Cluster-10715.2,Cluster-39641.0,Cluster-28002.0,Cluster-25330.0,Cluster-17909.33029,Cluster-17685.0,Cluster-17909.5106,Cluster-33487.0,Cluster-17909.47655,Cluster-17909.97141,Cluster-17909.76534,Cluster-27571.0,Cluster-17909.7925,Cluster-22551.0,Cluster-17909.97142,Clust…
Genetic Information Processing	Transcription	Spliceosome	ko03040	495	Cluster-17909.95729,Cluster-16644.0,Cluster-17909.103139,Cluster-17909.103138,Cluster-17909.103141,Cluster-26217.0,Cluster-27095.1,Cluster-17909.93600,Cluster-18228.0,Cluster-35952.0,Cluster-20438.0,Cluster-17909.103146,Cluster-17909.116959,Cluster-17909.56435,Cluster-30014.0,Cluster-28978.1,Cluster-26160.0,Cluster-22886.0,Cluster-17909.109910,Cluster-41616.0,Cluster-17909.32837,Cluster-32255.0,C…
Genetic Information Processing	Translation	Aminoacyl-tRNA biosynthesis	ko00970	131	Cluster-17909.88117,Cluster-17909.43662,Cluster-17909.69602,Cluster-17909.81941,Cluster-17909.53660,Cluster-8988.0,Cluster-17909.52177,Cluster-28862.0,Cluster-17909.67232,Cluster-17909.69771,Cluster-11603.0,Cluster-27184.0,Cluster-17909.17555,Cluster-20303.0,Cluster-12792.0,Cluster-34495.0,Cluster-17909.128462,Cluster-1005.0,Cluster-17909.57700,Cluster-17909.100402,Cluster-17909.112710,Cluster-17…
Genetic Information Processing	Translation	RNA transport	ko03013	458	Cluster-17909.109403,Cluster-17909.61737,Cluster-17909.110925,Cluster-17909.30079,Cluster-29965.0,Cluster-17909.82363,Cluster-33703.0,Cluster-17909.94729,Cluster-22822.0,Cluster-27412.0,Cluster-41698.0,Cluster-17909.2497,Cluster-17909.109769,Cluster-17909.53007,Cluster-17909.118010,Cluster-17909.93634,Cluster-17909.79873,Cluster-10661.0,Cluster-17909.41453,Cluster-17909.13320,Cluster-17909.58383,…
Genetic Information Processing	Translation	Ribosome	ko03010	312	Cluster-17909.80493,Cluster-35126.0,Cluster-24116.0,Cluster-17909.81133,Cluster-17909.78788,Cluster-17620.0,Cluster-34312.0,Cluster-31014.0,Cluster-19573.0,Cluster-6737.0,Cluster-17909.79444,Cluster-17909.77338,Cluster-17434.0,Cluster-38002.2,Cluster-6824.0,Cluster-17909.42277,Cluster-17909.37661,Cluster-17909.80011,Cluster-12762.7,Cluster-17909.81848,Cluster-17909.11316,Cluster-17909.81552,Clust…
Genetic Information Processing	Translation	Ribosome biogenesis in eukaryotes	ko03008	190	Cluster-17909.113678,Cluster-17909.119299,Cluster-17909.23073,Cluster-14976.0,Cluster-17909.132670,Cluster-14903.0,Cluster-17909.37284,Cluster-36118.0,Cluster-36663.0,Cluster-17909.102530,Cluster-10509.0,Cluster-26956.0,Cluster-17909.130811,Cluster-17909.34410,Cluster-17909.85361,Cluster-17909.70440,Cluster-17909.102225,Cluster-17909.6973,Cluster-41816.0,Cluster-22909.0,Cluster-13275.0,Cluster-17…
Genetic Information Processing	Translation	mRNA surveillance pathway	ko03015	282	Cluster-17909.26840,Cluster-17909.67943,Cluster-17909.120563,Cluster-17909.104324,Cluster-9649.0,Cluster-17909.94516,Cluster-41593.0,Cluster-12352.0,Cluster-17909.26838,Cluster-17909.68081,Cluster-37812.0,Cluster-17909.87923,Cluster-17909.72957,Cluster-16646.0,Cluster-10182.1,Cluster-17909.132581,Cluster-26424.0,Cluster-17909.12287,Cluster-17909.56882,Cluster-21324.3,Cluster-17909.104637,Cluster-…
Metabolism	Amino acid metabolism	Alanine, aspartate and glutamate metabolism	ko00250	121	Cluster-32114.0,Cluster-17909.38727,Cluster-17909.46164,Cluster-17909.81760,Cluster-37557.0,Cluster-17909.81893,Cluster-17909.32341,Cluster-17909.75519,Cluster-17909.86713,Cluster-17909.78966,Cluster-17909.7072,Cluster-40357.0,Cluster-17909.45782,Cluster-17909.71608,Cluster-20717.0,Cluster-17909.86714,Cluster-17909.95387,Cluster-17909.93305,Cluster-17909.88976,Cluster-17909.111236,Cluster-17909.8…
Metabolism	Amino acid metabolism	Arginine and proline metabolism	ko00330	142	Cluster-17909.129590,Cluster-17909.55823,Cluster-21438.0,Cluster-17909.26602,Cluster-17909.78959,Cluster-17909.31666,Cluster-17909.29334,Cluster-17909.92119,Cluster-17909.96087,Cluster-17909.132850,Cluster-17909.123648,Cluster-17909.90927,Cluster-17909.34718,Cluster-17909.79379,Cluster-17909.31665,Cluster-17909.70505,Cluster-17909.10278,Cluster-17909.18436,Cluster-17909.127628,Cluster-17111.0,Clu…
Metabolism	Amino acid metabolism	Arginine biosynthesis	ko00220	72	Cluster-17909.93308,Cluster-17909.111239,Cluster-17909.94924,Cluster-17909.131733,Cluster-17909.111238,Cluster-17909.111233,Cluster-17909.63160,Cluster-17909.114881,Cluster-17909.70902,Cluster-17909.105971,Cluster-17909.60648,Cluster-17909.104132,Cluster-17909.123648,Cluster-17909.93309,Cluster-17909.93310,Cluster-17909.80820,Cluster-17909.101153,Cluster-17909.73577,Cluster-17909.81259,Cluster-17…
Metabolism	Amino acid metabolism	Cysteine and methionine metabolism	ko00270	141	Cluster-17909.66835,Cluster-17909.88475,Cluster-17909.31320,Cluster-17909.82502,Cluster-17909.110254,Cluster-17909.98300,Cluster-42119.1,Cluster-17909.113001,Cluster-30443.0,Cluster-17909.75985,Cluster-39736.0,Cluster-17909.132784,Cluster-17909.66834,Cluster-17909.98325,Cluster-17909.108192,Cluster-6688.0,Cluster-17909.89332,Cluster-17909.14897,Cluster-17909.71399,Cluster-1978.0,Cluster-17909.284…
Metabolism	Amino acid metabolism	Glycine, serine and threonine metabolism	ko00260	166	Cluster-17909.103216,Cluster-17909.38676,Cluster-17909.47702,Cluster-17909.10049,Cluster-17909.39244,Cluster-17909.82095,Cluster-17909.121160,Cluster-17909.88005,Cluster-17909.120868,Cluster-38382.0,Cluster-17909.19932,Cluster-11290.3,Cluster-17909.103214,Cluster-17909.104148,Cluster-17909.134456,Cluster-17909.81050,Cluster-17909.86281,Cluster-17909.79440,Cluster-17909.104402,Cluster-17909.3907,C…
Metabolism	Amino acid metabolism	Histidine metabolism	ko00340	60	Cluster-17909.129590,Cluster-17909.82095,Cluster-17909.77430,Cluster-19052.0,Cluster-17909.97831,Cluster-17909.26602,Cluster-17909.31666,Cluster-17909.78959,Cluster-24296.0,Cluster-17909.120868,Cluster-17909.31634,Cluster-17909.82097,Cluster-17909.92119,Cluster-17909.29087,Cluster-35152.0,Cluster-17909.96087,Cluster-17909.81970,Cluster-12400.0,Cluster-17909.36772,Cluster-33244.0,Cluster-17909.910…
Metabolism	Amino acid metabolism	Lysine biosynthesis	ko00300	16	Cluster-17909.18292,Cluster-17909.105477,Cluster-17909.76791,Cluster-17909.105476,Cluster-17909.123028,Cluster-8385.0,Cluster-17909.18291,Cluster-12468.0,Cluster-17909.40985,Cluster-17909.4302,Cluster-17909.18290,Cluster-12079.0,Cluster-8385.1,Cluster-17909.121301,Cluster-17909.82095,Cluster-17909.82097
Metabolism	Amino acid metabolism	Lysine degradation	ko00310	196	Cluster-41807.0,Cluster-17909.76791,Cluster-6519.0,Cluster-25446.0,Cluster-17909.87185,Cluster-24413.0,Cluster-17909.94156,Cluster-42055.0,Cluster-18771.0,Cluster-15838.0,Cluster-33451.0,Cluster-17909.18292,Cluster-17909.25882,Cluster-17909.66740,Cluster-25123.0,Cluster-17909.15215,Cluster-17909.98002,Cluster-23273.1,Cluster-17909.82095,Cluster-16587.0,Cluster-17909.105576,Cluster-17909.48410,Clu…
Metabolism	Amino acid metabolism	Phenylalanine metabolism	ko00360	31	Cluster-17909.64178,Cluster-17909.78920,Cluster-17909.120867,Cluster-17909.73631,Cluster-17909.48720,Cluster-17909.95387,Cluster-17909.29088,Cluster-17909.81681,Cluster-17909.29086,Cluster-17909.244,Cluster-17909.59112,Cluster-17909.18436,Cluster-17909.55511,Cluster-17909.96566,Cluster-41722.0,Cluster-17909.31665,Cluster-31164.0,Cluster-17909.120869,Cluster-17909.31666,Cluster-17909.26602,Cluster…
Metabolism	Amino acid metabolism	Phenylalanine, tyrosine and tryptophan biosynthesis	ko00400	11	Cluster-17909.73631,Cluster-17909.64817,Cluster-17909.87529,Cluster-17909.64178,Cluster-17909.21552,Cluster-17909.3119,Cluster-17909.95387,Cluster-17909.59112,Cluster-17909.244,Cluster-17909.96566,Cluster-17909.64179
Metabolism	Amino acid metabolism	Tryptophan metabolism	ko00380	109	Cluster-17909.64287,Cluster-19616.0,Cluster-17909.71107,Cluster-17909.74929,Cluster-17909.75399,Cluster-17909.81128,Cluster-17909.97644,Cluster-17909.35350,Cluster-29403.0,Cluster-17909.83848,Cluster-17909.64286,Cluster-17909.81681,Cluster-17909.29086,Cluster-17909.73647,Cluster-17909.85792,Cluster-17909.48720,Cluster-17909.86051,Cluster-17909.25466,Cluster-17909.29087,Cluster-17909.82097,Cluster…
Metabolism	Amino acid metabolism	Tyrosine metabolism	ko00350	55	Cluster-17909.102646,Cluster-17909.68699,Cluster-17909.70551,Cluster-17909.83880,Cluster-17909.64817,Cluster-17909.98640,Cluster-17909.87529,Cluster-17909.3119,Cluster-17909.62486,Cluster-17909.21552,Cluster-17909.62485,Cluster-3270.0,Cluster-17909.58506,Cluster-17909.75810,Cluster-17909.109829,Cluster-17909.76445,Cluster-17909.244,Cluster-17909.117046,Cluster-17909.85718,Cluster-17909.120867,Clu…
Metabolism	Amino acid metabolism	Valine, leucine and isoleucine biosynthesis	ko00290	13	Cluster-17909.22404,Cluster-17909.108165,Cluster-17909.5997,Cluster-17909.6000,Cluster-17909.32632,Cluster-17909.115930,Cluster-17909.5999,Cluster-17909.10972,Cluster-17909.28489,Cluster-17909.41676,Cluster-17909.47556,Cluster-40221.0,Cluster-17909.134456
Metabolism	Amino acid metabolism	Valine, leucine and isoleucine degradation	ko00280	130	Cluster-27478.0,Cluster-17909.24210,Cluster-17909.77428,Cluster-17909.115930,Cluster-17909.62230,Cluster-17909.115742,Cluster-11850.0,Cluster-17909.47772,Cluster-17909.44643,Cluster-17909.128285,Cluster-23066.0,Cluster-26187.0,Cluster-17909.22404,Cluster-17909.75236,Cluster-17909.64215,Cluster-8385.1,Cluster-17909.76791,Cluster-34376.1,Cluster-27991.0,Cluster-17909.87185,Cluster-17909.127536,Clus…
Metabolism	Biosynthesis of other secondary metabolites	Butirosin and neomycin biosynthesis	ko00524	33	Cluster-17909.22510,Cluster-17909.81065,Cluster-17909.80210,Cluster-13770.0,Cluster-5223.0,Cluster-17909.67246,Cluster-17909.71607,Cluster-17909.46469,Cluster-17909.44470,Cluster-36712.0,Cluster-15170.0,Cluster-17909.67247,Cluster-17909.18564,Cluster-17909.67244,Cluster-17909.107265,Cluster-21087.1,Cluster-22184.0,Cluster-17909.53889,Cluster-17909.120655,Cluster-17909.78177,Cluster-9242.0,Cluster…
Metabolism	Biosynthesis of other secondary metabolites	Caffeine metabolism	ko00232	56	Cluster-5223.0,Cluster-17909.80210,Cluster-13770.0,Cluster-11290.3,Cluster-17909.44470,Cluster-23426.3,Cluster-17909.46469,Cluster-17909.71607,Cluster-17909.67246,Cluster-17909.95458,Cluster-19616.0,Cluster-17909.81065,Cluster-17909.22510,Cluster-17909.36532,Cluster-17909.18564,Cluster-23426.1,Cluster-17909.129742,Cluster-17909.67247,Cluster-17909.9874,Cluster-17909.67244,Cluster-17909.107265,Clu…
Metabolism	Biosynthesis of other secondary metabolites	Monobactam biosynthesis	ko00261	37	Cluster-17909.12051,Cluster-10955.0,Cluster-9242.0,Cluster-17909.95460,Cluster-39106.0,Cluster-36712.1,Cluster-17909.81069,Cluster-17909.114728,Cluster-17909.67245,Cluster-17909.60558,Cluster-17909.45704,Cluster-17909.22509,Cluster-13189.0,Cluster-6810.0,Cluster-13012.0,Cluster-21087.1,Cluster-22184.0,Cluster-17909.78177,Cluster-17909.120655,Cluster-17909.95459,Cluster-17909.53889,Cluster-15170.0…
Metabolism	Carbohydrate metabolism	Amino sugar and nucleotide sugar metabolism	ko00520	204	Cluster-17909.126903,Cluster-37980.0,Cluster-26421.1,Cluster-17909.117930,Cluster-17909.105357,Cluster-17909.109316,Cluster-13447.0,Cluster-17909.133742,Cluster-17909.105358,Cluster-17909.104808,Cluster-17909.12366,Cluster-17909.18564,Cluster-17909.129256,Cluster-26058.0,Cluster-17909.115446,Cluster-17909.75366,Cluster-17909.104806,Cluster-17909.95712,Cluster-30923.0,Cluster-42106.0,Cluster-17909…
Metabolism	Carbohydrate metabolism	Ascorbate and aldarate metabolism	ko00053	29	Cluster-17909.82097,Cluster-17909.92119,Cluster-17909.91066,Cluster-41437.0,Cluster-29477.0,Cluster-17909.82095,Cluster-17909.77430,Cluster-17909.23146,Cluster-41317.0,Cluster-17909.121301,Cluster-8385.1,Cluster-17909.97831,Cluster-19052.0,Cluster-17909.78959,Cluster-17909.35812,Cluster-8385.0,Cluster-17909.81128,Cluster-17909.97644,Cluster-17909.28704,Cluster-17909.110850,Cluster-29403.0,Cluster…
Metabolism	Carbohydrate metabolism	Butanoate metabolism	ko00650	69	Cluster-17909.119677,Cluster-17909.70382,Cluster-22492.0,Cluster-36588.0,Cluster-17909.107805,Cluster-17909.4106,Cluster-17909.61438,Cluster-17909.123316,Cluster-17909.64222,Cluster-17909.68465,Cluster-17909.7069,Cluster-17909.71108,Cluster-17909.71107,Cluster-1475.0,Cluster-17909.6929,Cluster-27445.0,Cluster-17909.124447,Cluster-22337.1,Cluster-17909.7070,Cluster-17909.4109,Cluster-17909.65579,C…
Metabolism	Carbohydrate metabolism	C5-Branched dibasic acid metabolism	ko00660	2	Cluster-22337.1,Cluster-22337.0
Metabolism	Carbohydrate metabolism	Citrate cycle (TCA cycle)	ko00020	106	Cluster-17909.76453,Cluster-17909.78119,Cluster-17909.75982,Cluster-16525.1,Cluster-16155.0,Cluster-17909.60419,Cluster-17909.94156,Cluster-21030.0,Cluster-17909.87308,Cluster-17909.93238,Cluster-17909.97376,Cluster-17659.0,Cluster-17909.92620,Cluster-17909.68598,Cluster-38024.0,Cluster-17909.96113,Cluster-32239.0,Cluster-17909.96115,Cluster-17909.93237,Cluster-17909.76659,Cluster-41185.0,Cluster…
Metabolism	Carbohydrate metabolism	Fructose and mannose metabolism	ko00051	112	Cluster-11955.1,Cluster-17909.34634,Cluster-17909.107265,Cluster-17909.34749,Cluster-36712.0,Cluster-17909.106520,Cluster-15170.0,Cluster-17909.40062,Cluster-13770.0,Cluster-17909.96872,Cluster-17909.51446,Cluster-17909.134506,Cluster-17909.108219,Cluster-32523.1,Cluster-17909.128149,Cluster-17909.46469,Cluster-11237.2,Cluster-17909.71607,Cluster-17909.56518,Cluster-39362.0,Cluster-17909.96875,Cl…
Metabolism	Carbohydrate metabolism	Galactose metabolism	ko00052	108	Cluster-37712.0,Cluster-17909.44470,Cluster-33701.2,Cluster-17909.80210,Cluster-17909.26965,Cluster-17909.35431,Cluster-5223.0,Cluster-17909.128005,Cluster-17909.81065,Cluster-10414.1,Cluster-17909.34167,Cluster-17909.131375,Cluster-32523.2,Cluster-17909.107748,Cluster-17909.43781,Cluster-17909.96874,Cluster-17909.18564,Cluster-17909.113724,Cluster-17909.85218,Cluster-17909.116937,Cluster-33701.1…
Metabolism	Carbohydrate metabolism	Glycolysis / Gluconeogenesis	ko00010	201	Cluster-33451.0,Cluster-37712.0,Cluster-17909.60419,Cluster-17909.98849,Cluster-17909.35431,Cluster-41795.0,Cluster-35391.1,Cluster-17909.76446,Cluster-17909.76791,Cluster-17909.73076,Cluster-34679.0,Cluster-17909.82095,Cluster-17909.96874,Cluster-17909.38210,Cluster-17909.18564,Cluster-17909.55503,Cluster-17909.15304,Cluster-27195.0,Cluster-17909.1001,Cluster-17909.85718,Cluster-17909.67772,Clus…
Metabolism	Carbohydrate metabolism	Glyoxylate and dicarboxylate metabolism	ko00630	104	Cluster-17909.70697,Cluster-17909.70714,Cluster-17909.13072,Cluster-17909.86755,Cluster-17909.79559,Cluster-17909.68511,Cluster-17909.84184,Cluster-17909.81879,Cluster-13824.0,Cluster-17909.107510,Cluster-17909.49424,Cluster-26927.0,Cluster-17909.81881,Cluster-17909.74573,Cluster-22549.0,Cluster-17909.103369,Cluster-17909.68512,Cluster-17909.69406,Cluster-17909.75236,Cluster-17909.78957,Cluster-1…
Metabolism	Carbohydrate metabolism	Inositol phosphate metabolism	ko00562	202	Cluster-21723.0,Cluster-17909.60279,Cluster-17909.54555,Cluster-17967.0,Cluster-17909.133413,Cluster-17909.92418,Cluster-17909.91171,Cluster-17909.106945,Cluster-17909.8183,Cluster-30727.0,Cluster-11597.0,Cluster-1206.0,Cluster-39944.3,Cluster-32043.0,Cluster-17909.123840,Cluster-17909.131245,Cluster-17909.77260,Cluster-17909.23568,Cluster-17909.121815,Cluster-24423.0,Cluster-35750.0,Cluster-1204…
Metabolism	Carbohydrate metabolism	Pentose and glucuronate interconversions	ko00040	70	Cluster-17909.77430,Cluster-17909.110900,Cluster-17909.97831,Cluster-17909.133247,Cluster-36686.1,Cluster-41437.0,Cluster-17909.128149,Cluster-17909.51446,Cluster-17909.81128,Cluster-17909.100207,Cluster-17909.97644,Cluster-33499.0,Cluster-17909.50704,Cluster-17909.101667,Cluster-17909.72339,Cluster-41317.0,Cluster-17909.121437,Cluster-17909.59435,Cluster-5066.0,Cluster-17909.53834,Cluster-22634.…
Metabolism	Carbohydrate metabolism	Pentose phosphate pathway	ko00030	80	Cluster-2088.0,Cluster-17909.46505,Cluster-17909.45036,Cluster-17909.79666,Cluster-19181.0,Cluster-17909.113726,Cluster-17909.113725,Cluster-17909.87318,Cluster-17909.73721,Cluster-17909.52515,Cluster-17909.13624,Cluster-17909.93703,Cluster-17909.36778,Cluster-41649.0,Cluster-22532.0,Cluster-17909.43250,Cluster-32076.2,Cluster-17909.98852,Cluster-17909.35433,Cluster-32523.0,Cluster-17909.32116,Cl…
Metabolism	Carbohydrate metabolism	Propanoate metabolism	ko00640	63	Cluster-17909.56680,Cluster-27991.0,Cluster-17909.24209,Cluster-17909.43273,Cluster-17909.71107,Cluster-35391.1,Cluster-17909.87185,Cluster-17909.107507,Cluster-814.0,Cluster-17909.59573,Cluster-9958.0,Cluster-7693.0,Cluster-17909.67246,Cluster-17909.56312,Cluster-35391.0,Cluster-17909.66740,Cluster-17909.41863,Cluster-16122.0,Cluster-17909.95376,Cluster-9505.0,Cluster-16787.0,Cluster-17909.71106…
Metabolism	Carbohydrate metabolism	Pyruvate metabolism	ko00620	130	Cluster-17909.56177,Cluster-17909.111173,Cluster-17909.88615,Cluster-17909.81881,Cluster-12487.0,Cluster-8385.1,Cluster-41571.1,Cluster-34256.0,Cluster-17909.83702,Cluster-17909.77540,Cluster-17909.77428,Cluster-17909.67772,Cluster-17909.1001,Cluster-17909.92098,Cluster-17909.19932,Cluster-17909.67503,Cluster-17909.82095,Cluster-32239.0,Cluster-5289.0,Cluster-35391.1,Cluster-17909.73076,Cluster-1…
Metabolism	Carbohydrate metabolism	Starch and sucrose metabolism	ko00500	107	Cluster-17909.81069,Cluster-17909.44428,Cluster-17909.98851,Cluster-13189.0,Cluster-17909.113585,Cluster-17909.129150,Cluster-17909.129091,Cluster-13012.0,Cluster-17909.98853,Cluster-17909.114728,Cluster-17909.80967,Cluster-26578.4,Cluster-17909.133978,Cluster-22184.0,Cluster-17909.101211,Cluster-17909.45569,Cluster-21575.0,Cluster-17909.54388,Cluster-26578.2,Cluster-17909.126078,Cluster-17909.78…
Metabolism	Energy metabolism	Nitrogen metabolism	ko00910	47	Cluster-17909.78239,Cluster-17909.88703,Cluster-17909.80040,Cluster-17909.99744,Cluster-17909.94567,Cluster-14679.4,Cluster-17909.78448,Cluster-17909.57233,Cluster-14679.1,Cluster-17909.76463,Cluster-17909.80098,Cluster-17909.85018,Cluster-17909.84914,Cluster-17909.106558,Cluster-17909.92270,Cluster-17909.78447,Cluster-18410.0,Cluster-17909.88185,Cluster-17909.49424,Cluster-17909.107853,Cluster-1…
Metabolism	Energy metabolism	Oxidative phosphorylation	ko00190	235	Cluster-32587.1,Cluster-19462.0,Cluster-17909.114368,Cluster-21612.0,Cluster-17769.0,Cluster-16189.0,Cluster-28835.1,Cluster-28495.0,Cluster-12577.0,Cluster-19045.0,Cluster-17909.87987,Cluster-13254.0,Cluster-17909.133366,Cluster-17909.77753,Cluster-37599.0,Cluster-8192.0,Cluster-17909.80076,Cluster-18166.0,Cluster-21244.0,Cluster-17909.79136,Cluster-38414.0,Cluster-17909.98215,Cluster-17909.7258…
Metabolism	Energy metabolism	Sulfur metabolism	ko00920	37	Cluster-6810.0,Cluster-17909.122075,Cluster-17909.46161,Cluster-20671.0,Cluster-25141.0,Cluster-17909.92963,Cluster-17909.95460,Cluster-17909.92966,Cluster-17909.95390,Cluster-42119.0,Cluster-17909.95459,Cluster-17909.83380,Cluster-17909.112935,Cluster-17909.92965,Cluster-17909.90611,Cluster-19106.0,Cluster-17909.71385,Cluster-17909.106977,Cluster-17909.79617,Cluster-2402.0,Cluster-17909.98300,Cl…
Metabolism	Glycan biosynthesis and metabolism	Glycosaminoglycan biosynthesis - chondroitin sulfate / dermatan sulfate	ko00532	60	Cluster-17909.38492,Cluster-14557.0,Cluster-19541.0,Cluster-17909.16162,Cluster-17909.70843,Cluster-17909.107139,Cluster-17909.101937,Cluster-11277.0,Cluster-23750.0,Cluster-17909.129426,Cluster-17909.108252,Cluster-17909.57528,Cluster-17909.102213,Cluster-17909.62769,Cluster-17909.101935,Cluster-17909.7977,Cluster-17909.16278,Cluster-31715.0,Cluster-17909.117476,Cluster-17909.45847,Cluster-17790…
Metabolism	Glycan biosynthesis and metabolism	Glycosaminoglycan biosynthesis - heparan sulfate / heparin	ko00534	72	Cluster-28256.0,Cluster-36998.2,Cluster-17909.11201,Cluster-17909.103897,Cluster-17909.124621,Cluster-17909.115582,Cluster-17909.16278,Cluster-17909.117476,Cluster-11277.0,Cluster-17909.171,Cluster-17909.108252,Cluster-17909.91659,Cluster-28256.1,Cluster-32740.5,Cluster-17909.17363,Cluster-17909.107139,Cluster-17909.45033,Cluster-17909.107804,Cluster-17909.8167,Cluster-17909.22323,Cluster-17909.6…
Metabolism	Glycan biosynthesis and metabolism	Glycosaminoglycan biosynthesis - keratan sulfate	ko00533	26	Cluster-23798.0,Cluster-17909.103504,Cluster-17909.100790,Cluster-17909.118203,Cluster-28850.0,Cluster-6732.0,Cluster-10414.0,Cluster-17909.34167,Cluster-36998.3,Cluster-36998.1,Cluster-10414.1,Cluster-17909.100789,Cluster-23457.0,Cluster-33715.0,Cluster-17909.111167,Cluster-17909.122526,Cluster-17909.43781,Cluster-17909.107748,Cluster-36998.2,Cluster-17909.122346,Cluster-17909.107654,Cluster-179…
Metabolism	Glycan biosynthesis and metabolism	Glycosaminoglycan degradation	ko00531	122	Cluster-17909.15833,Cluster-26474.0,Cluster-17909.61492,Cluster-17909.69718,Cluster-17909.77256,Cluster-17909.15393,Cluster-17909.76872,Cluster-10803.0,Cluster-17909.98252,Cluster-5880.0,Cluster-17909.62966,Cluster-17909.78658,Cluster-17909.15842,Cluster-17909.74567,Cluster-17909.55267,Cluster-19135.0,Cluster-31571.0,Cluster-17909.74382,Cluster-17909.16784,Cluster-17909.41783,Cluster-17909.55353,…
Metabolism	Glycan biosynthesis and metabolism	Glycosphingolipid biosynthesis - ganglio series	ko00604	32	Cluster-23457.0,Cluster-10803.0,Cluster-17909.78658,Cluster-26421.1,Cluster-17909.117930,Cluster-24857.0,Cluster-28850.0,Cluster-17909.55267,Cluster-17909.107096,Cluster-17909.55266,Cluster-17909.109899,Cluster-17909.74382,Cluster-17909.55353,Cluster-31886.0,Cluster-17909.107095,Cluster-17909.74387,Cluster-17909.116150,Cluster-30923.0,Cluster-17909.55354,Cluster-17909.96286,Cluster-17909.72430,Cl…
Metabolism	Glycan biosynthesis and metabolism	Glycosphingolipid biosynthesis - globo series	ko00603	41	Cluster-33864.0,Cluster-17909.74382,Cluster-28850.0,Cluster-17909.55267,Cluster-24857.0,Cluster-17909.55266,Cluster-17909.109899,Cluster-17909.27227,Cluster-31886.0,Cluster-17909.74387,Cluster-17909.91499,Cluster-30923.0,Cluster-17909.101605,Cluster-23457.0,Cluster-17909.91508,Cluster-17909.47337,Cluster-17909.91501,Cluster-17909.78658,Cluster-17909.117930,Cluster-26421.1,Cluster-17909.91509,Clus…
Metabolism	Glycan biosynthesis and metabolism	Glycosphingolipid biosynthesis - lacto and neolacto series	ko00601	79	Cluster-20820.0,Cluster-17909.73753,Cluster-17909.43781,Cluster-17909.107748,Cluster-26421.1,Cluster-17909.117930,Cluster-17909.130678,Cluster-17909.6258,Cluster-26113.0,Cluster-17909.120363,Cluster-33864.0,Cluster-17909.109899,Cluster-17909.55266,Cluster-17909.131883,Cluster-24857.0,Cluster-30923.0,Cluster-17909.34167,Cluster-17909.58559,Cluster-17909.28904,Cluster-10414.1,Cluster-17909.101605,C…
Metabolism	Glycan biosynthesis and metabolism	Glycosylphosphatidylinositol(GPI)-anchor biosynthesis	ko00563	63	Cluster-17909.134356,Cluster-17909.119894,Cluster-17909.35939,Cluster-17909.68278,Cluster-17909.35940,Cluster-17909.42303,Cluster-17909.82589,Cluster-17909.114128,Cluster-22874.0,Cluster-17909.121548,Cluster-17909.102805,Cluster-18702.0,Cluster-17909.52446,Cluster-34548.2,Cluster-23271.1,Cluster-17909.59602,Cluster-17909.578,Cluster-17909.101087,Cluster-17909.59605,Cluster-17909.114127,Cluster-23…
Metabolism	Glycan biosynthesis and metabolism	Mucin type O-glycan biosynthesis	ko00512	72	Cluster-17909.46647,Cluster-17909.69082,Cluster-19189.0,Cluster-17909.62929,Cluster-17909.1060,Cluster-20439.0,Cluster-17909.111898,Cluster-17909.121995,Cluster-17909.30345,Cluster-17909.18566,Cluster-41229.0,Cluster-17909.97937,Cluster-17909.58858,Cluster-17909.8951,Cluster-17909.54638,Cluster-19945.0,Cluster-17909.13896,Cluster-40134.0,Cluster-17909.63961,Cluster-9489.0,Cluster-17909.69083,Clus…
Metabolism	Glycan biosynthesis and metabolism	N-Glycan biosynthesis	ko00510	143	Cluster-17909.92892,Cluster-17909.98961,Cluster-17909.40733,Cluster-17909.41498,Cluster-17909.66715,Cluster-17909.134689,Cluster-17909.94649,Cluster-17909.3348,Cluster-17909.100789,Cluster-17909.132727,Cluster-22440.0,Cluster-17909.105242,Cluster-17909.129057,Cluster-17909.125126,Cluster-17627.0,Cluster-23948.0,Cluster-17909.123213,Cluster-17909.36847,Cluster-17909.13703,Cluster-17909.34167,Clust…
Metabolism	Glycan biosynthesis and metabolism	Other glycan degradation	ko00511	59	Cluster-17909.123072,Cluster-27473.0,Cluster-6394.0,Cluster-36791.0,Cluster-27473.1,Cluster-17025.0,Cluster-39082.0,Cluster-26421.1,Cluster-17909.117930,Cluster-17909.78658,Cluster-38015.0,Cluster-17909.38509,Cluster-10803.0,Cluster-17909.19013,Cluster-17909.84072,Cluster-17909.123071,Cluster-17909.80191,Cluster-33287.0,Cluster-17909.74831,Cluster-17909.74382,Cluster-17909.109899,Cluster-17909.55…
Metabolism	Glycan biosynthesis and metabolism	Other types of O-glycan biosynthesis	ko00514	96	Cluster-17909.68653,Cluster-17909.86970,Cluster-17909.100790,Cluster-38876.5,Cluster-17909.71558,Cluster-17909.18583,Cluster-17909.1671,Cluster-17909.114125,Cluster-17909.3061,Cluster-17909.132729,Cluster-17909.12949,Cluster-17909.72430,Cluster-33715.0,Cluster-17909.25693,Cluster-18130.0,Cluster-17909.52531,Cluster-38616.0,Cluster-18363.0,Cluster-17909.56654,Cluster-17909.68648,Cluster-17909.6061…
Metabolism	Lipid metabolism	Arachidonic acid metabolism	ko00590	177	Cluster-17909.107893,Cluster-17909.102608,Cluster-17909.95232,Cluster-17909.22672,Cluster-17909.102606,Cluster-17909.102343,Cluster-35789.0,Cluster-25464.0,Cluster-17909.72293,Cluster-17909.122701,Cluster-17909.90892,Cluster-17909.7713,Cluster-17909.51143,Cluster-17909.69944,Cluster-17909.67140,Cluster-17909.113662,Cluster-17909.65671,Cluster-17909.82173,Cluster-17909.105175,Cluster-36419.0,Clust…
Metabolism	Lipid metabolism	Biosynthesis of unsaturated fatty acids	ko01040	74	Cluster-17909.42158,Cluster-17909.109183,Cluster-41806.0,Cluster-17909.124893,Cluster-17909.123481,Cluster-17909.52073,Cluster-17909.83764,Cluster-17909.109182,Cluster-17909.66066,Cluster-17909.20754,Cluster-17909.18132,Cluster-17909.134687,Cluster-17909.38290,Cluster-29838.0,Cluster-17909.66069,Cluster-17909.7928,Cluster-17909.117309,Cluster-17909.86360,Cluster-17909.130285,Cluster-34799.0,Clust…
Metabolism	Lipid metabolism	Ether lipid metabolism	ko00565	117	Cluster-17909.63904,Cluster-17909.111762,Cluster-17909.25593,Cluster-17909.54753,Cluster-17909.113595,Cluster-17909.84255,Cluster-17909.101192,Cluster-17909.107892,Cluster-17909.54752,Cluster-17909.1438,Cluster-39873.0,Cluster-17909.11509,Cluster-17909.93280,Cluster-17909.39383,Cluster-17909.63167,Cluster-17909.63171,Cluster-17909.44733,Cluster-32279.1,Cluster-41152.0,Cluster-17909.118576,Cluster…
Metabolism	Lipid metabolism	Fatty acid biosynthesis	ko00061	60	Cluster-17909.43709,Cluster-17909.61548,Cluster-17909.76106,Cluster-17909.18618,Cluster-17909.97007,Cluster-17909.55205,Cluster-17909.87463,Cluster-17909.83347,Cluster-5093.0,Cluster-17909.131112,Cluster-17909.67244,Cluster-17909.67247,Cluster-17909.97009,Cluster-17909.77118,Cluster-17909.13411,Cluster-17909.55462,Cluster-17909.61822,Cluster-17909.9607,Cluster-17909.8661,Cluster-17909.9357,Cluste…
Metabolism	Lipid metabolism	Fatty acid degradation	ko00071	174	Cluster-17909.76791,Cluster-17909.76446,Cluster-17909.101500,Cluster-14744.0,Cluster-17909.66067,Cluster-17909.87185,Cluster-17909.16332,Cluster-17909.127536,Cluster-814.0,Cluster-17909.89932,Cluster-17909.53816,Cluster-17909.12647,Cluster-20351.1,Cluster-17909.83915,Cluster-33451.0,Cluster-17909.51343,Cluster-17329.1,Cluster-10274.0,Cluster-17909.66740,Cluster-17909.23733,Cluster-16787.0,Cluster…
Metabolism	Lipid metabolism	Fatty acid elongation	ko00062	72	Cluster-17909.71108,Cluster-17909.86360,Cluster-17909.28532,Cluster-17909.7928,Cluster-17909.127781,Cluster-29838.0,Cluster-17909.38290,Cluster-17909.134687,Cluster-17909.18132,Cluster-17909.87186,Cluster-42241.0,Cluster-17909.113312,Cluster-17909.81313,Cluster-22492.0,Cluster-4000.0,Cluster-13746.0,Cluster-17909.123481,Cluster-17909.52073,Cluster-41806.0,Cluster-19007.0,Cluster-17909.69670,Clust…
Metabolism	Lipid metabolism	Glycerolipid metabolism	ko00561	191	Cluster-17909.134653,Cluster-17909.116609,Cluster-17909.91509,Cluster-40618.2,Cluster-36723.0,Cluster-17909.92119,Cluster-17909.3728,Cluster-17909.78959,Cluster-40618.1,Cluster-17909.126516,Cluster-17909.71466,Cluster-17909.16086,Cluster-17909.106854,Cluster-17909.70505,Cluster-17909.96431,Cluster-17909.96429,Cluster-14795.0,Cluster-17909.17799,Cluster-17909.47276,Cluster-17909.94865,Cluster-1790…
Metabolism	Lipid metabolism	Glycerophospholipid metabolism	ko00564	288	Cluster-17909.53882,Cluster-17909.133507,Cluster-17909.14109,Cluster-17909.132292,Cluster-17909.131372,Cluster-35821.0,Cluster-13420.0,Cluster-7293.0,Cluster-17550.7,Cluster-17909.116933,Cluster-17909.72077,Cluster-17909.61163,Cluster-17909.82173,Cluster-36419.0,Cluster-20923.0,Cluster-17909.110802,Cluster-17909.94417,Cluster-17909.10359,Cluster-17909.110224,Cluster-17909.87016,Cluster-1897.0,Clu…
Metabolism	Lipid metabolism	Linoleic acid metabolism	ko00591	66	Cluster-17909.101728,Cluster-17909.28666,Cluster-17909.4957,Cluster-17909.107887,Cluster-20630.0,Cluster-17909.63173,Cluster-17909.25796,Cluster-17909.102609,Cluster-17909.102607,Cluster-17909.65557,Cluster-30121.0,Cluster-25442.1,Cluster-38984.0,Cluster-17909.102974,Cluster-17909.57202,Cluster-17909.40708,Cluster-17909.65558,Cluster-17909.62685,Cluster-25442.0,Cluster-17909.102605,Cluster-17909.…
Metabolism	Lipid metabolism	Primary bile acid biosynthesis	ko00120	19	Cluster-38725.1,Cluster-17909.77704,Cluster-12709.0,Cluster-41627.0,Cluster-37600.0,Cluster-17909.99398,Cluster-17909.89354,Cluster-17909.127659,Cluster-17909.99406,Cluster-17909.50937,Cluster-17909.99399,Cluster-17909.71033,Cluster-17909.129358,Cluster-17909.9136,Cluster-6747.0,Cluster-17909.68432,Cluster-34221.0,Cluster-41963.0,Cluster-17909.68431
Metabolism	Lipid metabolism	Sphingolipid metabolism	ko00600	155	Cluster-17909.100976,Cluster-18983.0,Cluster-17909.49751,Cluster-17909.126914,Cluster-17909.75341,Cluster-17909.70090,Cluster-17909.119415,Cluster-33204.0,Cluster-17909.94671,Cluster-17909.111316,Cluster-17909.15171,Cluster-41710.0,Cluster-17909.51901,Cluster-17909.65351,Cluster-17909.127565,Cluster-17909.127338,Cluster-17909.114758,Cluster-39226.0,Cluster-17909.83673,Cluster-17909.112309,Cluster…
Metabolism	Lipid metabolism	Steroid biosynthesis	ko00100	49	Cluster-17909.23430,Cluster-17909.119781,Cluster-17909.133363,Cluster-11476.0,Cluster-41512.0,Cluster-17909.122080,Cluster-26948.0,Cluster-17909.126236,Cluster-17909.132945,Cluster-17909.79077,Cluster-17909.39302,Cluster-17909.32452,Cluster-39692.0,Cluster-17329.0,Cluster-2981.0,Cluster-21407.0,Cluster-17909.119006,Cluster-17909.126243,Cluster-19604.2,Cluster-17909.132946,Cluster-40618.0,Cluster-…
Metabolism	Lipid metabolism	Steroid hormone biosynthesis	ko00140	52	Cluster-17909.15464,Cluster-17909.26928,Cluster-17909.129439,Cluster-17909.84388,Cluster-17909.15463,Cluster-17909.132144,Cluster-17909.107228,Cluster-11476.0,Cluster-17909.112826,Cluster-17909.18137,Cluster-17909.4957,Cluster-17909.4956,Cluster-17909.33037,Cluster-17909.77105,Cluster-17909.57201,Cluster-25442.0,Cluster-17909.124455,Cluster-17909.62976,Cluster-17909.7660,Cluster-17909.102974,Clus…
Metabolism	Lipid metabolism	Synthesis and degradation of ketone bodies	ko00072	36	Cluster-17909.44643,Cluster-17909.109863,Cluster-17909.124119,Cluster-17909.109865,Cluster-17909.109864,Cluster-17778.0,Cluster-17909.70382,Cluster-17909.1981,Cluster-22147.0,Cluster-17909.69406,Cluster-17909.64215,Cluster-17909.7069,Cluster-17909.64222,Cluster-17909.68465,Cluster-17909.124120,Cluster-17909.93222,Cluster-17909.61438,Cluster-17909.123316,Cluster-17909.114406,Cluster-17909.7070,Clu…
Metabolism	Lipid metabolism	alpha-Linolenic acid metabolism	ko00592	81	Cluster-17909.107894,Cluster-17909.39383,Cluster-17909.63167,Cluster-17909.63171,Cluster-32279.1,Cluster-17909.72011,Cluster-17909.110370,Cluster-17909.84332,Cluster-17909.44118,Cluster-32279.0,Cluster-17909.117308,Cluster-17909.63904,Cluster-17909.25593,Cluster-17909.111762,Cluster-17909.66063,Cluster-34505.0,Cluster-17909.12648,Cluster-17909.107892,Cluster-17909.62685,Cluster-17909.65558,Cluste…
Metabolism	Metabolism of cofactors and vitamins	Biotin metabolism	ko00780	6	Cluster-17909.9384,Cluster-12289.0,Cluster-17909.9383,Cluster-17909.29028,Cluster-17909.79292,Cluster-17909.9382
Metabolism	Metabolism of cofactors and vitamins	Folate biosynthesis	ko00790	31	Cluster-17909.114177,Cluster-11823.0,Cluster-17909.132937,Cluster-17909.2569,Cluster-17909.99669,Cluster-17909.94843,Cluster-17909.34443,Cluster-17909.131799,Cluster-22183.0,Cluster-17909.7179,Cluster-17909.94842,Cluster-17909.45060,Cluster-17909.2570,Cluster-13274.0,Cluster-17909.7182,Cluster-17909.79905,Cluster-17909.70983,Cluster-17909.70980,Cluster-37591.2,Cluster-17909.73702,Cluster-17909.69…
Metabolism	Metabolism of cofactors and vitamins	Lipoic acid metabolism	ko00785	15	Cluster-17909.32621,Cluster-17909.4106,Cluster-17909.109219,Cluster-17909.120265,Cluster-17909.4107,Cluster-17909.4111,Cluster-27445.0,Cluster-17909.4110,Cluster-17909.27018,Cluster-17909.119677,Cluster-17909.32620,Cluster-17909.109222,Cluster-17909.4108,Cluster-17909.4109,Cluster-17909.4105
Metabolism	Metabolism of cofactors and vitamins	Nicotinate and nicotinamide metabolism	ko00760	84	Cluster-17909.12025,Cluster-31272.0,Cluster-39594.0,Cluster-17909.109636,Cluster-17909.71114,Cluster-17909.102189,Cluster-15121.0,Cluster-17909.12701,Cluster-18778.0,Cluster-17909.98436,Cluster-17909.111992,Cluster-17909.129452,Cluster-17909.77190,Cluster-17909.124956,Cluster-17909.18285,Cluster-17909.86412,Cluster-35615.0,Cluster-17909.40211,Cluster-17909.14834,Cluster-17909.122377,Cluster-28852…
Metabolism	Metabolism of cofactors and vitamins	One carbon pool by folate	ko00670	49	Cluster-17909.43547,Cluster-24171.1,Cluster-17909.88570,Cluster-17909.14897,Cluster-17909.103369,Cluster-17909.129707,Cluster-17909.14898,Cluster-34257.0,Cluster-17909.103368,Cluster-10615.0,Cluster-17909.117671,Cluster-17909.52177,Cluster-17909.108064,Cluster-485.0,Cluster-13649.0,Cluster-17909.35888,Cluster-17909.95166,Cluster-17909.99246,Cluster-26517.0,Cluster-13009.0,Cluster-17909.23951,Clus…
Metabolism	Metabolism of cofactors and vitamins	Pantothenate and CoA biosynthesis	ko00770	37	Cluster-17909.37831,Cluster-17909.67715,Cluster-17909.48133,Cluster-17909.98639,Cluster-35545.0,Cluster-17909.45564,Cluster-17909.50564,Cluster-17909.88951,Cluster-17909.105256,Cluster-17909.105265,Cluster-17909.103339,Cluster-17909.64718,Cluster-17909.105262,Cluster-17909.91782,Cluster-18778.0,Cluster-14953.0,Cluster-17909.32632,Cluster-17909.108165,Cluster-17909.103338,Cluster-17909.105261,Clus…
Metabolism	Metabolism of cofactors and vitamins	Porphyrin and chlorophyll metabolism	ko00860	55	Cluster-17909.134948,Cluster-42295.0,Cluster-28623.0,Cluster-642.0,Cluster-26968.0,Cluster-17909.88005,Cluster-17909.7518,Cluster-17909.35853,Cluster-17909.116878,Cluster-20221.0,Cluster-14621.0,Cluster-17909.97081,Cluster-17909.132130,Cluster-31940.0,Cluster-17909.124623,Cluster-17909.97705,Cluster-11111.0,Cluster-505.0,Cluster-17909.2734,Cluster-17909.2729,Cluster-7757.0,Cluster-17909.16902,Clu…
Metabolism	Metabolism of cofactors and vitamins	Retinol metabolism	ko00830	76	Cluster-17909.4956,Cluster-17909.96500,Cluster-16491.0,Cluster-25442.0,Cluster-25442.1,Cluster-17909.94303,Cluster-17909.102974,Cluster-17909.57202,Cluster-17598.0,Cluster-16515.1,Cluster-17909.113664,Cluster-17909.122875,Cluster-17909.60996,Cluster-17909.4677,Cluster-17909.134077,Cluster-17909.59412,Cluster-17909.51234,Cluster-17909.37984,Cluster-17909.86310,Cluster-17909.50724,Cluster-28110.0,C…
Metabolism	Metabolism of cofactors and vitamins	Riboflavin metabolism	ko00740	4	Cluster-17909.82564,Cluster-17909.88558,Cluster-13609.0,Cluster-17909.37697
Metabolism	Metabolism of cofactors and vitamins	Thiamine metabolism	ko00730	12	Cluster-17909.87423,Cluster-17909.88558,Cluster-17909.74145,Cluster-17909.113634,Cluster-17909.113635,Cluster-17909.76345,Cluster-17909.113633,Cluster-17909.82564,Cluster-17909.14441,Cluster-17909.76344,Cluster-17909.74146,Cluster-17909.87363
Metabolism	Metabolism of cofactors and vitamins	Ubiquinone and other terpenoid-quinone biosynthesis	ko00130	28	Cluster-17909.116485,Cluster-17909.121516,Cluster-17909.109829,Cluster-17909.4427,Cluster-17909.26468,Cluster-17909.129730,Cluster-17909.26469,Cluster-17909.127968,Cluster-17909.114337,Cluster-17909.47415,Cluster-17909.21552,Cluster-17909.3119,Cluster-17909.8385,Cluster-17909.26470,Cluster-17909.124449,Cluster-17909.92626,Cluster-17909.96566,Cluster-17909.34173,Cluster-17909.244,Cluster-17909.127…
Metabolism	Metabolism of cofactors and vitamins	Vitamin B6 metabolism	ko00750	20	Cluster-17909.58301,Cluster-17909.126307,Cluster-17909.9564,Cluster-17909.9667,Cluster-12729.0,Cluster-17909.44641,Cluster-17909.130967,Cluster-17909.126309,Cluster-17909.116820,Cluster-17909.116821,Cluster-41040.1,Cluster-17909.126308,Cluster-17909.54030,Cluster-17909.126306,Cluster-41040.0,Cluster-17909.127788,Cluster-17909.9563,Cluster-33303.0,Cluster-17909.114007,Cluster-17909.58303
Metabolism	Metabolism of other amino acids	Cyanoamino acid metabolism	ko00460	42	Cluster-17909.84184,Cluster-17909.93790,Cluster-17909.126078,Cluster-13824.0,Cluster-17909.44427,Cluster-17909.134131,Cluster-17909.103367,Cluster-17909.54388,Cluster-17909.103335,Cluster-17909.88703,Cluster-17909.115609,Cluster-17909.103369,Cluster-17909.129091,Cluster-17909.48667,Cluster-17909.101642,Cluster-17909.92375,Cluster-17909.11276,Cluster-17909.95232,Cluster-17909.92270,Cluster-10615.0…
Metabolism	Metabolism of other amino acids	D-Arginine and D-ornithine metabolism	ko00472	3	Cluster-17909.39244,Cluster-11290.3,Cluster-17909.36532
Metabolism	Metabolism of other amino acids	D-Glutamine and D-glutamate metabolism	ko00471	30	Cluster-17909.131733,Cluster-17909.111232,Cluster-17909.111238,Cluster-17909.111233,Cluster-17909.93308,Cluster-17909.116133,Cluster-17909.111239,Cluster-17909.94924,Cluster-17909.104132,Cluster-17909.111237,Cluster-17909.93309,Cluster-17909.97305,Cluster-17909.105971,Cluster-17909.111236,Cluster-17909.93305,Cluster-17909.95976,Cluster-42336.0,Cluster-17909.53534,Cluster-17909.92270,Cluster-17909…
Metabolism	Metabolism of other amino acids	Glutathione metabolism	ko00480	177	Cluster-17909.80689,Cluster-17909.77285,Cluster-17909.93790,Cluster-17909.94095,Cluster-17909.89568,Cluster-7270.0,Cluster-21067.0,Cluster-17909.98741,Cluster-17909.55822,Cluster-17909.86491,Cluster-17909.65138,Cluster-17909.51685,Cluster-17909.100158,Cluster-40200.0,Cluster-20740.1,Cluster-36577.0,Cluster-36505.0,Cluster-17909.85239,Cluster-17909.86593,Cluster-29000.0,Cluster-17909.55570,Cluster…
Metabolism	Metabolism of other amino acids	Selenocompound metabolism	ko00450	44	Cluster-17909.76117,Cluster-17909.82377,Cluster-17909.85792,Cluster-17909.95458,Cluster-31060.0,Cluster-28201.0,Cluster-17909.75545,Cluster-17909.31320,Cluster-17909.111178,Cluster-17909.28700,Cluster-17909.76119,Cluster-17909.38676,Cluster-17909.54586,Cluster-38382.0,Cluster-17909.72966,Cluster-31760.0,Cluster-13009.0,Cluster-17909.76118,Cluster-17909.72965,Cluster-17909.95459,Cluster-17909.1071…
Metabolism	Metabolism of other amino acids	Taurine and hypotaurine metabolism	ko00430	40	Cluster-39557.0,Cluster-17909.67312,Cluster-17909.105428,Cluster-17909.1329,Cluster-17909.66835,Cluster-17909.44773,Cluster-17909.77704,Cluster-17909.20718,Cluster-36588.1,Cluster-17909.39482,Cluster-20598.0,Cluster-4759.0,Cluster-17909.66834,Cluster-17909.105429,Cluster-17909.3128,Cluster-17909.11277,Cluster-17909.112183,Cluster-17909.10606,Cluster-17909.49140,Cluster-17909.124907,Cluster-17909.…
Metabolism	Metabolism of other amino acids	beta-Alanine metabolism	ko00410	85	Cluster-17909.77427,Cluster-17909.59572,Cluster-17909.104468,Cluster-7441.0,Cluster-17909.103130,Cluster-17909.77428,Cluster-17909.24210,Cluster-17909.122481,Cluster-17909.105255,Cluster-4483.0,Cluster-8385.0,Cluster-17909.56448,Cluster-17909.81965,Cluster-17909.81228,Cluster-17909.19729,Cluster-8385.1,Cluster-17111.0,Cluster-17909.81966,Cluster-17909.90927,Cluster-814.0,Cluster-17909.132850,Clus…
Metabolism	Metabolism of terpenoids and polyketides	Insect hormone biosynthesis	ko00981	7	Cluster-41484.0,Cluster-17909.30968,Cluster-17909.79666,Cluster-17909.17562,Cluster-17909.121596,Cluster-17909.81875,Cluster-41484.1
Metabolism	Metabolism of terpenoids and polyketides	Polyketide sugar unit biosynthesis	ko00523	1	Cluster-25724.0
Metabolism	Metabolism of terpenoids and polyketides	Terpenoid backbone biosynthesis	ko00900	57	Cluster-17909.119426,Cluster-17909.119424,Cluster-17909.44267,Cluster-17909.81942,Cluster-17909.97592,Cluster-17909.97593,Cluster-17909.99060,Cluster-17909.17858,Cluster-17909.69406,Cluster-17909.75314,Cluster-17909.1073,Cluster-17909.97594,Cluster-17909.97597,Cluster-17909.83119,Cluster-25724.0,Cluster-17291.0,Cluster-17909.108051,Cluster-41484.1,Cluster-17909.45821,Cluster-3473.0,Cluster-17909.…
Metabolism	Nucleotide metabolism	Purine metabolism	ko00230	439	Cluster-17909.47654,Cluster-17909.99899,Cluster-17909.13815,Cluster-17909.29576,Cluster-17909.125844,Cluster-2693.0,Cluster-17909.114262,Cluster-17909.41801,Cluster-17909.108670,Cluster-17909.20613,Cluster-29911.0,Cluster-10576.0,Cluster-17909.85218,Cluster-11119.0,Cluster-25042.0,Cluster-35615.0,Cluster-17909.3330,Cluster-17909.21570,Cluster-17909.117761,Cluster-17909.48865,Cluster-17909.52433,C…
Metabolism	Nucleotide metabolism	Pyrimidine metabolism	ko00240	277	Cluster-17909.25729,Cluster-28002.0,Cluster-30455.0,Cluster-17909.89940,Cluster-17909.40722,Cluster-17685.0,Cluster-41673.0,Cluster-17909.129116,Cluster-17909.5106,Cluster-17909.129708,Cluster-17909.91631,Cluster-17909.90529,Cluster-17909.113423,Cluster-17909.37831,Cluster-17909.86618,Cluster-21276.0,Cluster-29743.0,Cluster-17909.54922,Cluster-17909.60562,Cluster-17909.129707,Cluster-1747.0,Clust…
Metabolism	Overview	2-Oxocarboxylic acid metabolism	ko01210	52	Cluster-17909.4302,Cluster-17909.18290,Cluster-17909.41676,Cluster-17909.87529,Cluster-17909.64817,Cluster-17909.42932,Cluster-17909.78957,Cluster-17909.62461,Cluster-17909.80690,Cluster-17909.124617,Cluster-17909.24123,Cluster-25808.0,Cluster-17909.95387,Cluster-17909.77285,Cluster-17909.103112,Cluster-17909.80689,Cluster-17909.47810,Cluster-22329.0,Cluster-17909.47497,Cluster-17909.47807,Cluste…
Metabolism	Overview	Biosynthesis of amino acids	ko01230	251	Cluster-17909.47811,Cluster-17909.52515,Cluster-17909.115930,Cluster-17909.114122,Cluster-17909.110478,Cluster-17909.69640,Cluster-17909.36778,Cluster-17909.455,Cluster-13824.0,Cluster-17909.101169,Cluster-17909.47497,Cluster-17909.79666,Cluster-17909.45036,Cluster-32523.0,Cluster-17909.86163,Cluster-17909.22404,Cluster-17909.14898,Cluster-17909.18290,Cluster-12079.0,Cluster-17909.87529,Cluster-1…
Metabolism	Overview	Carbon metabolism	ko01200	348	Cluster-17909.71108,Cluster-17909.5999,Cluster-29000.0,Cluster-13189.0,Cluster-27441.0,Cluster-17909.72043,Cluster-17909.108064,Cluster-17909.75777,Cluster-17909.95196,Cluster-17909.49984,Cluster-17909.6000,Cluster-17909.81069,Cluster-22329.0,Cluster-17909.83043,Cluster-17909.81960,Cluster-25120.0,Cluster-17909.68842,Cluster-17909.84320,Cluster-22184.0,Cluster-17909.73410,Cluster-17909.95772,Clus…
Metabolism	Overview	Degradation of aromatic compounds	ko01220	18	Cluster-17909.68699,Cluster-17909.98640,Cluster-3270.0,Cluster-17909.76444,Cluster-17909.75810,Cluster-36686.1,Cluster-17909.76445,Cluster-17909.47276,Cluster-17909.85718,Cluster-17909.109818,Cluster-17909.86393,Cluster-17909.76449,Cluster-17909.76446,Cluster-17909.28704,Cluster-33499.0,Cluster-28110.0,Cluster-17909.76448,Cluster-16491.0
Metabolism	Overview	Fatty acid metabolism	ko01212	169	Cluster-17909.123481,Cluster-17909.81206,Cluster-17909.118366,Cluster-17909.109183,Cluster-19007.0,Cluster-17909.124893,Cluster-17909.10456,Cluster-17909.46990,Cluster-17909.113312,Cluster-17909.87186,Cluster-22492.0,Cluster-17909.66066,Cluster-17909.20754,Cluster-17909.127538,Cluster-17909.18132,Cluster-17909.61549,Cluster-17909.127537,Cluster-42194.0,Cluster-17909.86657,Cluster-17909.45704,Clus…
Metabolism	Xenobiotics biodegradation and metabolism	Drug metabolism - cytochrome P450	ko00982	89	Cluster-17909.54189,Cluster-17909.72346,Cluster-17909.76449,Cluster-17909.76448,Cluster-17909.78717,Cluster-29504.0,Cluster-17909.24270,Cluster-17909.67808,Cluster-17909.85718,Cluster-17909.60689,Cluster-17909.105328,Cluster-20426.0,Cluster-34077.1,Cluster-17909.58506,Cluster-17909.75810,Cluster-17909.34924,Cluster-17909.76445,Cluster-17909.75529,Cluster-17909.68699,Cluster-34077.3,Cluster-42224.…
Metabolism	Xenobiotics biodegradation and metabolism	Drug metabolism - other enzymes	ko00983	102	Cluster-17909.40982,Cluster-25585.0,Cluster-17909.92799,Cluster-17909.99901,Cluster-17909.37831,Cluster-17909.78380,Cluster-23426.3,Cluster-17909.119174,Cluster-17909.105475,Cluster-33310.0,Cluster-17909.103338,Cluster-17909.109365,Cluster-17909.105262,Cluster-23339.0,Cluster-17909.129742,Cluster-17909.126117,Cluster-30984.0,Cluster-23426.1,Cluster-17909.43836,Cluster-17909.37830,Cluster-17909.64…
Metabolism	Xenobiotics biodegradation and metabolism	Metabolism of xenobiotics by cytochrome P450	ko00980	86	Cluster-21067.0,Cluster-40200.0,Cluster-16491.0,Cluster-17909.85239,Cluster-17909.121824,Cluster-17909.34042,Cluster-26311.0,Cluster-17909.4957,Cluster-17909.116214,Cluster-17909.91348,Cluster-17909.25466,Cluster-17909.134592,Cluster-17909.102683,Cluster-41534.0,Cluster-26588.0,Cluster-17909.50704,Cluster-41534.1,Cluster-28110.0,Cluster-19616.0,Cluster-17909.54188,Cluster-17909.69070,Cluster-1790…
Organismal Systems	Circulatory system	Adrenergic signaling in cardiomyocytes	ko04261	440	Cluster-35250.0,Cluster-17909.133415,Cluster-17909.63654,Cluster-17909.94537,Cluster-17909.72987,Cluster-17909.42906,Cluster-17909.23256,Cluster-17744.0,Cluster-27384.0,Cluster-17909.44544,Cluster-17909.5824,Cluster-17909.4634,Cluster-17909.104966,Cluster-17909.3801,Cluster-1848.0,Cluster-37420.9,Cluster-17909.36922,Cluster-17909.78437,Cluster-17909.76476,Cluster-3200.0,Cluster-17909.104965,Clust…
Organismal Systems	Circulatory system	Cardiac muscle contraction	ko04260	168	Cluster-17909.84006,Cluster-17909.122993,Cluster-17909.129115,Cluster-17909.124028,Cluster-17909.72986,Cluster-17909.84008,Cluster-32781.0,Cluster-5639.0,Cluster-17909.78867,Cluster-17909.9873,Cluster-16631.0,Cluster-17909.74775,Cluster-17909.16178,Cluster-17909.71889,Cluster-33294.1,Cluster-17909.29129,Cluster-17909.134174,Cluster-17909.75042,Cluster-17909.79883,Cluster-17909.82286,Cluster-17909…
Organismal Systems	Circulatory system	Vascular smooth muscle contraction	ko04270	393	Cluster-17909.45606,Cluster-17909.32521,Cluster-17909.72293,Cluster-17909.121691,Cluster-17909.59613,Cluster-32149.4,Cluster-17909.92399,Cluster-17909.78429,Cluster-17909.17054,Cluster-40524.1,Cluster-17909.82596,Cluster-17909.9434,Cluster-38435.0,Cluster-5742.0,Cluster-17909.46416,Cluster-9669.0,Cluster-17909.85904,Cluster-41862.3,Cluster-17909.85764,Cluster-17909.78436,Cluster-17909.82224,Clust…
Organismal Systems	Development	Axon guidance	ko04360	277	Cluster-16645.0,Cluster-17909.56911,Cluster-17909.94956,Cluster-26654.0,Cluster-17909.110222,Cluster-17909.117295,Cluster-17909.42167,Cluster-17909.74590,Cluster-17909.131062,Cluster-16927.0,Cluster-17909.80803,Cluster-17909.72392,Cluster-36673.0,Cluster-17909.30956,Cluster-17909.27880,Cluster-17909.104360,Cluster-17909.99279,Cluster-17909.32468,Cluster-17909.107549,Cluster-17909.38724,Cluster-17…
Organismal Systems	Development	Dorso-ventral axis formation	ko04320	219	Cluster-17909.27447,Cluster-38255.0,Cluster-41349.0,Cluster-42020.0,Cluster-6185.0,Cluster-690.0,Cluster-17909.52415,Cluster-17909.132067,Cluster-17909.91011,Cluster-17909.108648,Cluster-17909.89787,Cluster-17909.63657,Cluster-17909.34380,Cluster-17909.119259,Cluster-26679.0,Cluster-17909.14995,Cluster-17909.133152,Cluster-17909.59707,Cluster-9703.0,Cluster-17909.119435,Cluster-4574.3,Cluster-179…
Organismal Systems	Development	Osteoclast differentiation	ko04380	327	Cluster-23212.0,Cluster-17909.106131,Cluster-38298.0,Cluster-17909.74494,Cluster-17909.92941,Cluster-17909.83732,Cluster-17909.107001,Cluster-17909.24673,Cluster-39443.0,Cluster-23719.0,Cluster-10532.0,Cluster-37172.0,Cluster-40963.0,Cluster-6035.0,Cluster-4318.0,Cluster-17909.82404,Cluster-17909.101637,Cluster-17909.85695,Cluster-17909.50418,Cluster-17909.110941,Cluster-17909.4977,Cluster-17909.…
Organismal Systems	Digestive system	Bile secretion	ko04976	145	Cluster-17909.102974,Cluster-17909.95002,Cluster-25442.1,Cluster-17909.57202,Cluster-17909.121723,Cluster-17909.106529,Cluster-17909.119933,Cluster-17909.38805,Cluster-17909.99743,Cluster-17909.31128,Cluster-40524.0,Cluster-17909.76328,Cluster-17909.88516,Cluster-17909.57232,Cluster-34780.0,Cluster-17909.48437,Cluster-17909.78239,Cluster-32149.6,Cluster-17909.97726,Cluster-17909.101254,Cluster-17…
Organismal Systems	Digestive system	Carbohydrate digestion and absorption	ko04973	118	Cluster-17909.132814,Cluster-23791.0,Cluster-22184.0,Cluster-30037.0,Cluster-17909.76328,Cluster-17909.121599,Cluster-17909.93442,Cluster-22289.0,Cluster-34780.0,Cluster-39944.1,Cluster-39944.0,Cluster-17909.78177,Cluster-17909.81069,Cluster-17909.76545,Cluster-17389.0,Cluster-17909.133412,Cluster-17967.1,Cluster-13012.0,Cluster-17909.24652,Cluster-17909.129150,Cluster-13189.0,Cluster-17909.13397…
Organismal Systems	Digestive system	Fat digestion and absorption	ko04975	104	Cluster-17909.126244,Cluster-40618.1,Cluster-17909.66371,Cluster-17909.16086,Cluster-17909.50725,Cluster-17909.109973,Cluster-17909.122214,Cluster-17909.126516,Cluster-17909.71466,Cluster-40618.2,Cluster-17909.106530,Cluster-17909.134653,Cluster-32329.0,Cluster-41108.0,Cluster-17909.87091,Cluster-17909.61380,Cluster-17909.22214,Cluster-17909.94865,Cluster-17909.134654,Cluster-17909.96429,Cluster-…
Organismal Systems	Digestive system	Gastric acid secretion	ko04971	302	Cluster-17909.74698,Cluster-17909.76544,Cluster-17909.67518,Cluster-17909.119571,Cluster-17909.94538,Cluster-39343.1,Cluster-17909.69844,Cluster-17909.110319,Cluster-17909.92112,Cluster-17909.42112,Cluster-17909.110317,Cluster-17909.107853,Cluster-17909.43037,Cluster-17909.133414,Cluster-9826.0,Cluster-17909.43034,Cluster-17909.64254,Cluster-17909.134769,Cluster-39944.4,Cluster-17909.99744,Cluste…
Organismal Systems	Digestive system	Mineral absorption	ko04978	102	Cluster-17909.81151,Cluster-17909.80356,Cluster-17909.126157,Cluster-17909.37959,Cluster-17909.12738,Cluster-17909.133346,Cluster-17909.109928,Cluster-17909.109927,Cluster-17909.21031,Cluster-26678.0,Cluster-17909.73536,Cluster-17909.76328,Cluster-17909.110633,Cluster-17909.61378,Cluster-17909.79918,Cluster-34780.0,Cluster-17909.36967,Cluster-1638.0,Cluster-17909.104781,Cluster-17909.6291,Cluster…
Organismal Systems	Digestive system	Pancreatic secretion	ko04972	238	Cluster-17909.3801,Cluster-17909.6837,Cluster-32279.1,Cluster-17909.132812,Cluster-17909.47084,Cluster-40618.3,Cluster-39343.2,Cluster-17909.5824,Cluster-24429.0,Cluster-17909.40037,Cluster-17909.17637,Cluster-35121.2,Cluster-31264.0,Cluster-32279.0,Cluster-17909.133415,Cluster-23935.0,Cluster-35250.0,Cluster-17909.110941,Cluster-17909.126245,Cluster-17909.80490,Cluster-17909.121726,Cluster-17909…
Organismal Systems	Digestive system	Protein digestion and absorption	ko04974	188	Cluster-41073.0,Cluster-17909.75042,Cluster-17909.82420,Cluster-17909.23294,Cluster-17909.30836,Cluster-17909.57153,Cluster-17909.121491,Cluster-17909.109163,Cluster-17909.111621,Cluster-17909.132704,Cluster-17909.326,Cluster-17909.78052,Cluster-23487.0,Cluster-17909.129165,Cluster-17909.86039,Cluster-17909.9597,Cluster-39463.0,Cluster-17909.83343,Cluster-42074.0,Cluster-17909.66718,Cluster-17909…
Organismal Systems	Digestive system	Salivary secretion	ko04970	284	Cluster-32149.1,Cluster-17909.75510,Cluster-17909.80476,Cluster-17909.29918,Cluster-17909.78669,Cluster-17909.66538,Cluster-17909.90796,Cluster-17322.0,Cluster-17909.79850,Cluster-17909.94538,Cluster-17909.67518,Cluster-17909.76544,Cluster-17909.42112,Cluster-17909.92112,Cluster-17909.5552,Cluster-17909.110319,Cluster-17909.69844,Cluster-17909.133414,Cluster-17909.110317,Cluster-9826.0,Cluster-39…
Organismal Systems	Digestive system	Vitamin digestion and absorption	ko04977	102	Cluster-17909.121143,Cluster-17909.107887,Cluster-17909.3006,Cluster-17909.98595,Cluster-17909.121145,Cluster-22167.0,Cluster-17909.3014,Cluster-17909.65753,Cluster-18568.1,Cluster-34927.0,Cluster-29540.0,Cluster-17909.89450,Cluster-17909.106396,Cluster-38984.0,Cluster-17909.3010,Cluster-17909.54117,Cluster-17909.54120,Cluster-13909.0,Cluster-17909.98594,Cluster-28975.0,Cluster-17909.107892,Clust…
Organismal Systems	Endocrine system	Adipocytokine signaling pathway	ko04920	177	Cluster-17909.97583,Cluster-17909.50418,Cluster-17909.80880,Cluster-17909.97007,Cluster-17909.129628,Cluster-17909.51184,Cluster-17909.15962,Cluster-17909.43709,Cluster-17909.85736,Cluster-17909.84339,Cluster-17909.123117,Cluster-33937.0,Cluster-12151.0,Cluster-17909.66075,Cluster-17909.83347,Cluster-17909.8661,Cluster-17909.61822,Cluster-17909.67790,Cluster-17909.75595,Cluster-17909.19959,Cluste…
Organismal Systems	Endocrine system	Estrogen signaling pathway	ko04915	384	Cluster-17909.84097,Cluster-32149.6,Cluster-41414.0,Cluster-31625.0,Cluster-17909.90763,Cluster-17909.83430,Cluster-17909.75805,Cluster-17909.126197,Cluster-30052.2,Cluster-17909.45527,Cluster-17909.79332,Cluster-19721.0,Cluster-17909.82747,Cluster-17389.0,Cluster-3199.0,Cluster-17909.77028,Cluster-40524.0,Cluster-11586.0,Cluster-17909.93442,Cluster-17909.99230,Cluster-17909.96153,Cluster-29198.1…
Organismal Systems	Endocrine system	Glucagon signaling pathway	ko04922	392	Cluster-17909.36778,Cluster-17909.77540,Cluster-41571.1,Cluster-34256.0,Cluster-17909.110317,Cluster-17909.133414,Cluster-17909.86457,Cluster-17909.69844,Cluster-17909.99032,Cluster-17909.92112,Cluster-17909.110319,Cluster-17909.42112,Cluster-17909.99033,Cluster-17909.90896,Cluster-17909.68027,Cluster-17909.94538,Cluster-17909.97278,Cluster-17909.77559,Cluster-17909.49402,Cluster-17909.71038,Clus…
Organismal Systems	Endocrine system	GnRH signaling pathway	ko04912	346	Cluster-17909.2701,Cluster-17909.93446,Cluster-17909.82440,Cluster-17744.1,Cluster-38101.0,Cluster-13525.0,Cluster-39944.3,Cluster-18391.1,Cluster-32605.0,Cluster-17909.24016,Cluster-20707.0,Cluster-17909.93763,Cluster-17909.18480,Cluster-17909.122975,Cluster-24860.1,Cluster-17856.0,Cluster-17909.98509,Cluster-21051.0,Cluster-17909.64903,Cluster-17909.47161,Cluster-17909.102610,Cluster-17909.7239…
Organismal Systems	Endocrine system	Insulin secretion	ko04911	159	Cluster-17909.42907,Cluster-17909.134176,Cluster-24860.1,Cluster-17909.135241,Cluster-17909.24650,Cluster-17909.18480,Cluster-31589.0,Cluster-17909.69270,Cluster-17909.41174,Cluster-32539.0,Cluster-17909.115454,Cluster-39944.3,Cluster-38101.0,Cluster-17909.26255,Cluster-17909.134812,Cluster-17909.23568,Cluster-33358.0,Cluster-40570.0,Cluster-27254.0,Cluster-17909.86566,Cluster-17909.135401,Cluste…
Organismal Systems	Endocrine system	Insulin signaling pathway	ko04910	552	Cluster-17909.81892,Cluster-13770.0,Cluster-17909.124817,Cluster-17909.67246,Cluster-11928.1,Cluster-17909.59833,Cluster-17909.46654,Cluster-25619.0,Cluster-30934.0,Cluster-32054.1,Cluster-19413.0,Cluster-17909.107265,Cluster-17909.51718,Cluster-17909.92513,Cluster-17909.46753,Cluster-17909.26547,Cluster-17909.61548,Cluster-26424.0,Cluster-27984.0,Cluster-17909.6360,Cluster-17909.50756,Cluster-17…
Organismal Systems	Endocrine system	Melanogenesis	ko04916	314	Cluster-28514.0,Cluster-17909.91836,Cluster-32149.2,Cluster-17909.75804,Cluster-20109.4,Cluster-17909.98305,Cluster-17909.81892,Cluster-37964.2,Cluster-37964.1,Cluster-17909.31437,Cluster-26583.0,Cluster-17909.4626,Cluster-17909.46654,Cluster-17909.80572,Cluster-25619.0,Cluster-17909.24652,Cluster-17909.66472,Cluster-1266.0,Cluster-17909.13744,Cluster-17909.109472,Cluster-20109.5,Cluster-17909.76…
Organismal Systems	Endocrine system	Ovarian Steroidogenesis	ko04913	85	Cluster-17909.110319,Cluster-17909.105175,Cluster-17909.124982,Cluster-32149.7,Cluster-13318.0,Cluster-17909.103117,Cluster-17909.95054,Cluster-17909.67518,Cluster-17909.85904,Cluster-17909.58680,Cluster-17909.110317,Cluster-17909.8280,Cluster-17909.7713,Cluster-17909.80171,Cluster-32149.5,Cluster-17909.103832,Cluster-35789.0,Cluster-17909.115015,Cluster-32149.4,Cluster-17909.97071,Cluster-17909.…
Organismal Systems	Endocrine system	Oxytocin signaling pathway	ko04921	539	Cluster-17909.9434,Cluster-37420.3,Cluster-17909.134770,Cluster-9669.0,Cluster-13932.0,Cluster-41862.3,Cluster-17909.85764,Cluster-17909.35030,Cluster-17909.121691,Cluster-17909.24778,Cluster-17909.32521,Cluster-17909.40168,Cluster-40650.0,Cluster-40524.1,Cluster-17909.134767,Cluster-17909.114606,Cluster-17909.92399,Cluster-17967.4,Cluster-17909.78429,Cluster-22248.0,Cluster-13932.1,Cluster-17909…
Organismal Systems	Endocrine system	PPAR signaling pathway	ko03320	172	Cluster-17909.126907,Cluster-17909.93382,Cluster-17909.43710,Cluster-17909.68693,Cluster-17909.109184,Cluster-17909.56964,Cluster-17909.9607,Cluster-17909.97051,Cluster-17909.55115,Cluster-17909.129420,Cluster-24618.0,Cluster-17909.55462,Cluster-17909.99398,Cluster-17909.96115,Cluster-17909.96113,Cluster-17909.97009,Cluster-5093.0,Cluster-17909.48278,Cluster-17909.79089,Cluster-17909.44161,Cluste…
Organismal Systems	Endocrine system	Progesterone-mediated oocyte maturation	ko04914	176	Cluster-17909.1031,Cluster-17909.47679,Cluster-32149.1,Cluster-22248.0,Cluster-17909.33922,Cluster-16254.1,Cluster-17909.109228,Cluster-17909.94455,Cluster-17909.121086,Cluster-17909.47403,Cluster-37420.6,Cluster-23828.2,Cluster-17909.29612,Cluster-40415.0,Cluster-17909.85526,Cluster-17909.28818,Cluster-17909.90894,Cluster-17909.120316,Cluster-19537.0,Cluster-17909.90896,Cluster-17909.47024,Clust…
Organismal Systems	Endocrine system	Prolactin signaling pathway	ko04917	157	Cluster-17909.87951,Cluster-30037.0,Cluster-18823.0,Cluster-17909.121599,Cluster-22289.0,Cluster-17909.79465,Cluster-17909.113011,Cluster-17967.1,Cluster-17909.989,Cluster-30052.1,Cluster-1266.0,Cluster-17909.80364,Cluster-37420.2,Cluster-17909.107671,Cluster-17909.109340,Cluster-28346.0,Cluster-17909.988,Cluster-17909.84930,Cluster-17909.124817,Cluster-26583.0,Cluster-17909.54309,Cluster-17909.8…
Organismal Systems	Endocrine system	Regulation of lipolysis in adipocyte	ko04923	131	Cluster-17909.110710,Cluster-17909.126197,Cluster-17909.99055,Cluster-17909.82747,Cluster-17389.0,Cluster-32149.6,Cluster-17909.108394,Cluster-17909.65558,Cluster-17909.100493,Cluster-40524.0,Cluster-17909.93442,Cluster-26415.0,Cluster-17909.53424,Cluster-17909.35033,Cluster-37420.9,Cluster-17909.67519,Cluster-14607.2,Cluster-17909.107013,Cluster-17909.98897,Cluster-3697.0,Cluster-17909.39383,Clu…
Organismal Systems	Endocrine system	Renin secretion	ko04924	246	Cluster-17909.68027,Cluster-17909.94538,Cluster-17909.69844,Cluster-17909.9434,Cluster-17909.125847,Cluster-17909.110319,Cluster-17909.92112,Cluster-38435.0,Cluster-5742.0,Cluster-17909.42112,Cluster-17909.43607,Cluster-17909.110317,Cluster-17909.82224,Cluster-19410.0,Cluster-17909.97931,Cluster-17909.133414,Cluster-9669.0,Cluster-36529.0,Cluster-17909.46416,Cluster-17909.85764,Cluster-17909.7843…
Organismal Systems	Endocrine system	Renin-angiotensin system	ko04614	50	Cluster-17909.127146,Cluster-17909.76694,Cluster-20624.0,Cluster-20624.2,Cluster-17909.78640,Cluster-17909.97466,Cluster-41279.0,Cluster-10323.0,Cluster-17909.89238,Cluster-17909.60147,Cluster-17909.2708,Cluster-17909.91300,Cluster-17909.95011,Cluster-17909.118159,Cluster-17909.91313,Cluster-22504.0,Cluster-17909.117636,Cluster-10508.0,Cluster-17909.103199,Cluster-17909.2946,Cluster-17909.91303,C…
Organismal Systems	Endocrine system	Thyroid hormone signaling pathway	ko04919	498	Cluster-3691.0,Cluster-40444.0,Cluster-17909.78546,Cluster-17909.88526,Cluster-24763.0,Cluster-17967.5,Cluster-21621.0,Cluster-17909.117446,Cluster-17909.126357,Cluster-35043.0,Cluster-17909.24648,Cluster-9543.0,Cluster-17909.104244,Cluster-17909.11020,Cluster-40242.0,Cluster-17909.87718,Cluster-17909.105458,Cluster-17909.17852,Cluster-20109.3,Cluster-23729.0,Cluster-17909.80171,Cluster-17909.129…
Organismal Systems	Endocrine system	Thyroid hormone synthesis	ko04918	173	Cluster-37609.0,Cluster-40524.1,Cluster-33117.0,Cluster-32149.4,Cluster-17909.79018,Cluster-39944.4,Cluster-17909.122701,Cluster-17909.128557,Cluster-17909.69295,Cluster-17909.81501,Cluster-17909.133414,Cluster-17909.110317,Cluster-17909.80480,Cluster-17909.85904,Cluster-37795.0,Cluster-9669.0,Cluster-17909.76544,Cluster-17909.67518,Cluster-17909.49458,Cluster-17909.110319,Cluster-40173.0,Cluster…
Organismal Systems	Environmental adaptation	Circadian entrainment	ko04713	304	Cluster-17909.24778,Cluster-17909.123572,Cluster-32149.4,Cluster-17909.78429,Cluster-17909.77656,Cluster-17909.92399,Cluster-40524.1,Cluster-17909.133119,Cluster-17909.93927,Cluster-17909.82596,Cluster-17909.9434,Cluster-5742.0,Cluster-38435.0,Cluster-17909.66095,Cluster-41862.3,Cluster-17909.85904,Cluster-17909.85764,Cluster-17909.46416,Cluster-34907.1,Cluster-17909.78436,Cluster-17909.7481,Clus…
Organismal Systems	Environmental adaptation	Circadian rhythm	ko04710	87	Cluster-17909.59808,Cluster-17909.59833,Cluster-17909.11288,Cluster-17909.118663,Cluster-17909.130162,Cluster-19989.0,Cluster-13779.0,Cluster-17909.130726,Cluster-17909.109714,Cluster-17909.84570,Cluster-17909.130721,Cluster-17909.62805,Cluster-17909.51184,Cluster-17909.130727,Cluster-17909.47137,Cluster-17909.22016,Cluster-17909.129628,Cluster-17909.80880,Cluster-17909.47136,Cluster-17909.59810,…
Organismal Systems	Environmental adaptation	Circadian rhythm - fly	ko04711	13	Cluster-17909.93927,Cluster-17909.64734,Cluster-21013.0,Cluster-21013.1,Cluster-17909.113223,Cluster-17909.91756,Cluster-24572.0,Cluster-39074.0,Cluster-17909.74769,Cluster-17909.3592,Cluster-17909.59069,Cluster-17909.3593,Cluster-2728.0
Organismal Systems	Excretory system	Aldosterone-regulated sodium reabsorption	ko04960	71	Cluster-41862.3,Cluster-17909.95637,Cluster-17909.80480,Cluster-17909.47405,Cluster-17909.129580,Cluster-37420.3,Cluster-17967.5,Cluster-37420.5,Cluster-17909.76544,Cluster-17909.103117,Cluster-36670.0,Cluster-17909.73339,Cluster-17967.4,Cluster-17967.2,Cluster-17909.98898,Cluster-17909.74719,Cluster-17909.69295,Cluster-17909.50511,Cluster-17909.90714,Cluster-37420.7,Cluster-17909.82440,Cluster-3…
Organismal Systems	Excretory system	Collecting duct acid secretion	ko04966	55	Cluster-17909.98876,Cluster-17909.78239,Cluster-17909.86168,Cluster-3222.0,Cluster-37717.0,Cluster-17909.74625,Cluster-17909.78835,Cluster-17909.98218,Cluster-25628.0,Cluster-17283.0,Cluster-17909.101272,Cluster-17909.57233,Cluster-17909.80040,Cluster-17909.99744,Cluster-31197.0,Cluster-37350.1,Cluster-17909.68972,Cluster-17909.68969,Cluster-30710.0,Cluster-17909.98219,Cluster-17909.51491,Cluster…
Organismal Systems	Excretory system	Endocrine and other factor-regulated calcium reabsorption	ko04961	133	Cluster-17909.80171,Cluster-17909.50511,Cluster-17909.74719,Cluster-15706.0,Cluster-12188.0,Cluster-35747.2,Cluster-17909.102979,Cluster-29564.0,Cluster-34802.0,Cluster-21621.0,Cluster-17909.24648,Cluster-17909.71921,Cluster-34184.0,Cluster-17909.11795,Cluster-16635.0,Cluster-6168.0,Cluster-17909.24650,Cluster-17909.67148,Cluster-17909.127526,Cluster-21561.0,Cluster-17909.55398,Cluster-17909.1334…
Organismal Systems	Excretory system	Proximal tubule bicarbonate reclamation	ko04964	72	Cluster-17909.105971,Cluster-17909.75982,Cluster-17909.104132,Cluster-17909.21103,Cluster-27254.0,Cluster-17909.93309,Cluster-17909.93308,Cluster-17909.94924,Cluster-17909.111239,Cluster-17909.131733,Cluster-17909.111238,Cluster-17909.111233,Cluster-17909.96113,Cluster-32239.0,Cluster-27254.1,Cluster-17909.96115,Cluster-17909.73577,Cluster-17909.80820,Cluster-17909.93310,Cluster-17909.79850,Clust…
Organismal Systems	Excretory system	Vasopressin-regulated water reabsorption	ko04962	134	Cluster-35250.0,Cluster-42208.0,Cluster-9511.1,Cluster-17909.40846,Cluster-17909.77119,Cluster-26353.2,Cluster-17909.47919,Cluster-17909.67519,Cluster-17909.120431,Cluster-14607.2,Cluster-20527.0,Cluster-17909.56320,Cluster-17909.71390,Cluster-17909.83818,Cluster-17909.63069,Cluster-35512.1,Cluster-31584.0,Cluster-17909.49237,Cluster-17909.77441,Cluster-17909.109550,Cluster-17909.25053,Cluster-17…
Organismal Systems	Immune system	Antigen processing and presentation	ko04612	220	Cluster-17909.74186,Cluster-17909.75925,Cluster-29198.1,Cluster-6411.1,Cluster-3199.0,Cluster-17909.21841,Cluster-32336.7,Cluster-17909.76879,Cluster-39792.4,Cluster-15257.0,Cluster-46.0,Cluster-17909.55677,Cluster-17909.113589,Cluster-17909.113417,Cluster-17909.79254,Cluster-17909.76878,Cluster-38577.1,Cluster-17909.89878,Cluster-17909.84097,Cluster-17909.79253,Cluster-10173.0,Cluster-17909.8343…
Organismal Systems	Immune system	B cell receptor signaling pathway	ko04662	267	Cluster-17909.93418,Cluster-17909.68210,Cluster-8425.1,Cluster-17909.75020,Cluster-19351.0,Cluster-17909.87947,Cluster-17909.28305,Cluster-39443.1,Cluster-32903.0,Cluster-11931.0,Cluster-17909.41187,Cluster-37420.6,Cluster-35759.0,Cluster-17909.90894,Cluster-17909.90896,Cluster-17909.47024,Cluster-17909.76544,Cluster-17909.77242,Cluster-17909.68027,Cluster-24994.0,Cluster-17909.32347,Cluster-1790…
Organismal Systems	Immune system	Chemokine signaling pathway	ko04062	408	Cluster-17909.59160,Cluster-17389.1,Cluster-29975.0,Cluster-15737.3,Cluster-17935.4,Cluster-28265.0,Cluster-17909.127528,Cluster-20050.0,Cluster-9358.0,Cluster-17909.84930,Cluster-17909.31476,Cluster-31513.0,Cluster-17909.50512,Cluster-17909.114411,Cluster-17909.89603,Cluster-17909.100676,Cluster-17909.54309,Cluster-28407.0,Cluster-15465.1,Cluster-26609.0,Cluster-17909.72396,Cluster-37420.1,Clust…
Organismal Systems	Immune system	Complement and coagulation cascades	ko04610	81	Cluster-41860.1,Cluster-24804.0,Cluster-17909.92662,Cluster-1167.0,Cluster-21198.1,Cluster-11241.0,Cluster-17909.52003,Cluster-17909.131366,Cluster-23754.0,Cluster-37849.0,Cluster-17909.121884,Cluster-41982.0,Cluster-5778.0,Cluster-17909.121883,Cluster-17909.121888,Cluster-17909.76922,Cluster-17909.132037,Cluster-17909.117844,Cluster-17909.132296,Cluster-17909.115107,Cluster-19631.0,Cluster-31927…
Organismal Systems	Immune system	Cytosolic DNA-sensing pathway	ko04623	154	Cluster-17909.96680,Cluster-9033.0,Cluster-17909.67211,Cluster-17909.14370,Cluster-17909.88973,Cluster-17909.106506,Cluster-17909.1121,Cluster-17909.73350,Cluster-10715.3,Cluster-17909.68210,Cluster-17909.91490,Cluster-17909.16594,Cluster-17909.135125,Cluster-17708.0,Cluster-17909.91489,Cluster-17909.86060,Cluster-17909.96669,Cluster-19707.0,Cluster-17909.61057,Cluster-17909.96666,Cluster-17909.1…
Organismal Systems	Immune system	Fc epsilon RI signaling pathway	ko04664	235	Cluster-17967.0,Cluster-17909.24016,Cluster-21723.0,Cluster-37420.7,Cluster-17909.82440,Cluster-17909.96154,Cluster-37420.10,Cluster-35121.1,Cluster-32043.0,Cluster-17909.90898,Cluster-17909.47150,Cluster-16527.0,Cluster-3288.0,Cluster-36796.0,Cluster-17909.102610,Cluster-17909.64903,Cluster-41104.4,Cluster-17909.111782,Cluster-37420.8,Cluster-18871.0,Cluster-17909.68020,Cluster-17909.129579,Clus…
Organismal Systems	Immune system	Fc gamma R-mediated phagocytosis	ko04666	343	Cluster-17909.57875,Cluster-17909.121599,Cluster-11090.0,Cluster-17909.94643,Cluster-17909.84444,Cluster-7424.13,Cluster-17909.123286,Cluster-17909.101728,Cluster-27583.0,Cluster-37420.2,Cluster-17909.25796,Cluster-17909.63665,Cluster-17909.21550,Cluster-17909.111802,Cluster-25143.0,Cluster-36393.0,Cluster-39996.0,Cluster-17909.84332,Cluster-17909.122454,Cluster-17909.102510,Cluster-17909.39190,C…
Organismal Systems	Immune system	Hematopoietic cell lineage	ko04640	158	Cluster-29050.0,Cluster-31972.1,Cluster-23957.0,Cluster-7424.13,Cluster-17909.113011,Cluster-11413.0,Cluster-7270.0,Cluster-20291.0,Cluster-22287.0,Cluster-17909.86491,Cluster-39766.0,Cluster-17909.107671,Cluster-17716.4,Cluster-36684.0,Cluster-7424.12,Cluster-30805.0,Cluster-17909.95698,Cluster-40960.1,Cluster-31558.0,Cluster-22468.0,Cluster-35666.2,Cluster-17909.117636,Cluster-32336.6,Cluster-3…
Organismal Systems	Immune system	Intestinal immune network for IgA production	ko04672	65	Cluster-33943.0,Cluster-32642.1,Cluster-15337.3,Cluster-35622.0,Cluster-17909.134646,Cluster-39792.1,Cluster-41020.0,Cluster-24873.0,Cluster-10721.0,Cluster-22468.0,Cluster-17909.4487,Cluster-30343.0,Cluster-32336.6,Cluster-42269.0,Cluster-11527.0,Cluster-18364.0,Cluster-17716.4,Cluster-7424.12,Cluster-39792.5,Cluster-17909.132587,Cluster-7424.8,Cluster-26592.0,Cluster-7424.13,Cluster-39792.4,Clu…
Organismal Systems	Immune system	Leukocyte transendothelial migration	ko04670	334	Cluster-17909.94160,Cluster-17909.135401,Cluster-17909.78877,Cluster-21723.0,Cluster-17909.78495,Cluster-36016.2,Cluster-17967.0,Cluster-17909.51178,Cluster-37420.7,Cluster-17909.77707,Cluster-18415.0,Cluster-17909.71985,Cluster-17909.78682,Cluster-17909.71343,Cluster-40916.1,Cluster-40916.0,Cluster-17909.22433,Cluster-10543.1,Cluster-17909.36095,Cluster-17909.111866,Cluster-39739.1,Cluster-17909…
Organismal Systems	Immune system	NOD-like receptor signaling pathway	ko04621	254	Cluster-12754.1,Cluster-37795.0,Cluster-41862.3,Cluster-21663.0,Cluster-22278.0,Cluster-17909.68218,Cluster-17909.36313,Cluster-17909.100105,Cluster-17909.3373,Cluster-1435.0,Cluster-17909.77242,Cluster-9377.0,Cluster-17909.92939,Cluster-17909.92942,Cluster-17909.19816,Cluster-12680.0,Cluster-17909.109619,Cluster-17909.105083,Cluster-19707.0,Cluster-17909.94475,Cluster-34145.0,Cluster-17909.12822…
Organismal Systems	Immune system	Natural killer cell mediated cytotoxicity	ko04650	290	Cluster-36402.0,Cluster-17909.85526,Cluster-36153.0,Cluster-17909.1677,Cluster-14355.5,Cluster-17909.132804,Cluster-17909.109228,Cluster-9224.0,Cluster-36167.0,Cluster-20655.0,Cluster-34035.3,Cluster-17909.47403,Cluster-17909.75389,Cluster-12762.2,Cluster-17909.1046,Cluster-22248.0,Cluster-17909.132776,Cluster-25033.0,Cluster-13487.0,Cluster-17909.53697,Cluster-15124.1,Cluster-17909.105451,Cluste…
Organismal Systems	Immune system	Platelet activation	ko04611	376	Cluster-17909.84848,Cluster-35897.0,Cluster-17909.121253,Cluster-5778.0,Cluster-32149.2,Cluster-17909.14745,Cluster-17909.107298,Cluster-17909.68729,Cluster-17909.58933,Cluster-12150.0,Cluster-26424.0,Cluster-27984.0,Cluster-17909.97000,Cluster-31596.0,Cluster-17909.84962,Cluster-17909.38884,Cluster-17459.2,Cluster-1646.0,Cluster-17909.118298,Cluster-14270.0,Cluster-17967.1,Cluster-36971.0,Cluste…
Organismal Systems	Immune system	RIG-I-like receptor signaling pathway	ko04622	170	Cluster-20378.3,Cluster-17909.64903,Cluster-17909.124845,Cluster-17909.50629,Cluster-17909.100109,Cluster-17909.96665,Cluster-17909.57608,Cluster-17909.20320,Cluster-31080.0,Cluster-24732.0,Cluster-17909.96672,Cluster-17909.97574,Cluster-17909.8917,Cluster-17909.99956,Cluster-37481.0,Cluster-17909.59679,Cluster-33466.1,Cluster-17909.79746,Cluster-17909.125356,Cluster-17909.66076,Cluster-22084.0,C…
Organismal Systems	Immune system	T cell receptor signaling pathway	ko04660	339	Cluster-17909.105451,Cluster-19707.0,Cluster-17967.4,Cluster-17909.69500,Cluster-39792.7,Cluster-35503.1,Cluster-17909.72399,Cluster-41104.2,Cluster-17909.65260,Cluster-17909.68029,Cluster-17909.32521,Cluster-4785.0,Cluster-30901.0,Cluster-8724.0,Cluster-17909.97931,Cluster-17909.47405,Cluster-17909.65257,Cluster-17909.95637,Cluster-41862.3,Cluster-37420.5,Cluster-17909.51918,Cluster-5980.0,Clust…
Organismal Systems	Immune system	Toll-like receptor signaling pathway	ko04620	283	Cluster-24527.0,Cluster-17909.124151,Cluster-17909.91048,Cluster-17909.69131,Cluster-10227.0,Cluster-17909.88972,Cluster-17909.11486,Cluster-17909.54381,Cluster-17389.0,Cluster-36297.1,Cluster-9568.0,Cluster-17909.100106,Cluster-37591.1,Cluster-25973.0,Cluster-17909.96153,Cluster-17909.93442,Cluster-17909.99230,Cluster-15743.0,Cluster-17909.116633,Cluster-17909.64948,Cluster-13464.0,Cluster-17909…
Organismal Systems	Nervous system	Cholinergic synapse	ko04725	243	Cluster-17909.73339,Cluster-13884.0,Cluster-17967.2,Cluster-17909.1150,Cluster-17909.86719,Cluster-17909.97071,Cluster-18516.0,Cluster-17909.2822,Cluster-17909.50511,Cluster-17909.59817,Cluster-17909.80171,Cluster-17909.97003,Cluster-17909.90714,Cluster-32149.5,Cluster-17909.132802,Cluster-17909.90897,Cluster-32149.7,Cluster-17909.24648,Cluster-17909.60393,Cluster-17967.5,Cluster-21621.0,Cluster-…
Organismal Systems	Nervous system	Dopaminergic synapse	ko04728	366	Cluster-17909.75800,Cluster-17909.98519,Cluster-17909.129668,Cluster-17909.96999,Cluster-17909.109391,Cluster-24860.0,Cluster-33244.0,Cluster-36455.0,Cluster-17909.46656,Cluster-13389.0,Cluster-17909.72643,Cluster-17909.23258,Cluster-38266.0,Cluster-17909.38491,Cluster-17909.58084,Cluster-17909.89696,Cluster-17909.11028,Cluster-17909.1031,Cluster-17909.135214,Cluster-35444.0,Cluster-39074.0,Clust…
Organismal Systems	Nervous system	GABAergic synapse	ko04727	205	Cluster-17909.132814,Cluster-17909.114877,Cluster-17909.118585,Cluster-40524.0,Cluster-32114.0,Cluster-17909.93305,Cluster-32221.0,Cluster-17909.77028,Cluster-38113.1,Cluster-17909.78447,Cluster-7651.0,Cluster-17909.126197,Cluster-17909.76545,Cluster-28347.0,Cluster-17909.107805,Cluster-17909.127002,Cluster-17909.99055,Cluster-17909.82747,Cluster-32149.6,Cluster-17909.93311,Cluster-30892.0,Cluste…
Organismal Systems	Nervous system	Glutamatergic synapse	ko04724	245	Cluster-17909.67182,Cluster-17909.110315,Cluster-17909.10164,Cluster-17909.102605,Cluster-39944.1,Cluster-15459.0,Cluster-17909.68967,Cluster-17909.81760,Cluster-22899.1,Cluster-17980.0,Cluster-17286.0,Cluster-17909.111236,Cluster-11931.1,Cluster-39944.0,Cluster-17587.0,Cluster-17909.27485,Cluster-17909.133412,Cluster-19682.0,Cluster-17909.85018,Cluster-17909.79911,Cluster-17909.42553,Cluster-278…
Organismal Systems	Nervous system	Long-term depression	ko04730	127	Cluster-17909.68021,Cluster-17909.133415,Cluster-17909.63654,Cluster-17909.55185,Cluster-35250.0,Cluster-17909.50512,Cluster-17909.97000,Cluster-17909.84332,Cluster-17909.114939,Cluster-17909.3801,Cluster-17909.132812,Cluster-25619.0,Cluster-14607.3,Cluster-17909.5824,Cluster-29006.1,Cluster-24429.0,Cluster-26679.0,Cluster-17909.118298,Cluster-26583.0,Cluster-17909.89603,Cluster-17909.2442,Cluste…
Organismal Systems	Nervous system	Long-term potentiation	ko04720	287	Cluster-17909.106131,Cluster-17494.0,Cluster-28223.0,Cluster-17909.24673,Cluster-17898.0,Cluster-17909.9432,Cluster-17909.117833,Cluster-17909.42111,Cluster-17909.46655,Cluster-17909.75196,Cluster-17909.101637,Cluster-17909.84558,Cluster-17909.38332,Cluster-17909.78983,Cluster-21487.0,Cluster-5809.0,Cluster-17909.88483,Cluster-17909.64585,Cluster-17909.112778,Cluster-17909.62299,Cluster-17909.104…
[truncated: 9 more rows]
